# Supplementary material for: Transition of allele-specific DNA hydroxymethylation at regulatory loci is associated with phenotypic variation in monozygotic twins discordant for psychiatric disorders
Source: BMC Med. 2023 Dec 12;21:491. doi: 10.1186/s12916-023-03177-y (PMC10714646; doi:10.1186/s12916-023-03177-y)
Supplement: Supplementary file 1 — Additional file 1: Table S1. Summary of 5hmC-seq and WGS data for each twin pair. Table S2. Primers and probes employed in this study. Table S3. The number of AShM sites identified in MZ twins. Table S4. Detailed information about 534 AShM sites in 53 previous reported known imprinted clusters. Table S5. Information about 807 AShM sites. Table S6. Functional enrichment of GO biological process (BP) annotations among 807 AShM sites annotated genes. Table S7. Information of allele-specific transcript factor (TF) binding affinity of 807 psyAShM sites. Table S8. Detailed information of four AShM sites. Table S9. rs4558409-KO induced DEGs in SK-N-SH cells. Table S10. GO-BP, GO-CC and human disease enrichment results of rs4558409-KO induced DEGs. [file 12916_2023_3177_MOESM1_ESM.xlsx]

## Sheet: Table S1
	Table S1 Summary of 5hmC-seq and WGS data for each twin pair.
					5hmC-seq						WGS
	sample	Diagnosis	Gender	Old (years)	Total number of reads	Total mapped reads	Total unique mapped reads mapped reads	Percentage of mapped reads in total reads	Percentage of unique mapped reads in mapped reads		Total number of pair reads	Total pairwise mapped reads	Total properly pairwise mapped reads mapped reads	Percentage of pairwise mapped reads in total reads	Percentage of properly pairwise mapped reads in total reads
PDC Twins	SDC1a	Schizophrenia (SCZ)	Male	35	24017672	22689957	14892654	0.9447	0.6201		737869382	735385680	715393360	0.996634	0.969539
	SDC1u	Healthy			25577374	24931840	17256002	0.9748	0.6747
	SDC2a	Schizophrenia (SCZ)	Male	41	22058460	20846015	13191904	0.945	0.598		639075776	637332492	620122380	0.997272	0.970342
	SDC2u	Healthy			27138780	26470306	18247848	0.9754	0.6724
	SDC3a	Schizophrenia (SCZ)	Female	29	25585164	24440754	14672541	0.9553	0.5735		783957490	781657702	760423120	0.997066	0.96998
	SDC3u	Healthy	female	29	28700531	27539278	18164558	0.9595	0.6329
	BDC1a	Biplolar disorders (BPD)	Male	44	21461550	20310288	12326474	0.9464	0.5744		762987414	760521666	742503662	0.996768	0.973153
	BDC1u	Healthy			27908218	27093124	18703127	0.9708	0.6702
	BDC2a	Biplolar disorders (BPD)	Male	17	17665908	17269155	11885110	0.9775	0.6728		739841090	737664414	727060556	0.997058	0.982725
	BDC2u	Healthy			23546100	22585327	15424492	0.9592	0.6551
	BDC5a	Biplolar disorders (BPD)	Male	22	21484013	20499108	13102583	0.9542	0.6099		802978936	800306418	783808626	0.996672	0.976126
	BDC5u	Healthy			34244595	32971892	20551080	0.9628	0.6001
PCC Twins	SCC1a	Schizophrenia (SCZ)	Female	22	30495353	29506054	18790938	0.9676	0.6162		725009698	722724952	703655518	0.996849	0.970546
	SCC1b	Schizophrenia (SCZ)	female		28053625	26791011	16654960	0.955	0.5937
	BCC1a	Biplolar disorders (BPD)	Female	34	29103864	27867746	17070416	0.9575	0.5865		779428642	777033546	757064632	0.996927	0.971307
	BCC1b	Biplolar disorders (BPD)	female		23454402	22471100	14820892	0.9581	0.6319
	BCC2a	Biplolar disorders (BPD)	Male	26	28580620	27414700	18615106	0.9592	0.6513		747371620	745031290	722265946	0.996869	0.966408
	BCC2b	Biplolar disorders (BPD)			28937283	27712041	18096665	0.9577	0.6254
	BCC3a	Biplolar disorders (BPD)	Male	27	30449657	29029751	18012185	0.9534	0.5915		732624814	730234014	716106950	0.996737	0.977454
	BCC3b	Biplolar disorders (BPD)			26208491	25307965	15848538	0.9656	0.6047
HCC Twins	HCC1a	Healthy control (HCC)	Female	21	31176670	30128828	19885797	0.9664	0.6378		712156194	710148838	690633322	0.997181	0.969778
	HCC1b	Healthy control (HCC)	female		27192316	26414380	17866021	0.9714	0.657
	HCC2a	Healthy control (HCC)	Male	26	23090322	21724094	12909511	0.9408	0.5591		605513972	603598984	588430122	0.996837	0.971786
	HCC2b	Healthy control (HCC)			27634425	25497565	15110916	0.9227	0.5468
	HCC3a	Healthy control (HCC)	Male	23	25546106	24571250	16084278	0.9618	0.6296		633913016	632001772	617085828	0.996985	0.973455
	HCC3b	Healthy control (HCC)			30385354	27248809	18834107	0.8968	0.6198
	HCC4a	Healthy control (HCC)	Female	25	31934221	30950096	20298887	0.9692	0.6356		944944650	941856706	917208122	0.996732	0.970647
	HCC4b	Healthy control (HCC)	female		23592907	22651820	13650692	0.9601	0.5786

## Sheet: Table S2
Table S2 Primers and probes employed in this study.
Clone
Name	CHROM	rsID	PCR Region	Strand	RefSeq_Gene	Oligo to synthesise
rs10866916-Forward	chr8	rs10866916	chr8:143931853-143933145	-	PLEC	CGG GGTACC CGCCAACACCTACCTGAGTC
rs10866916-Reverse						CCC AAGCTT TCCTGATTGGAGCTGCCGAG
rs2851443-Forward	chr12	rs2851443	chr12:123208703-123210352	-	MOHOSPH9	CGG GGTACC ACATTTGCATCCAGTTAGGACTCT
rs2851443-Reverse						CCC AAGCTT AGGCACAATCCATTTAATTTCACA
rs4558409-Forward	chr16	rs4558409	chr16: 57276762-57277866	-	PLLP	CGG GGTACC CTCTCATCCCTGACTGACCAC
rs4558409-Reverse						CCC AAGCTT CCTCTCCGGAAGGCATTTGG
rs708769-Forward	chr1	rs708769	chr1:226718705-226719962	-	ITPKB	CGG GGTACC CAATAAGCCCCTGATAGCAGA
rs708769-Reverse						CCC AAGCTT GCTACTAAATAAAACGCTGGCAA
POU3F2-Forward	-	-	-	-	POU3F2	CCC AAGCTT CCGAGGCGAAAAAGTAACTG
POU3F2-Reverse						CCG CTCGAG GCAGCATGTGCCAACTCTAA
SP3-Forward	-	-	-	-	SP3	CCC AAGCTT TTCGCTCCTCACCATGTGTA
SP3-Reverse						CCG CTCGAG TCTTTCACCCACCAGCTTTT
Mutation
Name	CHROM	rsID	Position	Strand	RefSeq_Gene	Oligo to synthesise
rs10866916A-Forward	chr8	rs10866916	145006790	-	PLEC	TGGTGAGTGGGGGCAGGGCCAGCCGGGGGA
rs10866916A-Reverse						TCCCCCGGCTGGCCCtGCCCCCACTCACCA
rs4558409G-Forward	chr16	rs4558409	57311211	-	PLLP	CCCGGCCCCTAATTTCTTTAATAGGTAATG
rs4558409G-Reverse						CATTACCTATTAAAGAAATTAGGGGCCGGG
rs708769C-Forward	chr1	rs708769	226906961	-	ITPKB	TTTTGTCCCGCTCTGTTGCCCAGGCTGGAG
rs708769C-Reverse						CTCCAGCCTGGGCAACAGAGCGGGACAAAA
ChIP-PCR
Name	Oligo to synthesise
rs4558409-ChIP-F	TTTCCCCAGGGCAATACACC
rs4558409-ChIP-R	TCACTGTACTCCTTCCCTGTCT
EMSA
Name	Oligo to synthesise
rs4558409-Alter.T-Fhot	ACATTACCTATTAAATAAATTAGGGGCCGGGT
rs4558409-Alter.T-Rhot	ACCCGGCCCCTAATTTATTTAATAGGTAATGT
rs4558409-Alter.T-Fcold	ACATTACCTATTAAATAAATTAGGGGCCGGGT
rs4558409-Alter.T-Rcold	ACCCGGCCCCTAATTTATTTAATAGGTAATGT
rs4558409-Ref.G-Fcold	ACATTACCTATTAAAGAAATTAGGGGCCGGGT
rs4558409-Ref.G-Rcold	ACCCGGCCCCTAATTTCTTTAATAGGTAATGT
5hmc-rs4558409-Alter.T-Fcold	ACATTACCTATTAAATAAATTAGGGGC5mCGGGT
5hmc-rs4558409-Alter.T-Rcold	ACC5mCGGCCCCTAATTTATTTAATAGGTAATGT
5mc-rs4558409-Alter.T-Fcold	ACATTACCTATTAAATAAATTAGGGGC5hmCGGGT
5mc-rs4558409-Alter.T-Rcold	ACC5hmCGGCCCCTAATTTATTTAATAGGTAATGT
qPCR
Name	Oligo to synthesise
POU3F2-F	GAAAAGGATGACCCCTCCCG
POU3F2-R	TGTGGTGGAGTGTCCCTACT
PLLP-F	CCCTGGCCACTGGTGTTAAT
PLLP-R	GGCGATCATCACCAAACACG
SP3-F	CCGCTACCTGCAGCAAGAT
SP3-R	AAGCCAAATCACCTGTCGCT
PLEC-F	AAGCACCTCATCAAGGCCCA
PLEC-R	GGTAGTCCAGGGCAATCTGG
β-actin-F	GGGAAATCGTGCGTGACATT
β-actin-R	AGTGGGGTGGCTTTTAGGAT
GAPDH-F	AGGGCTGCTTTTAACTCTGGT
GAPDH-R	CCCCACTTGATTTTGGAGGGA
sgRNA
Name	Oligo to synthesise
sgRNA-rs4558409-KO-1F	CACCTCCCTAGGTGTATTGCCCTG
sgRNA-rs4558409-KO-1R	AAACCAGGGCAATACACCTAGGGA
sgRNA-rs4558409-KO-2F	CACCGTCACACCACAGCTGCATGG
sgRNA-rs4558409-KO-2R	AAACCCATGCAGCTGTGGTGTGAC

## Sheet: Table S3
Table S3 The number of AShM sites identified in MZ twins
	SNPs from WGS	SNPs from 5hmC-seq	Heterozygous SNPs1	AShM sites2	Concordant AShM sites3	Discordant AShM sites4	Strong AShM sites5	PsyAShM (BF>1)	PsyAShM (BF>10)
PDC-Twins
SDC1	2528735	60353	15627	10582	1021	3258	3213	298	73
SDC2	2550933	65384	16201	10986	1105	3308	3354	308	75
SDC3	2554846	68911	16298	11076	1125	3245	3285	265	74
BDC1	2560259	59923	14339	9719	1067	3180	3219	280	61
BDC2	2568397	51899	14435	9866	971	3006	3037	296	82
BDC5	2552887	71293	18361	12360	1226	3651	3600	296	62
PDC Unique	7037741	210414	71695	53425	3302	12484	8544	807	200
PCC-Twins
SCC1	2539460	86396	25131	16782	1322	4531	3691
BCC1	2534435	70940	17926	11976	1114	3508	2993
BCC2	2558453	82520	22682	14936	1106	3905	3239
BCC3	2518401	79856	21306	14419	1331	3971	3347
PCC Unique	5986275	206538	71062	50967	2961	11442	6124
HCC-Twins
HCC1	2572841	83898	23094	15322	1160	3930	2845
HCC2	2530674	60893	15372	10184	963	3137	2422
HCC3	2544771	70152	18757	12604	1129	3586	2675
HCC4	2605243	71262	18690	12710	1116	3633	2772
HCC Unique	5993385	187910	62914	45068	2757	10657	4962
All	9045277	416952	134609	117012	3639	16282	16473
1Heterozygous SNPs are called by Varscan and cross-validated by each individuals and WGS.
2AShM sites are shown wtih FDR < 0.1 based on bayes in at lease one individuals.
3Concordant AShM sites are shown with AShM at least one individual and similar AShM pattern across two individuals of at least two twin pairs.
4Discordant AShM sites are shown with AShM at least one individual but discordant AShM pattern across two individuals of at least two twin pairs.
5Strong ASH sites are shown wtih FDR < 0.1 based on bayes in at lease two inviduals from two different twin pairs in each of PDC, PCC or HCC cohort.

## Sheet: Table S4
Table S4 Detailed information about 534 AShM sites in 53 previous reported known imprinted clusters.
ImprintedGene.id	imprintedGene_symbol	imprintedGene_ensemblID	ImprintedGene.chr	ImprintedGene.start	ImprintedGene.end	AShM.id	AShM.chr	AShM.POS	Overlap.pattern
chr1:3569080:3652765	TP73	ENSG00000078900	chr1	3569080	3652765	chr1:3592224:T:C	chr1	3592224	inside
chr1:3569080:3652765	TP73	ENSG00000078900	chr1	3569080	3652765	chr1:3591448:G:C	chr1	3591448	inside
chr1:3569080:3652765	TP73	ENSG00000078900	chr1	3569080	3652765	chr1:3589880:G:C	chr1	3589880	inside
chr1:3569080:3652765	TP73	ENSG00000078900	chr1	3569080	3652765	chr1:3591143:T:C	chr1	3591143	inside
chr1:3569080:3652765	TP73	ENSG00000078900	chr1	3569080	3652765	chr1:3595768:C:G	chr1	3595768	inside
chr1:3569080:3652765	TP73	ENSG00000078900	chr1	3569080	3652765	chr1:3615428:G:A	chr1	3615428	inside
chr1:3569080:3652765	TP73	ENSG00000078900	chr1	3569080	3652765	chr1:3590253:C:T	chr1	3590253	inside
chr1:3569080:3652765	TP73	ENSG00000078900	chr1	3569080	3652765	chr1:3598606:A:G	chr1	3598606	inside
chr1:3569080:3652765	TP73	ENSG00000078900	chr1	3569080	3652765	chr1:3598900:G:A	chr1	3598900	inside
chr1:3569080:3652765	TP73	ENSG00000078900	chr1	3569080	3652765	chr1:3588071:G:A	chr1	3588071	inside
chr1:3569080:3652765	TP73	ENSG00000078900	chr1	3569080	3652765	chr1:3601798:A:T	chr1	3601798	inside
chr1:3569080:3652765	TP73	ENSG00000078900	chr1	3569080	3652765	chr1:3603695:A:T	chr1	3603695	inside
chr1:3569080:3652765	TP73	ENSG00000078900	chr1	3569080	3652765	chr1:3605097:G:A	chr1	3605097	inside
chr1:3569080:3652765	TP73	ENSG00000078900	chr1	3569080	3652765	chr1:3605282:G:A	chr1	3605282	inside
chr1:3569080:3652765	TP73	ENSG00000078900	chr1	3569080	3652765	chr1:3580783:T:C	chr1	3580783	inside
chr1:3569080:3652765	TP73	ENSG00000078900	chr1	3569080	3652765	chr1:3592637:C:T	chr1	3592637	inside
chr1:3569080:3652765	TP73	ENSG00000078900	chr1	3569080	3652765	chr1:3595697:C:T	chr1	3595697	inside
chr1:3569080:3652765	TP73	ENSG00000078900	chr1	3569080	3652765	chr1:3633537:G:A	chr1	3633537	inside
chr1:3569080:3652765	TP73	ENSG00000078900	chr1	3569080	3652765	chr1:3597224:G:A	chr1	3597224	inside
chr1:3569080:3652765	TP73	ENSG00000078900	chr1	3569080	3652765	chr1:3597830:G:A	chr1	3597830	inside
chr1:3569080:3652765	TP73	ENSG00000078900	chr1	3569080	3652765	chr1:3585582:G:A	chr1	3585582	inside
chr1:3569080:3652765	TP73	ENSG00000078900	chr1	3569080	3652765	chr1:3587097:G:A	chr1	3587097	inside
chr1:3569080:3652765	TP73	ENSG00000078900	chr1	3569080	3652765	chr1:3598910:C:T	chr1	3598910	inside
chr1:3569080:3652765	TP73	ENSG00000078900	chr1	3569080	3652765	chr1:3587692:A:G	chr1	3587692	inside
chr1:3569080:3652765	TP73	ENSG00000078900	chr1	3569080	3652765	chr1:3580830:A:G	chr1	3580830	inside
chr1:3569080:3652765	TP73	ENSG00000078900	chr1	3569080	3652765	chr1:3580243:A:G	chr1	3580243	inside
chr1:3569080:3652765	TP73	ENSG00000078900	chr1	3569080	3652765	chr1:3580666:A:G	chr1	3580666	inside
chr1:3569080:3652765	TP73	ENSG00000078900	chr1	3569080	3652765	chr1:3583692:G:C	chr1	3583692	inside
chr1:3569080:3652765	TP73	ENSG00000078900	chr1	3569080	3652765	chr1:3637247:G:C	chr1	3637247	inside
chr1:3569080:3652765	TP73	ENSG00000078900	chr1	3569080	3652765	chr1:3581006:G:A	chr1	3581006	inside
chr1:3569080:3652765	TP73	ENSG00000078900	chr1	3569080	3652765	chr1:3628663:A:G	chr1	3628663	inside
chr1:3569080:3652765	TP73	ENSG00000078900	chr1	3569080	3652765	chr1:3649562:G:A	chr1	3649562	inside
chr1:3569080:3652765	TP73	ENSG00000078900	chr1	3569080	3652765	chr1:3649794:A:C	chr1	3649794	inside
chr1:3569080:3652765	TP73	ENSG00000078900	chr1	3569080	3652765	chr1:3640085:C:G	chr1	3640085	inside
chr1:3569080:3652765	TP73	ENSG00000078900	chr1	3569080	3652765	chr1:3648879:G:A	chr1	3648879	inside
chr1:3569080:3652765	TP73	ENSG00000078900	chr1	3569080	3652765	chr1:3581127:T:C	chr1	3581127	inside
chr1:3569080:3652765	TP73	ENSG00000078900	chr1	3569080	3652765	chr1:3584771:T:C	chr1	3584771	inside
chr1:3569080:3652765	TP73	ENSG00000078900	chr1	3569080	3652765	chr1:3585418:T:C	chr1	3585418	inside
chr1:3569080:3652765	TP73	ENSG00000078900	chr1	3569080	3652765	chr1:3587640:A:G	chr1	3587640	inside
chr11:109964118:110042566	ZC3H12C	ENSG00000149289	chr11	109964118	110042566	chr11:109974921:C:T	chr11	109974921	inside
chr11:131240373:132206716	NTM	ENSG00000182667	chr11	131240373	132206716	chr11:131711911:C:T	chr11	131711911	inside
chr11:131240373:132206716	NTM	ENSG00000182667	chr11	131240373	132206716	chr11:131467380:A:C	chr11	131467380	inside
chr11:131240373:132206716	NTM	ENSG00000182667	chr11	131240373	132206716	chr11:131277854:T:C	chr11	131277854	inside
chr11:131240373:132206716	NTM	ENSG00000182667	chr11	131240373	132206716	chr11:131684955:A:G	chr11	131684955	inside
chr11:2016406:2022700	H19	ENSG00000130600	chr11	2016406	2022700	chr11:2020955:G:C	chr11	2020955	inside
chr11:2016406:2022700	H19	ENSG00000130600	chr11	2016406	2022700	chr11:2017460:C:T	chr11	2017460	inside
chr11:2016406:2022700	H19	ENSG00000130600	chr11	2016406	2022700	chr11:2020901:G:A	chr11	2020901	inside
chr11:2465914:2870335	KCNQ1	ENSG00000053918	chr11	2465914	2870335	chr11:2603398:C:T	chr11	2603398	inside
chr11:2465914:2870335	KCNQ1	ENSG00000053918	chr11	2465914	2870335	chr11:2858800:G:C	chr11	2858800	inside
chr11:2465914:2870335	KCNQ1	ENSG00000053918	chr11	2465914	2870335	chr11:2593416:A:G	chr11	2593416	inside
chr11:2465914:2870335	KCNQ1	ENSG00000053918	chr11	2465914	2870335	chr11:2821615:A:C	chr11	2821615	inside
chr11:2465914:2870335	KCNQ1	ENSG00000053918	chr11	2465914	2870335	chr11:2793413:C:A	chr11	2793413	inside
chr11:2465914:2870335	KCNQ1	ENSG00000053918	chr11	2465914	2870335	chr11:2552379:T:C	chr11	2552379	inside
chr11:2465914:2870335	KCNQ1	ENSG00000053918	chr11	2465914	2870335	chr11:2776448:A:G	chr11	2776448	inside
chr11:2465914:2870335	KCNQ1	ENSG00000053918	chr11	2465914	2870335	chr11:2797320:A:G	chr11	2797320	inside
chr11:2465914:2870335	KCNQ1	ENSG00000053918	chr11	2465914	2870335	chr11:2825871:C:T	chr11	2825871	inside
chr11:2465914:2870335	KCNQ1	ENSG00000053918	chr11	2465914	2870335	chr11:2859536:G:C	chr11	2859536	inside
chr11:2465914:2870335	KCNQ1	ENSG00000053918	chr11	2465914	2870335	chr11:2772723:C:T	chr11	2772723	inside
chr11:2465914:2870335	KCNQ1	ENSG00000053918	chr11	2465914	2870335	chr11:2857194:A:C	chr11	2857194	inside
chr11:2465914:2870335	KCNQ1	ENSG00000053918	chr11	2465914	2870335	chr11:2858636:C:T	chr11	2858636	inside
chr11:2465914:2870335	KCNQ1	ENSG00000053918	chr11	2465914	2870335	chr11:2550730:A:G	chr11	2550730	inside
chr11:2465914:2870335	KCNQ1	ENSG00000053918	chr11	2465914	2870335	chr11:2797237:G:A	chr11	2797237	inside
chr11:2465914:2870335	KCNQ1	ENSG00000053918	chr11	2465914	2870335	chr11:2583141:A:G	chr11	2583141	inside
chr11:2465914:2870335	KCNQ1	ENSG00000053918	chr11	2465914	2870335	chr11:2492879:T:C	chr11	2492879	inside
chr11:2465914:2870335	KCNQ1	ENSG00000053918	chr11	2465914	2870335	chr11:2571371:T:C	chr11	2571371	inside
chr11:2465914:2870335	KCNQ1	ENSG00000053918	chr11	2465914	2870335	chr11:2859055:G:A	chr11	2859055	inside
chr11:2465914:2870335	KCNQ1	ENSG00000053918	chr11	2465914	2870335	chr11:2865521:T:C	chr11	2865521	inside
chr11:2465914:2870335	KCNQ1	ENSG00000053918	chr11	2465914	2870335	chr11:2833427:C:A	chr11	2833427	inside
chr11:2465914:2870335	KCNQ1	ENSG00000053918	chr11	2465914	2870335	chr11:2493960:A:C	chr11	2493960	inside
chr11:2465914:2870335	KCNQ1	ENSG00000053918	chr11	2465914	2870335	chr11:2860784:C:T	chr11	2860784	inside
chr11:2465914:2870335	KCNQ1	ENSG00000053918	chr11	2465914	2870335	chr11:2812404:T:C	chr11	2812404	inside
chr11:2465914:2870335	KCNQ1	ENSG00000053918	chr11	2465914	2870335	chr11:2812641:G:A	chr11	2812641	inside
chr11:2465914:2870335	KCNQ1	ENSG00000053918	chr11	2465914	2870335	chr11:2558011:G:A	chr11	2558011	inside
chr11:2465914:2870335	KCNQ1	ENSG00000053918	chr11	2465914	2870335	chr11:2563559:A:G	chr11	2563559	inside
chr11:2465914:2870335	KCNQ1	ENSG00000053918	chr11	2465914	2870335	chr11:2764118:A:G	chr11	2764118	inside
chr11:2465914:2870335	KCNQ1	ENSG00000053918	chr11	2465914	2870335	chr11:2489342:C:T	chr11	2489342	inside
chr11:2465914:2870335	KCNQ1	ENSG00000053918	chr11	2465914	2870335	chr11:2817795:C:T	chr11	2817795	inside
chr11:2465914:2870335	KCNQ1	ENSG00000053918	chr11	2465914	2870335	chr11:2546028:A:G	chr11	2546028	inside
chr11:2465914:2870335	KCNQ1	ENSG00000053918	chr11	2465914	2870335	chr11:2493966:A:C	chr11	2493966	inside
chr11:2465914:2870335	KCNQ1	ENSG00000053918	chr11	2465914	2870335	chr11:2495420:C:G	chr11	2495420	inside
chr11:2465914:2870335	KCNQ1	ENSG00000053918	chr11	2465914	2870335	chr11:2531885:T:C	chr11	2531885	inside
chr11:2465914:2870335	KCNQ1	ENSG00000053918	chr11	2465914	2870335	chr11:2553553:G:A	chr11	2553553	inside
chr11:2465914:2870335	KCNQ1	ENSG00000053918	chr11	2465914	2870335	chr11:2554945:A:G	chr11	2554945	inside
chr11:2465914:2870335	KCNQ1	ENSG00000053918	chr11	2465914	2870335	chr11:2555397:C:G	chr11	2555397	inside
chr11:2465914:2870335	KCNQ1	ENSG00000053918	chr11	2465914	2870335	chr11:2555812:A:G	chr11	2555812	inside
chr11:2465914:2870335	KCNQ1	ENSG00000053918	chr11	2465914	2870335	chr11:2537967:G:T	chr11	2537967	inside
chr11:2465914:2870335	KCNQ1	ENSG00000053918	chr11	2465914	2870335	chr11:2813345:C:T	chr11	2813345	inside
chr11:2465914:2870335	KCNQ1	ENSG00000053918	chr11	2465914	2870335	chr11:2858440:G:A	chr11	2858440	inside
chr11:2465914:2870335	KCNQ1	ENSG00000053918	chr11	2465914	2870335	chr11:2817358:A:G	chr11	2817358	inside
chr11:2465914:2870335	KCNQ1	ENSG00000053918	chr11	2465914	2870335	chr11:2544148:T:C	chr11	2544148	inside
chr11:2465914:2870335	KCNQ1	ENSG00000053918	chr11	2465914	2870335	chr11:2544236:A:C	chr11	2544236	inside
chr11:2465914:2870335	KCNQ1	ENSG00000053918	chr11	2465914	2870335	chr11:2547572:G:A	chr11	2547572	inside
chr11:2465914:2870335	KCNQ1	ENSG00000053918	chr11	2465914	2870335	chr11:2832905:C:T	chr11	2832905	inside
chr11:2465914:2870335	KCNQ1	ENSG00000053918	chr11	2465914	2870335	chr11:2552148:A:G	chr11	2552148	inside
chr11:2465914:2870335	KCNQ1	ENSG00000053918	chr11	2465914	2870335	chr11:2532444:A:G	chr11	2532444	inside
chr11:2465914:2870335	KCNQ1	ENSG00000053918	chr11	2465914	2870335	chr11:2533209:G:A	chr11	2533209	inside
chr11:2465914:2870335	KCNQ1	ENSG00000053918	chr11	2465914	2870335	chr11:2534336:C:T	chr11	2534336	inside
chr11:2465914:2870335	KCNQ1	ENSG00000053918	chr11	2465914	2870335	chr11:2534483:C:A	chr11	2534483	inside
chr11:2465914:2870335	KCNQ1	ENSG00000053918	chr11	2465914	2870335	chr11:2846228:G:A	chr11	2846228	inside
chr11:2465914:2870335	KCNQ1	ENSG00000053918	chr11	2465914	2870335	chr11:2846427:G:A	chr11	2846427	inside
chr11:2465914:2870335	KCNQ1	ENSG00000053918	chr11	2465914	2870335	chr11:2816336:G:A	chr11	2816336	inside
chr11:2465914:2870335	KCNQ1	ENSG00000053918	chr11	2465914	2870335	chr11:2751285:A:G	chr11	2751285	inside
chr11:2465914:2870335	KCNQ1	ENSG00000053918	chr11	2465914	2870335	chr11:2485486:G:A	chr11	2485486	inside
chr11:2465914:2870335	KCNQ1	ENSG00000053918	chr11	2465914	2870335	chr11:2485092:C:T	chr11	2485092	inside
chr11:2465914:2870335	KCNQ1	ENSG00000053918	chr11	2465914	2870335	chr11:2836213:G:C	chr11	2836213	inside
chr11:2465914:2870335	KCNQ1	ENSG00000053918	chr11	2465914	2870335	chr11:2610466:G:T	chr11	2610466	inside
chr11:2465914:2870335	KCNQ1	ENSG00000053918	chr11	2465914	2870335	chr11:2610805:C:T	chr11	2610805	inside
chr11:2465914:2870335	KCNQ1	ENSG00000053918	chr11	2465914	2870335	chr11:2833082:T:C	chr11	2833082	inside
chr11:2465914:2870335	KCNQ1	ENSG00000053918	chr11	2465914	2870335	chr11:2729947:G:T	chr11	2729947	inside
chr11:2465914:2870335	KCNQ1	ENSG00000053918	chr11	2465914	2870335	chr11:2838413:T:C	chr11	2838413	inside
chr11:2465914:2870335	KCNQ1	ENSG00000053918	chr11	2465914	2870335	chr11:2843803:G:A	chr11	2843803	inside
chr11:2465914:2870335	KCNQ1	ENSG00000053918	chr11	2465914	2870335	chr11:2480464:C:T	chr11	2480464	inside
chr11:2465914:2870335	KCNQ1	ENSG00000053918	chr11	2465914	2870335	chr11:2800734:C:T	chr11	2800734	inside
chr11:2465914:2870335	KCNQ1	ENSG00000053918	chr11	2465914	2870335	chr11:2538592:C:T	chr11	2538592	inside
chr11:2465914:2870335	KCNQ1	ENSG00000053918	chr11	2465914	2870335	chr11:2538981:C:T	chr11	2538981	inside
chr11:2465914:2870335	KCNQ1	ENSG00000053918	chr11	2465914	2870335	chr11:2776524:G:A	chr11	2776524	inside
chr11:2465914:2870335	KCNQ1	ENSG00000053918	chr11	2465914	2870335	chr11:2549206:C:T	chr11	2549206	inside
chr11:2465914:2870335	KCNQ1	ENSG00000053918	chr11	2465914	2870335	chr11:2614722:G:A	chr11	2614722	inside
chr11:2465914:2870335	KCNQ1	ENSG00000053918	chr11	2465914	2870335	chr11:2696744:A:G	chr11	2696744	inside
chr11:2465914:2870335	KCNQ1	ENSG00000053918	chr11	2465914	2870335	chr11:2797566:C:T	chr11	2797566	inside
chr11:2465914:2870335	KCNQ1	ENSG00000053918	chr11	2465914	2870335	chr11:2868868:G:A	chr11	2868868	inside
chr11:2465914:2870335	KCNQ1	ENSG00000053918	chr11	2465914	2870335	chr11:2472123:C:T	chr11	2472123	inside
chr11:2465914:2870335	KCNQ1	ENSG00000053918	chr11	2465914	2870335	chr11:2480473:C:G	chr11	2480473	inside
chr11:2465914:2870335	KCNQ1	ENSG00000053918	chr11	2465914	2870335	chr11:2732971:T:C	chr11	2732971	inside
chr11:2465914:2870335	KCNQ1	ENSG00000053918	chr11	2465914	2870335	chr11:2715455:G:A	chr11	2715455	inside
chr11:2465914:2870335	KCNQ1	ENSG00000053918	chr11	2465914	2870335	chr11:2870108:A:G	chr11	2870108	inside
chr11:2465914:2870335	KCNQ1	ENSG00000053918	chr11	2465914	2870335	chr11:2472055:C:T	chr11	2472055	inside
chr11:2465914:2870335	KCNQ1	ENSG00000053918	chr11	2465914	2870335	chr11:2867432:G:A	chr11	2867432	inside
chr11:2629558:2721224	KCNQ1OT1	ENSG00000269821	chr11	2629558	2721224	chr11:2715455:G:A	chr11	2715455	inside
chr11:2629558:2721224	KCNQ1OT1	ENSG00000269821	chr11	2629558	2721224	chr11:2696744:A:G	chr11	2696744	inside
chr11:2920951:2946476	SLC22A18	ENSG00000110628	chr11	2920951	2946476	chr11:2930656:T:G	chr11	2930656	inside
chr11:2920951:2946476	SLC22A18	ENSG00000110628	chr11	2920951	2946476	chr11:2923091:T:G	chr11	2923091	inside
chr11:2920951:2946476	SLC22A18	ENSG00000110628	chr11	2920951	2946476	chr11:2929659:G:A	chr11	2929659	inside
chr11:2920951:2946476	SLC22A18	ENSG00000110628	chr11	2920951	2946476	chr11:2943115:G:A	chr11	2943115	inside
chr11:2920951:2946476	SLC22A18	ENSG00000110628	chr11	2920951	2946476	chr11:2935211:C:G	chr11	2935211	inside
chr11:2920951:2946476	SLC22A18	ENSG00000110628	chr11	2920951	2946476	chr11:2922886:T:C	chr11	2922886	inside
chr11:2920951:2946476	SLC22A18	ENSG00000110628	chr11	2920951	2946476	chr11:2923826:A:G	chr11	2923826	inside
chr11:2920951:2946476	SLC22A18	ENSG00000110628	chr11	2920951	2946476	chr11:2922705:G:C	chr11	2922705	inside
chr11:2920951:2946476	SLC22A18	ENSG00000110628	chr11	2920951	2946476	chr11:2931158:T:C	chr11	2931158	inside
chr11:2920951:2946476	SLC22A18	ENSG00000110628	chr11	2920951	2946476	chr11:2921395:C:G	chr11	2921395	inside
chr11:2920951:2946476	SLC22A18	ENSG00000110628	chr11	2920951	2946476	chr11:2922636:G:C	chr11	2922636	inside
chr11:3108337:3187969	OSBPL5	ENSG00000021762	chr11	3108337	3187969	chr11:3110956:C:T	chr11	3110956	inside
chr11:3108337:3187969	OSBPL5	ENSG00000021762	chr11	3108337	3187969	chr11:3160388:C:T	chr11	3160388	inside
chr11:3108337:3187969	OSBPL5	ENSG00000021762	chr11	3108337	3187969	chr11:3124435:G:A	chr11	3124435	inside
chr11:3108337:3187969	OSBPL5	ENSG00000021762	chr11	3108337	3187969	chr11:3148037:G:A	chr11	3148037	inside
chr11:3108337:3187969	OSBPL5	ENSG00000021762	chr11	3108337	3187969	chr11:3177135:G:A	chr11	3177135	inside
chr11:3108337:3187969	OSBPL5	ENSG00000021762	chr11	3108337	3187969	chr11:3177236:A:T	chr11	3177236	inside
chr11:3108337:3187969	OSBPL5	ENSG00000021762	chr11	3108337	3187969	chr11:3123829:T:C	chr11	3123829	inside
chr11:3108337:3187969	OSBPL5	ENSG00000021762	chr11	3108337	3187969	chr11:3177105:G:A	chr11	3177105	inside
chr11:3108337:3187969	OSBPL5	ENSG00000021762	chr11	3108337	3187969	chr11:3146556:C:T	chr11	3146556	inside
chr11:3108337:3187969	OSBPL5	ENSG00000021762	chr11	3108337	3187969	chr11:3147236:A:T	chr11	3147236	inside
chr11:3108337:3187969	OSBPL5	ENSG00000021762	chr11	3108337	3187969	chr11:3160953:C:T	chr11	3160953	inside
chr11:3108337:3187969	OSBPL5	ENSG00000021762	chr11	3108337	3187969	chr11:3178402:G:C	chr11	3178402	inside
chr11:3108337:3187969	OSBPL5	ENSG00000021762	chr11	3108337	3187969	chr11:3165955:C:T	chr11	3165955	inside
chr11:3108337:3187969	OSBPL5	ENSG00000021762	chr11	3108337	3187969	chr11:3147589:C:G	chr11	3147589	inside
chr11:3108337:3187969	OSBPL5	ENSG00000021762	chr11	3108337	3187969	chr11:3178275:T:C	chr11	3178275	inside
chr11:3108337:3187969	OSBPL5	ENSG00000021762	chr11	3108337	3187969	chr11:3128857:C:T	chr11	3128857	inside
chr11:3108337:3187969	OSBPL5	ENSG00000021762	chr11	3108337	3187969	chr11:3143473:C:T	chr11	3143473	inside
chr11:3108337:3187969	OSBPL5	ENSG00000021762	chr11	3108337	3187969	chr11:3144199:T:C	chr11	3144199	inside
chr11:3108337:3187969	OSBPL5	ENSG00000021762	chr11	3108337	3187969	chr11:3147917:G:C	chr11	3147917	inside
chr11:3108337:3187969	OSBPL5	ENSG00000021762	chr11	3108337	3187969	chr11:3142249:A:C	chr11	3142249	inside
chr11:3108337:3187969	OSBPL5	ENSG00000021762	chr11	3108337	3187969	chr11:3176353:C:T	chr11	3176353	inside
chr11:3108337:3187969	OSBPL5	ENSG00000021762	chr11	3108337	3187969	chr11:3176928:T:C	chr11	3176928	inside
chr11:3108337:3187969	OSBPL5	ENSG00000021762	chr11	3108337	3187969	chr11:3144672:T:C	chr11	3144672	inside
chr11:3108337:3187969	OSBPL5	ENSG00000021762	chr11	3108337	3187969	chr11:3160263:C:T	chr11	3160263	inside
chr11:3108337:3187969	OSBPL5	ENSG00000021762	chr11	3108337	3187969	chr11:3166386:C:T	chr11	3166386	inside
chr11:3108337:3187969	OSBPL5	ENSG00000021762	chr11	3108337	3187969	chr11:3141961:G:C	chr11	3141961	inside
chr11:3108337:3187969	OSBPL5	ENSG00000021762	chr11	3108337	3187969	chr11:3161304:A:C	chr11	3161304	inside
chr11:3108337:3187969	OSBPL5	ENSG00000021762	chr11	3108337	3187969	chr11:3162183:T:C	chr11	3162183	inside
chr11:3108337:3187969	OSBPL5	ENSG00000021762	chr11	3108337	3187969	chr11:3163428:C:T	chr11	3163428	inside
chr11:3108337:3187969	OSBPL5	ENSG00000021762	chr11	3108337	3187969	chr11:3178111:G:A	chr11	3178111	inside
chr11:3108337:3187969	OSBPL5	ENSG00000021762	chr11	3108337	3187969	chr11:3160207:C:T	chr11	3160207	inside
chr11:3108337:3187969	OSBPL5	ENSG00000021762	chr11	3108337	3187969	chr11:3160232:C:T	chr11	3160232	inside
chr11:3108337:3187969	OSBPL5	ENSG00000021762	chr11	3108337	3187969	chr11:3178235:G:A	chr11	3178235	inside
chr11:3108337:3187969	OSBPL5	ENSG00000021762	chr11	3108337	3187969	chr11:3165412:G:A	chr11	3165412	inside
chr11:3108337:3187969	OSBPL5	ENSG00000021762	chr11	3108337	3187969	chr11:3165451:C:G	chr11	3165451	inside
chr11:3108337:3187969	OSBPL5	ENSG00000021762	chr11	3108337	3187969	chr11:3178448:C:T	chr11	3178448	inside
chr11:3108337:3187969	OSBPL5	ENSG00000021762	chr11	3108337	3187969	chr11:3166068:G:A	chr11	3166068	inside
chr11:3108337:3187969	OSBPL5	ENSG00000021762	chr11	3108337	3187969	chr11:3162432:G:A	chr11	3162432	inside
chr11:3108337:3187969	OSBPL5	ENSG00000021762	chr11	3108337	3187969	chr11:3131374:G:A	chr11	3131374	inside
chr11:3108337:3187969	OSBPL5	ENSG00000021762	chr11	3108337	3187969	chr11:3178064:C:T	chr11	3178064	inside
chr11:3108337:3187969	OSBPL5	ENSG00000021762	chr11	3108337	3187969	chr11:3178110:C:G	chr11	3178110	inside
chr11:3108337:3187969	OSBPL5	ENSG00000021762	chr11	3108337	3187969	chr11:3150617:G:T	chr11	3150617	inside
chr11:3108337:3187969	OSBPL5	ENSG00000021762	chr11	3108337	3187969	chr11:3150912:T:C	chr11	3150912	inside
chr11:3108337:3187969	OSBPL5	ENSG00000021762	chr11	3108337	3187969	chr11:3178136:A:G	chr11	3178136	inside
chr11:3108337:3187969	OSBPL5	ENSG00000021762	chr11	3108337	3187969	chr11:3178199:T:C	chr11	3178199	inside
chr11:3108337:3187969	OSBPL5	ENSG00000021762	chr11	3108337	3187969	chr11:3180959:T:C	chr11	3180959	inside
chr11:3108337:3187969	OSBPL5	ENSG00000021762	chr11	3108337	3187969	chr11:3181186:G:A	chr11	3181186	inside
chr11:3108337:3187969	OSBPL5	ENSG00000021762	chr11	3108337	3187969	chr11:3154065:G:C	chr11	3154065	inside
chr11:3108337:3187969	OSBPL5	ENSG00000021762	chr11	3108337	3187969	chr11:3182786:G:A	chr11	3182786	inside
chr11:3108337:3187969	OSBPL5	ENSG00000021762	chr11	3108337	3187969	chr11:3185093:A:T	chr11	3185093	inside
chr11:3108337:3187969	OSBPL5	ENSG00000021762	chr11	3108337	3187969	chr11:3166264:G:C	chr11	3166264	inside
chr11:3108337:3187969	OSBPL5	ENSG00000021762	chr11	3108337	3187969	chr11:3162776:A:G	chr11	3162776	inside
chr11:3108337:3187969	OSBPL5	ENSG00000021762	chr11	3108337	3187969	chr11:3163268:G:A	chr11	3163268	inside
chr11:3108337:3187969	OSBPL5	ENSG00000021762	chr11	3108337	3187969	chr11:3163396:T:G	chr11	3163396	inside
chr11:3108337:3187969	OSBPL5	ENSG00000021762	chr11	3108337	3187969	chr11:3159493:C:A	chr11	3159493	inside
chr11:3108337:3187969	OSBPL5	ENSG00000021762	chr11	3108337	3187969	chr11:3159501:T:C	chr11	3159501	inside
chr11:3108337:3187969	OSBPL5	ENSG00000021762	chr11	3108337	3187969	chr11:3150929:C:T	chr11	3150929	inside
chr11:3108337:3187969	OSBPL5	ENSG00000021762	chr11	3108337	3187969	chr11:3180517:G:A	chr11	3180517	inside
chr11:3108337:3187969	OSBPL5	ENSG00000021762	chr11	3108337	3187969	chr11:3175568:T:C	chr11	3175568	inside
chr11:3108337:3187969	OSBPL5	ENSG00000021762	chr11	3108337	3187969	chr11:3175685:C:T	chr11	3175685	inside
chr11:3108337:3187969	OSBPL5	ENSG00000021762	chr11	3108337	3187969	chr11:3181085:A:C	chr11	3181085	inside
chr11:3108337:3187969	OSBPL5	ENSG00000021762	chr11	3108337	3187969	chr11:3169347:G:A	chr11	3169347	inside
chr11:3108337:3187969	OSBPL5	ENSG00000021762	chr11	3108337	3187969	chr11:3176933:T:C	chr11	3176933	inside
chr11:3108337:3187969	OSBPL5	ENSG00000021762	chr11	3108337	3187969	chr11:3178560:C:G	chr11	3178560	inside
chr11:3108337:3187969	OSBPL5	ENSG00000021762	chr11	3108337	3187969	chr11:3178703:A:G	chr11	3178703	inside
chr11:3108337:3187969	OSBPL5	ENSG00000021762	chr11	3108337	3187969	chr11:3148585:G:A	chr11	3148585	inside
chr11:3108337:3187969	OSBPL5	ENSG00000021762	chr11	3108337	3187969	chr11:3149397:G:A	chr11	3149397	inside
chr11:3108337:3187969	OSBPL5	ENSG00000021762	chr11	3108337	3187969	chr11:3177939:G:A	chr11	3177939	inside
chr11:3108337:3187969	OSBPL5	ENSG00000021762	chr11	3108337	3187969	chr11:3179253:A:G	chr11	3179253	inside
chr11:3108337:3187969	OSBPL5	ENSG00000021762	chr11	3108337	3187969	chr11:3163653:G:A	chr11	3163653	inside
chr11:3108337:3187969	OSBPL5	ENSG00000021762	chr11	3108337	3187969	chr11:3175371:A:G	chr11	3175371	inside
chr11:3108337:3187969	OSBPL5	ENSG00000021762	chr11	3108337	3187969	chr11:3164205:G:A	chr11	3164205	inside
chr11:3108337:3187969	OSBPL5	ENSG00000021762	chr11	3108337	3187969	chr11:3164791:G:A	chr11	3164791	inside
chr11:3108337:3187969	OSBPL5	ENSG00000021762	chr11	3108337	3187969	chr11:3168879:T:C	chr11	3168879	inside
chr11:3108337:3187969	OSBPL5	ENSG00000021762	chr11	3108337	3187969	chr11:3168965:T:C	chr11	3168965	inside
chr11:3108337:3187969	OSBPL5	ENSG00000021762	chr11	3108337	3187969	chr11:3165804:A:G	chr11	3165804	inside
chr11:3108337:3187969	OSBPL5	ENSG00000021762	chr11	3108337	3187969	chr11:3155782:T:C	chr11	3155782	inside
chr11:3108337:3187969	OSBPL5	ENSG00000021762	chr11	3108337	3187969	chr11:3178692:A:C	chr11	3178692	inside
chr11:3108337:3187969	OSBPL5	ENSG00000021762	chr11	3108337	3187969	chr11:3171861:G:C	chr11	3171861	inside
chr11:3108337:3187969	OSBPL5	ENSG00000021762	chr11	3108337	3187969	chr11:3177735:G:C	chr11	3177735	inside
chr11:3108337:3187969	OSBPL5	ENSG00000021762	chr11	3108337	3187969	chr11:3178829:C:A	chr11	3178829	inside
chr11:3108337:3187969	OSBPL5	ENSG00000021762	chr11	3108337	3187969	chr11:3173813:T:C	chr11	3173813	inside
chr11:3108337:3187969	OSBPL5	ENSG00000021762	chr11	3108337	3187969	chr11:3179460:C:T	chr11	3179460	inside
chr11:3108337:3187969	OSBPL5	ENSG00000021762	chr11	3108337	3187969	chr11:3164169:C:T	chr11	3164169	inside
chr11:3108337:3187969	OSBPL5	ENSG00000021762	chr11	3108337	3187969	chr11:3180201:G:A	chr11	3180201	inside
chr11:3108337:3187969	OSBPL5	ENSG00000021762	chr11	3108337	3187969	chr11:3151044:C:T	chr11	3151044	inside
chr11:3108337:3187969	OSBPL5	ENSG00000021762	chr11	3108337	3187969	chr11:3171742:C:A	chr11	3171742	inside
chr11:3108337:3187969	OSBPL5	ENSG00000021762	chr11	3108337	3187969	chr11:3174093:G:A	chr11	3174093	inside
chr11:3108337:3187969	OSBPL5	ENSG00000021762	chr11	3108337	3187969	chr11:3155722:G:A	chr11	3155722	inside
chr11:3108337:3187969	OSBPL5	ENSG00000021762	chr11	3108337	3187969	chr11:3170866:G:A	chr11	3170866	inside
chr11:3108337:3187969	OSBPL5	ENSG00000021762	chr11	3108337	3187969	chr11:3166501:A:T	chr11	3166501	inside
chr11:3108337:3187969	OSBPL5	ENSG00000021762	chr11	3108337	3187969	chr11:3158300:T:A	chr11	3158300	inside
chr11:3108337:3187969	OSBPL5	ENSG00000021762	chr11	3108337	3187969	chr11:3178828:G:A	chr11	3178828	inside
chr11:3108337:3187969	OSBPL5	ENSG00000021762	chr11	3108337	3187969	chr11:3173076:C:T	chr11	3173076	inside
chr11:3108337:3187969	OSBPL5	ENSG00000021762	chr11	3108337	3187969	chr11:3168755:G:A	chr11	3168755	inside
chr11:3108337:3187969	OSBPL5	ENSG00000021762	chr11	3108337	3187969	chr11:3157534:C:T	chr11	3157534	inside
chr11:3108337:3187969	OSBPL5	ENSG00000021762	chr11	3108337	3187969	chr11:3179942:A:G	chr11	3179942	inside
chr11:3108337:3187969	OSBPL5	ENSG00000021762	chr11	3108337	3187969	chr11:3159584:C:G	chr11	3159584	inside
chr11:3108337:3187969	OSBPL5	ENSG00000021762	chr11	3108337	3187969	chr11:3172650:T:C	chr11	3172650	inside
chr11:3108337:3187969	OSBPL5	ENSG00000021762	chr11	3108337	3187969	chr11:3174177:C:T	chr11	3174177	inside
chr11:3108337:3187969	OSBPL5	ENSG00000021762	chr11	3108337	3187969	chr11:3166883:G:A	chr11	3166883	inside
chr11:3108337:3187969	OSBPL5	ENSG00000021762	chr11	3108337	3187969	chr11:3151639:G:A	chr11	3151639	inside
chr11:3108337:3187969	OSBPL5	ENSG00000021762	chr11	3108337	3187969	chr11:3168593:C:T	chr11	3168593	inside
chr11:3108337:3187969	OSBPL5	ENSG00000021762	chr11	3108337	3187969	chr11:3158218:T:C	chr11	3158218	inside
chr11:3108337:3187969	OSBPL5	ENSG00000021762	chr11	3108337	3187969	chr11:3172111:G:A	chr11	3172111	inside
chr11:3108337:3187969	OSBPL5	ENSG00000021762	chr11	3108337	3187969	chr11:3166931:G:A	chr11	3166931	inside
chr11:3108337:3187969	OSBPL5	ENSG00000021762	chr11	3108337	3187969	chr11:3158634:C:T	chr11	3158634	inside
chr11:69924408:70035634	ANO1	ENSG00000131620	chr11	69924408	70035634	chr11:69970892:C:T	chr11	69970892	inside
chr11:69924408:70035634	ANO1	ENSG00000131620	chr11	69924408	70035634	chr11:69995482:C:T	chr11	69995482	inside
chr11:69924408:70035634	ANO1	ENSG00000131620	chr11	69924408	70035634	chr11:69932145:T:C	chr11	69932145	inside
chr11:69924408:70035634	ANO1	ENSG00000131620	chr11	69924408	70035634	chr11:69955502:T:C	chr11	69955502	inside
chr11:69924408:70035634	ANO1	ENSG00000131620	chr11	69924408	70035634	chr11:70032374:C:G	chr11	70032374	inside
chr12:121416346:121440315	HNF1A	ENSG00000135100	chr12	121416346	121440315	chr12:121419926:T:C	chr12	121419926	inside
chr12:121416346:121440315	HNF1A	ENSG00000135100	chr12	121416346	121440315	chr12:121437221:T:C	chr12	121437221	inside
chr12:121416346:121440315	HNF1A	ENSG00000135100	chr12	121416346	121440315	chr12:121416650:A:C	chr12	121416650	inside
chr12:22216707:22589975	ST8SIA1	ENSG00000111728	chr12	22216707	22589975	chr12:22553373:C:A	chr12	22553373	inside
chr12:22216707:22589975	ST8SIA1	ENSG00000111728	chr12	22216707	22589975	chr12:22300307:C:A	chr12	22300307	inside
chr12:22216707:22589975	ST8SIA1	ENSG00000111728	chr12	22216707	22589975	chr12:22530006:A:C	chr12	22530006	inside
chr12:7268332:7281485	RBP5	ENSG00000139194	chr12	7268332	7281485	chr12:7274097:C:T	chr12	7274097	inside
chr12:7268332:7281485	RBP5	ENSG00000139194	chr12	7268332	7281485	chr12:7274093:A:T	chr12	7274093	inside
chr13:48877880:49173572	RB1	ENSG00000139687	chr13	48877880	49173572	chr13:48968147:C:T	chr13	48968147	inside
chr13:48877880:49173572	RB1	ENSG00000139687	chr13	48877880	49173572	chr13:48892992:T:G	chr13	48892992	inside
chr13:48877880:49173572	RB1	ENSG00000139687	chr13	48877880	49173572	chr13:49107653:G:A	chr13	49107653	inside
chr13:48877880:49173572	RB1	ENSG00000139687	chr13	48877880	49173572	chr13:48892092:C:G	chr13	48892092	inside
chr13:48877880:49173572	RB1	ENSG00000139687	chr13	48877880	49173572	chr13:49142829:G:A	chr13	49142829	inside
chr13:48877880:49173572	RB1	ENSG00000139687	chr13	48877880	49173572	chr13:49167743:T:G	chr13	49167743	inside
chr13:48877880:49173572	RB1	ENSG00000139687	chr13	48877880	49173572	chr13:48990551:T:C	chr13	48990551	inside
chr13:48877880:49173572	RB1	ENSG00000139687	chr13	48877880	49173572	chr13:49142828:C:T	chr13	49142828	inside
chr13:48877880:49173572	RB1	ENSG00000139687	chr13	48877880	49173572	chr13:48978145:A:G	chr13	48978145	inside
chr13:48877880:49173572	RB1	ENSG00000139687	chr13	48877880	49173572	chr13:49105836:T:G	chr13	49105836	inside
chr13:48877880:49173572	RB1	ENSG00000139687	chr13	48877880	49173572	chr13:49100564:T:C	chr13	49100564	inside
chr13:48877880:49173572	RB1	ENSG00000139687	chr13	48877880	49173572	chr13:49145123:C:T	chr13	49145123	inside
chr13:48877880:49173572	RB1	ENSG00000139687	chr13	48877880	49173572	chr13:49077741:A:G	chr13	49077741	inside
chr14:101192042:101204561	DLK1	ENSG00000185559	chr14	101192042	101204561	chr14:101194103:A:G	chr14	101194103	inside
chr14:101245747:101327368	MEG3	ENSG00000214548	chr14	101245747	101327368	chr14:101310336:T:C	chr14	101310336	inside
chr14:101245747:101327368	MEG3	ENSG00000214548	chr14	101245747	101327368	chr14:101247364:A:G	chr14	101247364	inside
chr14:101245747:101327368	MEG3	ENSG00000214548	chr14	101245747	101327368	chr14:101308382:T:C	chr14	101308382	inside
chr14:101245747:101327368	MEG3	ENSG00000214548	chr14	101245747	101327368	chr14:101310162:C:T	chr14	101310162	inside
chr14:101245747:101327368	MEG3	ENSG00000214548	chr14	101245747	101327368	chr14:101317791:G:A	chr14	101317791	inside
chr14:101245747:101327368	MEG3	ENSG00000214548	chr14	101245747	101327368	chr14:101298031:A:G	chr14	101298031	inside
chr14:101245747:101327368	MEG3	ENSG00000214548	chr14	101245747	101327368	chr14:101305799:C:T	chr14	101305799	inside
chr14:101245747:101327368	MEG3	ENSG00000214548	chr14	101245747	101327368	chr14:101314397:A:C	chr14	101314397	inside
chr14:101245747:101327368	MEG3	ENSG00000214548	chr14	101245747	101327368	chr14:101309759:G:A	chr14	101309759	inside
chr14:101245747:101327368	MEG3	ENSG00000214548	chr14	101245747	101327368	chr14:101309681:C:T	chr14	101309681	inside
chr14:101245747:101327368	MEG3	ENSG00000214548	chr14	101245747	101327368	chr14:101297963:T:G	chr14	101297963	inside
chr14:101245747:101327368	MEG3	ENSG00000214548	chr14	101245747	101327368	chr14:101309692:C:T	chr14	101309692	inside
chr14:101361107:101505196	MEG8	ENSG00000225746	chr14	101361107	101505196	chr14:101472720:A:G	chr14	101472720	inside
chr14:101361107:101505196	MEG8	ENSG00000225746	chr14	101361107	101505196	chr14:101472616:T:C	chr14	101472616	inside
chr14:64550950:64804830	ESR2	ENSG00000140009	chr14	64550950	64804830	chr14:64662895:A:G	chr14	64662895	inside
chr14:64550950:64804830	ESR2	ENSG00000140009	chr14	64550950	64804830	chr14:64703318:T:C	chr14	64703318	inside
chr15:25578875:25684198	UBE3A	ENSG00000114062	chr15	25578875	25684198	chr15:25663177:T:C	chr15	25663177	inside
chr15:25578875:25684198	UBE3A	ENSG00000114062	chr15	25578875	25684198	chr15:25647391:C:A	chr15	25647391	inside
chr15:25922418:26110331	ATP10A	ENSG00000206190	chr15	25922418	26110331	chr15:26021544:T:A	chr15	26021544	inside
chr15:25922418:26110331	ATP10A	ENSG00000206190	chr15	25922418	26110331	chr15:26044834:C:T	chr15	26044834	inside
chr15:25922418:26110331	ATP10A	ENSG00000206190	chr15	25922418	26110331	chr15:26045225:G:A	chr15	26045225	inside
chr15:25922418:26110331	ATP10A	ENSG00000206190	chr15	25922418	26110331	chr15:26015194:G:A	chr15	26015194	inside
chr15:25922418:26110331	ATP10A	ENSG00000206190	chr15	25922418	26110331	chr15:26015508:G:A	chr15	26015508	inside
chr15:25922418:26110331	ATP10A	ENSG00000206190	chr15	25922418	26110331	chr15:26094520:G:C	chr15	26094520	inside
chr15:25922418:26110331	ATP10A	ENSG00000206190	chr15	25922418	26110331	chr15:26029193:T:C	chr15	26029193	inside
chr15:25922418:26110331	ATP10A	ENSG00000206190	chr15	25922418	26110331	chr15:26040456:G:A	chr15	26040456	inside
chr15:25922418:26110331	ATP10A	ENSG00000206190	chr15	25922418	26110331	chr15:26041022:C:T	chr15	26041022	inside
chr15:25922418:26110331	ATP10A	ENSG00000206190	chr15	25922418	26110331	chr15:26109451:T:C	chr15	26109451	inside
chr15:25922418:26110331	ATP10A	ENSG00000206190	chr15	25922418	26110331	chr15:26057056:G:A	chr15	26057056	inside
chr15:25922418:26110331	ATP10A	ENSG00000206190	chr15	25922418	26110331	chr15:26045392:A:G	chr15	26045392	inside
chr15:25922418:26110331	ATP10A	ENSG00000206190	chr15	25922418	26110331	chr15:26055133:A:G	chr15	26055133	inside
chr15:25922418:26110331	ATP10A	ENSG00000206190	chr15	25922418	26110331	chr15:26056060:C:T	chr15	26056060	inside
chr15:25922418:26110331	ATP10A	ENSG00000206190	chr15	25922418	26110331	chr15:26105236:T:G	chr15	26105236	inside
chr15:25922418:26110331	ATP10A	ENSG00000206190	chr15	25922418	26110331	chr15:26057233:G:A	chr15	26057233	inside
chr15:25922418:26110331	ATP10A	ENSG00000206190	chr15	25922418	26110331	chr15:26090372:T:A	chr15	26090372	inside
chr15:25922418:26110331	ATP10A	ENSG00000206190	chr15	25922418	26110331	chr15:26090519:T:C	chr15	26090519	inside
chr15:25922418:26110331	ATP10A	ENSG00000206190	chr15	25922418	26110331	chr15:26101253:A:G	chr15	26101253	inside
chr15:25922418:26110331	ATP10A	ENSG00000206190	chr15	25922418	26110331	chr15:26101278:G:A	chr15	26101278	inside
chr15:79252248:79383122	RASGRF1	ENSG00000058335	chr15	79252248	79383122	chr15:79285061:A:G	chr15	79285061	inside
chr15:79252248:79383122	RASGRF1	ENSG00000058335	chr15	79252248	79383122	chr15:79273374:C:T	chr15	79273374	inside
chr15:79252248:79383122	RASGRF1	ENSG00000058335	chr15	79252248	79383122	chr15:79286340:T:A	chr15	79286340	inside
chr16:3482414:3493504	ZNF597	ENSG00000167981	chr16	3482414	3493504	chr16:3485490:T:C	chr16	3485490	inside
chr16:3493649:3536953	NAA60	ENSG00000122390	chr16	3493649	3536953	chr16:3505930:A:G	chr16	3505930	inside
chr16:3493649:3536953	NAA60	ENSG00000122390	chr16	3493649	3536953	chr16:3535540:G:A	chr16	3535540	inside
chr16:3493649:3536953	NAA60	ENSG00000122390	chr16	3493649	3536953	chr16:3509917:T:C	chr16	3509917	inside
chr16:3493649:3536953	NAA60	ENSG00000122390	chr16	3493649	3536953	chr16:3506222:C:G	chr16	3506222	inside
chr16:3493649:3536953	NAA60	ENSG00000122390	chr16	3493649	3536953	chr16:3534892:G:A	chr16	3534892	inside
chr16:3493649:3536953	NAA60	ENSG00000122390	chr16	3493649	3536953	chr16:3520893:C:G	chr16	3520893	inside
chr16:3493649:3536953	NAA60	ENSG00000122390	chr16	3493649	3536953	chr16:3506775:G:A	chr16	3506775	inside
chr16:3493649:3536953	NAA60	ENSG00000122390	chr16	3493649	3536953	chr16:3530658:C:G	chr16	3530658	inside
chr16:3493649:3536953	NAA60	ENSG00000122390	chr16	3493649	3536953	chr16:3509665:T:G	chr16	3509665	inside
chr16:3493649:3536953	NAA60	ENSG00000122390	chr16	3493649	3536953	chr16:3504948:C:G	chr16	3504948	inside
chr16:3493649:3536953	NAA60	ENSG00000122390	chr16	3493649	3536953	chr16:3501987:G:A	chr16	3501987	inside
chr16:3493649:3536953	NAA60	ENSG00000122390	chr16	3493649	3536953	chr16:3520985:A:G	chr16	3520985	inside
chr16:3493649:3536953	NAA60	ENSG00000122390	chr16	3493649	3536953	chr16:3504956:C:T	chr16	3504956	inside
chr16:3493649:3536953	NAA60	ENSG00000122390	chr16	3493649	3536953	chr16:3519009:T:C	chr16	3519009	inside
chr16:3493649:3536953	NAA60	ENSG00000122390	chr16	3493649	3536953	chr16:3495356:C:T	chr16	3495356	inside
chr16:3493649:3536953	NAA60	ENSG00000122390	chr16	3493649	3536953	chr16:3501772:G:C	chr16	3501772	inside
chr16:3493649:3536953	NAA60	ENSG00000122390	chr16	3493649	3536953	chr16:3519134:A:G	chr16	3519134	inside
chr16:3493649:3536953	NAA60	ENSG00000122390	chr16	3493649	3536953	chr16:3517368:C:T	chr16	3517368	inside
chr16:3493649:3536953	NAA60	ENSG00000122390	chr16	3493649	3536953	chr16:3517581:T:C	chr16	3517581	inside
chr16:3493649:3536953	NAA60	ENSG00000122390	chr16	3493649	3536953	chr16:3516694:A:G	chr16	3516694	inside
chr16:3493649:3536953	NAA60	ENSG00000122390	chr16	3493649	3536953	chr16:3519126:C:T	chr16	3519126	inside
chr16:3493649:3536953	NAA60	ENSG00000122390	chr16	3493649	3536953	chr16:3495383:C:T	chr16	3495383	inside
chr16:66600296:66613040	CMTM1	ENSG00000089505	chr16	66600296	66613040	chr16:66600479:G:A	chr16	66600479	inside
chr16:68563993:68609975	ZFP90	ENSG00000184939	chr16	68563993	68609975	chr16:68575232:C:T	chr16	68575232	inside
chr17:7565097:7590856	TP53	ENSG00000141510	chr17	7565097	7590856	chr17:7578679:A:G	chr17	7578679	inside
chr18:77915115:78005397	PARD6G	ENSG00000178184	chr18	77915115	78005397	chr18:77933497:G:A	chr18	77933497	inside
chr19:10244018:10341962	DNMT1	ENSG00000130816	chr19	10244018	10341962	chr19:10291181:T:C	chr19	10291181	inside
chr19:10244018:10341962	DNMT1	ENSG00000130816	chr19	10244018	10341962	chr19:10260869:T:C	chr19	10260869	inside
chr19:10244018:10341962	DNMT1	ENSG00000130816	chr19	10244018	10341962	chr19:10246561:T:C	chr19	10246561	inside
chr19:10244018:10341962	DNMT1	ENSG00000130816	chr19	10244018	10341962	chr19:10255295:T:G	chr19	10255295	inside
chr19:10244018:10341962	DNMT1	ENSG00000130816	chr19	10244018	10341962	chr19:10255518:G:A	chr19	10255518	inside
chr19:10244018:10341962	DNMT1	ENSG00000130816	chr19	10244018	10341962	chr19:10260030:C:A	chr19	10260030	inside
chr19:10244018:10341962	DNMT1	ENSG00000130816	chr19	10244018	10341962	chr19:10300417:A:G	chr19	10300417	inside
chr19:10244018:10341962	DNMT1	ENSG00000130816	chr19	10244018	10341962	chr19:10267252:G:T	chr19	10267252	inside
chr19:10244018:10341962	DNMT1	ENSG00000130816	chr19	10244018	10341962	chr19:10267266:C:A	chr19	10267266	inside
chr19:10244018:10341962	DNMT1	ENSG00000130816	chr19	10244018	10341962	chr19:10246029:G:A	chr19	10246029	inside
chr19:10244018:10341962	DNMT1	ENSG00000130816	chr19	10244018	10341962	chr19:10255112:C:G	chr19	10255112	inside
chr19:10244018:10341962	DNMT1	ENSG00000130816	chr19	10244018	10341962	chr19:10303685:C:T	chr19	10303685	inside
chr19:10244018:10341962	DNMT1	ENSG00000130816	chr19	10244018	10341962	chr19:10253345:G:A	chr19	10253345	inside
chr19:10244018:10341962	DNMT1	ENSG00000130816	chr19	10244018	10341962	chr19:10304200:A:T	chr19	10304200	inside
chr19:10244018:10341962	DNMT1	ENSG00000130816	chr19	10244018	10341962	chr19:10256217:G:A	chr19	10256217	inside
chr19:10244018:10341962	DNMT1	ENSG00000130816	chr19	10244018	10341962	chr19:10338676:T:G	chr19	10338676	inside
chr19:10244018:10341962	DNMT1	ENSG00000130816	chr19	10244018	10341962	chr19:10253724:G:T	chr19	10253724	inside
chr19:10244018:10341962	DNMT1	ENSG00000130816	chr19	10244018	10341962	chr19:10253184:A:G	chr19	10253184	inside
chr19:55464498:55512510	NLRP2	ENSG00000022556	chr19	55464498	55512510	chr19:55494188:C:T	chr19	55494188	inside
chr20:36120874:36156333	BLCAP	ENSG00000166619	chr20	36120874	36156333	chr20:36154462:C:A	chr20	36154462	inside
chr20:42118082:42179594	L3MBTL1	ENSG00000185513	chr20	42118082	42179594	chr20:42164722:T:C	chr20	42164722	inside
chr20:42118082:42179594	L3MBTL1	ENSG00000185513	chr20	42118082	42179594	chr20:42165722:G:A	chr20	42165722	inside
chr20:42118082:42179594	L3MBTL1	ENSG00000185513	chr20	42118082	42179594	chr20:42129781:T:C	chr20	42129781	inside
chr20:42187608:42216877	SGK2	ENSG00000101049	chr20	42187608	42216877	chr20:42188914:G:A	chr20	42188914	inside
chr20:57414773:57486247	GNAS	ENSG00000087460	chr20	57414773	57486247	chr20:57472174:C:T	chr20	57472174	inside
chr20:57414773:57486247	GNAS	ENSG00000087460	chr20	57414773	57486247	chr20:57477812:A:G	chr20	57477812	inside
chr20:57414773:57486247	GNAS	ENSG00000087460	chr20	57414773	57486247	chr20:57478939:G:A	chr20	57478939	inside
chr20:57414773:57486247	GNAS	ENSG00000087460	chr20	57414773	57486247	chr20:57483948:G:A	chr20	57483948	inside
chr20:57414773:57486247	GNAS	ENSG00000087460	chr20	57414773	57486247	chr20:57468807:G:A	chr20	57468807	inside
chr21:41382926:42219084	DSCAM	ENSG00000171587	chr21	41382926	42219084	chr21:41511967:C:T	chr21	41511967	inside
chr22:18893541:18901751	DGCR6	ENSG00000183628	chr22	18893541	18901751	chr22:18898064:G:A	chr22	18898064	inside
chr22:18893541:18901751	DGCR6	ENSG00000183628	chr22	18893541	18901751	chr22:18900750:G:A	chr22	18900750	inside
chr22:20301761:20307603	DGCR6L	ENSG00000128185	chr22	20301761	20307603	chr22:20306993:C:T	chr22	20306993	inside
chr22:20301761:20307603	DGCR6L	ENSG00000128185	chr22	20301761	20307603	chr22:20306716:A:T	chr22	20306716	inside
chr4:103422488:103538459	NFKB1	ENSG00000109320	chr4	103422488	103538459	chr4:103448582:A:C	chr4	103448582	inside
chr4:103422488:103538459	NFKB1	ENSG00000109320	chr4	103422488	103538459	chr4:103433465:C:T	chr4	103433465	inside
chr4:103422488:103538459	NFKB1	ENSG00000109320	chr4	103422488	103538459	chr4:103448525:A:C	chr4	103448525	inside
chr4:103422488:103538459	NFKB1	ENSG00000109320	chr4	103422488	103538459	chr4:103436641:C:G	chr4	103436641	inside
chr5:95049226:95160087	RHOBTB3	ENSG00000164292	chr5	95049226	95160087	chr5:95152085:A:G	chr5	95152085	inside
chr5:95049226:95160087	RHOBTB3	ENSG00000164292	chr5	95049226	95160087	chr5:95143394:C:G	chr5	95143394	inside
chr5:95049226:95160087	RHOBTB3	ENSG00000164292	chr5	95049226	95160087	chr5:95152313:A:G	chr5	95152313	inside
chr5:95049226:95160087	RHOBTB3	ENSG00000164292	chr5	95049226	95160087	chr5:95142003:C:T	chr5	95142003	inside
chr5:95049226:95160087	RHOBTB3	ENSG00000164292	chr5	95049226	95160087	chr5:95156457:A:G	chr5	95156457	inside
chr5:95049226:95160087	RHOBTB3	ENSG00000164292	chr5	95049226	95160087	chr5:95156318:C:G	chr5	95156318	inside
chr5:95049226:95160087	RHOBTB3	ENSG00000164292	chr5	95049226	95160087	chr5:95153223:G:A	chr5	95153223	inside
chr5:95049226:95160087	RHOBTB3	ENSG00000164292	chr5	95049226	95160087	chr5:95152493:T:A	chr5	95152493	inside
chr5:96211690:96255407	ERAP2	ENSG00000164308	chr5	96211690	96255407	chr5:96214507:C:T	chr5	96214507	inside
chr6:11712287:11807279	ADTRP	ENSG00000111863	chr6	11712287	11807279	chr6:11712586:C:T	chr6	11712586	inside
chr6:11712287:11807279	ADTRP	ENSG00000111863	chr6	11712287	11807279	chr6:11771259:T:C	chr6	11771259	inside
chr6:11712287:11807279	ADTRP	ENSG00000111863	chr6	11712287	11807279	chr6:11779088:C:T	chr6	11779088	inside
chr6:144261437:144385736	PLAGL1	ENSG00000118495	chr6	144261437	144385736	chr6:144277435:G:A	chr6	144277435	inside
chr6:144261437:144385736	PLAGL1	ENSG00000118495	chr6	144261437	144385736	chr6:144329814:A:G	chr6	144329814	inside
chr6:144261437:144385736	PLAGL1	ENSG00000118495	chr6	144261437	144385736	chr6:144358526:A:G	chr6	144358526	inside
chr6:144261437:144385736	PLAGL1	ENSG00000118495	chr6	144261437	144385736	chr6:144358607:C:T	chr6	144358607	inside
chr6:144261437:144385736	PLAGL1	ENSG00000118495	chr6	144261437	144385736	chr6:144329888:G:A	chr6	144329888	inside
chr6:3722848:3751947	PXDC1	ENSG00000168994	chr6	3722848	3751947	chr6:3748613:A:C	chr6	3748613	inside
chr6:3722848:3751947	PXDC1	ENSG00000168994	chr6	3722848	3751947	chr6:3749637:T:C	chr6	3749637	inside
chr6:3722848:3751947	PXDC1	ENSG00000168994	chr6	3722848	3751947	chr6:3745723:G:A	chr6	3745723	inside
chr6:3722848:3751947	PXDC1	ENSG00000168994	chr6	3722848	3751947	chr6:3745226:G:A	chr6	3745226	inside
chr6:3722848:3751947	PXDC1	ENSG00000168994	chr6	3722848	3751947	chr6:3739559:T:G	chr6	3739559	inside
chr6:3722848:3751947	PXDC1	ENSG00000168994	chr6	3722848	3751947	chr6:3739193:T:C	chr6	3739193	inside
chr6:3849607:3851554	FAM50B	ENSG00000145945	chr6	3849607	3851554	chr6:3850338:G:A	chr6	3850338	inside
chr7:138279030:138386107	SVOPL	ENSG00000157703	chr7	138279030	138386107	chr7:138333473:G:A	chr7	138333473	inside
chr7:138279030:138386107	SVOPL	ENSG00000157703	chr7	138279030	138386107	chr7:138333228:T:C	chr7	138333228	inside
chr7:138279030:138386107	SVOPL	ENSG00000157703	chr7	138279030	138386107	chr7:138352985:C:T	chr7	138352985	inside
chr7:42000547:42303699	GLI3	ENSG00000106571	chr7	42000547	42303699	chr7:42068221:G:A	chr7	42068221	inside
chr7:42000547:42303699	GLI3	ENSG00000106571	chr7	42000547	42303699	chr7:42140313:T:C	chr7	42140313	inside
chr7:42000547:42303699	GLI3	ENSG00000106571	chr7	42000547	42303699	chr7:42114025:C:A	chr7	42114025	inside
chr7:43152228:43605600	HECW1	ENSG00000002746	chr7	43152228	43605600	chr7:43593480:G:A	chr7	43593480	inside
chr7:43152228:43605600	HECW1	ENSG00000002746	chr7	43152228	43605600	chr7:43550431:T:C	chr7	43550431	inside
chr7:43152228:43605600	HECW1	ENSG00000002746	chr7	43152228	43605600	chr7:43542056:G:C	chr7	43542056	inside
chr7:43152228:43605600	HECW1	ENSG00000002746	chr7	43152228	43605600	chr7:43544507:A:G	chr7	43544507	inside
chr7:43152228:43605600	HECW1	ENSG00000002746	chr7	43152228	43605600	chr7:43548516:C:T	chr7	43548516	inside
chr7:43152228:43605600	HECW1	ENSG00000002746	chr7	43152228	43605600	chr7:43592581:C:T	chr7	43592581	inside
chr7:43152228:43605600	HECW1	ENSG00000002746	chr7	43152228	43605600	chr7:43551448:C:T	chr7	43551448	inside
chr7:43152228:43605600	HECW1	ENSG00000002746	chr7	43152228	43605600	chr7:43507689:A:C	chr7	43507689	inside
chr7:43152228:43605600	HECW1	ENSG00000002746	chr7	43152228	43605600	chr7:43556242:C:G	chr7	43556242	inside
chr7:43152228:43605600	HECW1	ENSG00000002746	chr7	43152228	43605600	chr7:43543949:A:G	chr7	43543949	inside
chr7:43152228:43605600	HECW1	ENSG00000002746	chr7	43152228	43605600	chr7:43595913:T:C	chr7	43595913	inside
chr7:43152228:43605600	HECW1	ENSG00000002746	chr7	43152228	43605600	chr7:43504999:G:A	chr7	43504999	inside
chr7:43152228:43605600	HECW1	ENSG00000002746	chr7	43152228	43605600	chr7:43551647:A:G	chr7	43551647	inside
chr7:43152228:43605600	HECW1	ENSG00000002746	chr7	43152228	43605600	chr7:43506158:T:C	chr7	43506158	inside
chr7:50526134:50633102	DDC	ENSG00000132437	chr7	50526134	50633102	chr7:50528153:A:G	chr7	50528153	inside
chr7:50657760:50861159	GRB10	ENSG00000106070	chr7	50657760	50861159	chr7:50731728:T:G	chr7	50731728	inside
chr7:50657760:50861159	GRB10	ENSG00000106070	chr7	50657760	50861159	chr7:50820013:A:C	chr7	50820013	inside
chr7:50657760:50861159	GRB10	ENSG00000106070	chr7	50657760	50861159	chr7:50822761:A:G	chr7	50822761	inside
chr7:50657760:50861159	GRB10	ENSG00000106070	chr7	50657760	50861159	chr7:50791579:T:C	chr7	50791579	inside
chr7:50657760:50861159	GRB10	ENSG00000106070	chr7	50657760	50861159	chr7:50805115:T:G	chr7	50805115	inside
chr7:50657760:50861159	GRB10	ENSG00000106070	chr7	50657760	50861159	chr7:50713895:G:A	chr7	50713895	inside
chr7:50657760:50861159	GRB10	ENSG00000106070	chr7	50657760	50861159	chr7:50728691:A:G	chr7	50728691	inside
chr7:50657760:50861159	GRB10	ENSG00000106070	chr7	50657760	50861159	chr7:50731870:C:G	chr7	50731870	inside
chr7:50657760:50861159	GRB10	ENSG00000106070	chr7	50657760	50861159	chr7:50841045:G:A	chr7	50841045	inside
chr7:50657760:50861159	GRB10	ENSG00000106070	chr7	50657760	50861159	chr7:50723933:G:A	chr7	50723933	inside
chr7:50657760:50861159	GRB10	ENSG00000106070	chr7	50657760	50861159	chr7:50731802:T:C	chr7	50731802	inside
chr7:50657760:50861159	GRB10	ENSG00000106070	chr7	50657760	50861159	chr7:50786253:G:A	chr7	50786253	inside
chr7:50657760:50861159	GRB10	ENSG00000106070	chr7	50657760	50861159	chr7:50782567:G:T	chr7	50782567	inside
chr7:50657760:50861159	GRB10	ENSG00000106070	chr7	50657760	50861159	chr7:50730001:G:A	chr7	50730001	inside
chr7:50657760:50861159	GRB10	ENSG00000106070	chr7	50657760	50861159	chr7:50728482:C:A	chr7	50728482	inside
chr7:50657760:50861159	GRB10	ENSG00000106070	chr7	50657760	50861159	chr7:50700936:C:T	chr7	50700936	inside
chr7:50657760:50861159	GRB10	ENSG00000106070	chr7	50657760	50861159	chr7:50811885:C:T	chr7	50811885	inside
chr7:50657760:50861159	GRB10	ENSG00000106070	chr7	50657760	50861159	chr7:50720858:C:T	chr7	50720858	inside
chr7:50657760:50861159	GRB10	ENSG00000106070	chr7	50657760	50861159	chr7:50700822:C:T	chr7	50700822	inside
chr7:50657760:50861159	GRB10	ENSG00000106070	chr7	50657760	50861159	chr7:50666378:G:A	chr7	50666378	inside
chr7:50657760:50861159	GRB10	ENSG00000106070	chr7	50657760	50861159	chr7:50728555:G:A	chr7	50728555	inside
chr7:50657760:50861159	GRB10	ENSG00000106070	chr7	50657760	50861159	chr7:50691194:A:C	chr7	50691194	inside
chr7:50657760:50861159	GRB10	ENSG00000106070	chr7	50657760	50861159	chr7:50723744:T:C	chr7	50723744	inside
chr7:50657760:50861159	GRB10	ENSG00000106070	chr7	50657760	50861159	chr7:50733142:G:C	chr7	50733142	inside
chr7:50657760:50861159	GRB10	ENSG00000106070	chr7	50657760	50861159	chr7:50700836:T:G	chr7	50700836	inside
chr7:50657760:50861159	GRB10	ENSG00000106070	chr7	50657760	50861159	chr7:50707083:G:C	chr7	50707083	inside
chr7:50657760:50861159	GRB10	ENSG00000106070	chr7	50657760	50861159	chr7:50696201:C:G	chr7	50696201	inside
chr7:50657760:50861159	GRB10	ENSG00000106070	chr7	50657760	50861159	chr7:50666375:A:G	chr7	50666375	inside
chr7:50657760:50861159	GRB10	ENSG00000106070	chr7	50657760	50861159	chr7:50727564:T:C	chr7	50727564	inside
chr7:50657760:50861159	GRB10	ENSG00000106070	chr7	50657760	50861159	chr7:50848873:C:G	chr7	50848873	inside
chr7:50657760:50861159	GRB10	ENSG00000106070	chr7	50657760	50861159	chr7:50725106:T:C	chr7	50725106	inside
chr7:50657760:50861159	GRB10	ENSG00000106070	chr7	50657760	50861159	chr7:50725807:A:C	chr7	50725807	inside
chr7:50657760:50861159	GRB10	ENSG00000106070	chr7	50657760	50861159	chr7:50727202:A:C	chr7	50727202	inside
chr7:50657760:50861159	GRB10	ENSG00000106070	chr7	50657760	50861159	chr7:50757867:C:T	chr7	50757867	inside
chr7:50657760:50861159	GRB10	ENSG00000106070	chr7	50657760	50861159	chr7:50739833:A:G	chr7	50739833	inside
chr7:50657760:50861159	GRB10	ENSG00000106070	chr7	50657760	50861159	chr7:50733316:G:A	chr7	50733316	inside
chr7:50657760:50861159	GRB10	ENSG00000106070	chr7	50657760	50861159	chr7:50734694:G:A	chr7	50734694	inside
chr7:50657760:50861159	GRB10	ENSG00000106070	chr7	50657760	50861159	chr7:50746677:C:A	chr7	50746677	inside
chr7:50657760:50861159	GRB10	ENSG00000106070	chr7	50657760	50861159	chr7:50852020:T:G	chr7	50852020	inside
chr7:50657760:50861159	GRB10	ENSG00000106070	chr7	50657760	50861159	chr7:50741155:G:A	chr7	50741155	inside
chr7:6414158:6443598	RAC1	ENSG00000136238	chr7	6414158	6443598	chr7:6421915:C:G	chr7	6421915	inside
chr7:6414158:6443598	RAC1	ENSG00000136238	chr7	6414158	6443598	chr7:6418378:C:T	chr7	6418378	inside
chr7:6414158:6443598	RAC1	ENSG00000136238	chr7	6414158	6443598	chr7:6434037:C:T	chr7	6434037	inside
chr7:6414158:6443598	RAC1	ENSG00000136238	chr7	6414158	6443598	chr7:6435112:A:G	chr7	6435112	inside
chr7:6414158:6443598	RAC1	ENSG00000136238	chr7	6414158	6443598	chr7:6417425:A:G	chr7	6417425	inside
chr7:6414158:6443598	RAC1	ENSG00000136238	chr7	6414158	6443598	chr7:6430683:A:G	chr7	6430683	inside
chr7:6414158:6443598	RAC1	ENSG00000136238	chr7	6414158	6443598	chr7:6421813:A:G	chr7	6421813	inside
chr7:6414158:6443598	RAC1	ENSG00000136238	chr7	6414158	6443598	chr7:6421594:A:G	chr7	6421594	inside
chr7:6414158:6443598	RAC1	ENSG00000136238	chr7	6414158	6443598	chr7:6434904:G:A	chr7	6434904	inside
chr7:6414158:6443598	RAC1	ENSG00000136238	chr7	6414158	6443598	chr7:6416112:G:C	chr7	6416112	inside
chr7:6414158:6443598	RAC1	ENSG00000136238	chr7	6414158	6443598	chr7:6430943:A:G	chr7	6430943	inside
chr7:6414158:6443598	RAC1	ENSG00000136238	chr7	6414158	6443598	chr7:6422248:A:G	chr7	6422248	inside
chr7:6414158:6443598	RAC1	ENSG00000136238	chr7	6414158	6443598	chr7:6417203:G:T	chr7	6417203	inside
chr7:6414158:6443598	RAC1	ENSG00000136238	chr7	6414158	6443598	chr7:6430620:C:T	chr7	6430620	inside
chr7:6414158:6443598	RAC1	ENSG00000136238	chr7	6414158	6443598	chr7:6435154:G:A	chr7	6435154	inside
chr7:6414158:6443598	RAC1	ENSG00000136238	chr7	6414158	6443598	chr7:6416168:C:G	chr7	6416168	inside
chr7:6414158:6443598	RAC1	ENSG00000136238	chr7	6414158	6443598	chr7:6434788:G:A	chr7	6434788	inside
chr7:6414158:6443598	RAC1	ENSG00000136238	chr7	6414158	6443598	chr7:6422266:G:A	chr7	6422266	inside
chr7:6414158:6443598	RAC1	ENSG00000136238	chr7	6414158	6443598	chr7:6422800:A:G	chr7	6422800	inside
chr7:6414158:6443598	RAC1	ENSG00000136238	chr7	6414158	6443598	chr7:6438918:G:T	chr7	6438918	inside
chr7:6414158:6443598	RAC1	ENSG00000136238	chr7	6414158	6443598	chr7:6432750:C:T	chr7	6432750	inside
chr7:6414158:6443598	RAC1	ENSG00000136238	chr7	6414158	6443598	chr7:6416588:G:C	chr7	6416588	inside
chr7:6414158:6443598	RAC1	ENSG00000136238	chr7	6414158	6443598	chr7:6429331:T:C	chr7	6429331	inside
chr7:6414158:6443598	RAC1	ENSG00000136238	chr7	6414158	6443598	chr7:6435460:T:G	chr7	6435460	inside
chr7:6414158:6443598	RAC1	ENSG00000136238	chr7	6414158	6443598	chr7:6435220:G:C	chr7	6435220	inside
chr7:6414158:6443598	RAC1	ENSG00000136238	chr7	6414158	6443598	chr7:6441258:G:A	chr7	6441258	inside
chr7:6414158:6443598	RAC1	ENSG00000136238	chr7	6414158	6443598	chr7:6423724:C:G	chr7	6423724	inside
chr7:6414158:6443598	RAC1	ENSG00000136238	chr7	6414158	6443598	chr7:6436722:T:A	chr7	6436722	inside
chr7:6414158:6443598	RAC1	ENSG00000136238	chr7	6414158	6443598	chr7:6442433:C:T	chr7	6442433	inside
chr7:6414158:6443598	RAC1	ENSG00000136238	chr7	6414158	6443598	chr7:6435901:G:A	chr7	6435901	inside
chr8:135490031:135725292	ZFAT	ENSG00000066827	chr8	135490031	135725292	chr8:135518209:A:G	chr8	135518209	inside
chr8:135490031:135725292	ZFAT	ENSG00000066827	chr8	135490031	135725292	chr8:135565982:T:C	chr8	135565982	inside
chr8:135490031:135725292	ZFAT	ENSG00000066827	chr8	135490031	135725292	chr8:135565477:A:G	chr8	135565477	inside
chr8:135490031:135725292	ZFAT	ENSG00000066827	chr8	135490031	135725292	chr8:135512162:G:C	chr8	135512162	inside
chr8:135490031:135725292	ZFAT	ENSG00000066827	chr8	135490031	135725292	chr8:135604601:T:C	chr8	135604601	inside
chr8:135490031:135725292	ZFAT	ENSG00000066827	chr8	135490031	135725292	chr8:135537773:G:A	chr8	135537773	inside
chr8:135490031:135725292	ZFAT	ENSG00000066827	chr8	135490031	135725292	chr8:135614972:A:G	chr8	135614972	inside
chr8:135490031:135725292	ZFAT	ENSG00000066827	chr8	135490031	135725292	chr8:135695110:G:C	chr8	135695110	inside
chr8:135490031:135725292	ZFAT	ENSG00000066827	chr8	135490031	135725292	chr8:135634732:G:T	chr8	135634732	inside
chr8:135490031:135725292	ZFAT	ENSG00000066827	chr8	135490031	135725292	chr8:135634841:G:C	chr8	135634841	inside
chr8:135490031:135725292	ZFAT	ENSG00000066827	chr8	135490031	135725292	chr8:135657241:C:T	chr8	135657241	inside
chr8:135490031:135725292	ZFAT	ENSG00000066827	chr8	135490031	135725292	chr8:135695021:C:T	chr8	135695021	inside
chr8:135490031:135725292	ZFAT	ENSG00000066827	chr8	135490031	135725292	chr8:135617512:A:G	chr8	135617512	inside
chr8:135490031:135725292	ZFAT	ENSG00000066827	chr8	135490031	135725292	chr8:135698274:T:C	chr8	135698274	inside
chr8:135490031:135725292	ZFAT	ENSG00000066827	chr8	135490031	135725292	chr8:135614705:A:G	chr8	135614705	inside
chr8:135490031:135725292	ZFAT	ENSG00000066827	chr8	135490031	135725292	chr8:135629179:T:A	chr8	135629179	inside
chr8:135490031:135725292	ZFAT	ENSG00000066827	chr8	135490031	135725292	chr8:135634729:A:G	chr8	135634729	inside
chr8:135490031:135725292	ZFAT	ENSG00000066827	chr8	135490031	135725292	chr8:135618083:C:T	chr8	135618083	inside
chr8:135490031:135725292	ZFAT	ENSG00000066827	chr8	135490031	135725292	chr8:135629029:T:C	chr8	135629029	inside
chr8:140613081:140716352	KCNK9	ENSG00000169427	chr8	140613081	140716352	chr8:140676100:G:A	chr8	140676100	inside
chr8:141104993:141110642	PEG13	ENSG00000282164	chr8	141104993	141110642	chr8:141105774:G:A	chr8	141105774	inside
chr8:687628:1656642	DLGAP2	ENSG00000198010	chr8	687628	1656642	chr8:898775:A:T	chr8	898775	inside
chr8:687628:1656642	DLGAP2	ENSG00000198010	chr8	687628	1656642	chr8:1398608:C:T	chr8	1398608	inside
chr8:687628:1656642	DLGAP2	ENSG00000198010	chr8	687628	1656642	chr8:898794:T:C	chr8	898794	inside
chr8:687628:1656642	DLGAP2	ENSG00000198010	chr8	687628	1656642	chr8:989960:C:T	chr8	989960	inside
chr8:687628:1656642	DLGAP2	ENSG00000198010	chr8	687628	1656642	chr8:1414221:C:T	chr8	1414221	inside
chr8:687628:1656642	DLGAP2	ENSG00000198010	chr8	687628	1656642	chr8:1618087:T:C	chr8	1618087	inside
chr8:687628:1656642	DLGAP2	ENSG00000198010	chr8	687628	1656642	chr8:703971:T:C	chr8	703971	inside
chr8:687628:1656642	DLGAP2	ENSG00000198010	chr8	687628	1656642	chr8:739922:C:T	chr8	739922	inside
chr8:687628:1656642	DLGAP2	ENSG00000198010	chr8	687628	1656642	chr8:744892:C:G	chr8	744892	inside
chr8:687628:1656642	DLGAP2	ENSG00000198010	chr8	687628	1656642	chr8:1649960:G:A	chr8	1649960	inside
chr8:687628:1656642	DLGAP2	ENSG00000198010	chr8	687628	1656642	chr8:1649750:G:A	chr8	1649750	inside
chr8:687628:1656642	DLGAP2	ENSG00000198010	chr8	687628	1656642	chr8:1648035:A:G	chr8	1648035	inside
chr8:687628:1656642	DLGAP2	ENSG00000198010	chr8	687628	1656642	chr8:1648289:C:G	chr8	1648289	inside
chr8:687628:1656642	DLGAP2	ENSG00000198010	chr8	687628	1656642	chr8:990045:C:T	chr8	990045	inside
chr8:687628:1656642	DLGAP2	ENSG00000198010	chr8	687628	1656642	chr8:1649145:A:T	chr8	1649145	inside
chr8:687628:1656642	DLGAP2	ENSG00000198010	chr8	687628	1656642	chr8:1236491:G:A	chr8	1236491	inside
chr9:3824127:4348392	GLIS3	ENSG00000107249	chr9	3824127	4348392	chr9:4219762:G:C	chr9	4219762	inside
chr9:3824127:4348392	GLIS3	ENSG00000107249	chr9	3824127	4348392	chr9:3898987:A:G	chr9	3898987	inside
chr9:3824127:4348392	GLIS3	ENSG00000107249	chr9	3824127	4348392	chr9:3901210:C:T	chr9	3901210	inside

## Sheet: Table S5
Table S5 Information of 807 AShM sites.
SNP Info annotated by Annovar tools										GWAS data									eQTL data				Differential expression genes database							motifs affected by SNP
unitID	id	Gene.refGene	Chr	Start	Ref	Alt	avsnp150	Func.refGene	GeneDetail.refGene	gwas.ckqny.scz.pvalue	group.gwas.ckqny.scz	gwas.clozuk_pgc2.scz.pvalue	group.gwas.clozuk_pgc2.scz	gwas.pgc3.scz.pvalue	group.gwas.pgc3.scz	gwas.bd.pvalue	group.gwas.bd	gwas.no.na.num	LIBD.eQTL.tissue	GTx.p.value	GTx.eQTL.tissue	eQTL.no.na.num	SCZ.log2FC	SCZ.2018sci.fdr	BD.log2FC	BD.2018sci.fdr	cmc.logFC	cmc.nosva.fdr	DEG.no.na.num	geneSymbol	alleleRef	alleleAlt	scoreRef	scoreAlt	motif.effect
chr5:141811606:G:T	chr5:141811606	SPRY4-AS1	chr5	141811606	G	T	rs153662	ncRNA_intronic	.	NA	NA	NA	NA	NA	NA	NA	NA	0	NA	NA	NA	0	NA	NA	NA	NA	NA	NA	0	EGR4	0.124131	0.681758	6.03641	7.73956	weak
chr10:13914547:G:A	chr10:13914547	FRMD4A	chr10	13914547	G	A	rs7898937	intronic	.	0.0437	gwas.ckqny.scz	NA	NA	NA	NA	NA	NA	1	NA	0.00033814	Brain_Cerebellum_Analysis.v6p	1	NA	NA	NA	NA	NA	NA	0	GMEB2;SOX15;SOX18	0.947272727272727;0.0141043723554302;0.976516634050881	0;0.977433004231312;0.0234833659491194	8.12587929026644;-9.14564198701511;-2.00057803313518	-0.247889368763934;-4.93119474161474;-5.70846597589078	strong;strong;strong
chr1:154414086:A:G	chr1:154414086	IL6R	chr1	154414086	A	G	rs4453032	intronic	.	0.004205	gwas.ckqny.scz	0.0023	gwas.clozuk_pgc2.scz	0.006289	gwas.pgc3.scz	NA	NA	3	NA	1.39443e-06	Whole_Blood_Analysis.v6p	1	NA	NA	NA	NA	NA	NA	0	MZF1_5-13;MZF1(var.2);SPI1;SPIB;SPIC	0;0;0.899648863426354;0.750424612995584;0.695121951219512	0.6875;0.6875;0.00277213084457586;0.0185616538069588;0	3.6590377555114;3.6590377555114;4.04635470864169;6.56563705029622;7.26602128362754	7.46570024528172;7.46570024528172;-1.72248158507963;2.86637857438644;0.337053563378399	weak;weak;strong;strong;weak
chr19:50436715:G:A	chr19:50436715	ATF5	chr19	50436715	G	A	rs3170545	UTR3	NM_012068:c.*366G>A;NM_001193646:c.*366G>A;NM_001290746:c.*366G>A	NA	NA	NA	NA	0.02519	gwas.pgc3.scz	NA	NA	1	DLPFC_gene;DLPFC_jxn;HIPPO_exon;HIPPO_gene;HIPPO_jxn;HIPPO_tx	1.88254e-05	Brain_Cerebellar_Hemisphere_Analysis.v6p;Brain_Cerebellar_Hemisphere_Analysis.v6p;Brain_Cerebellum_Analysis.v6p;Whole_Blood_Analysis.v6p	2	NA	NA	NA	NA	NA	NA	0	FOXB1;FOXC1;FOXC2;THRB	0.0219734079776067;0.0814461118690314;0.184905192712852;0.991018785136432	0.957452764170749;0.916371077762619;0.810571322344776;0.000205676676264912	4.3851983581524;4.72723280699443;5.94467491626608;2.40728087242247	8.15812434022811;7.14757107032574;7.42249247828794;-5.98312876550574	strong;strong;weak;strong
chr19:14608937:G:A	chr19:14608937	DNAJB1;GIPC1	chr19	14608937	G	A	rs6511935	intergenic	dist=1976;dist=16639	NA	NA	0.044	gwas.clozuk_pgc2.scz	NA	NA	NA	NA	1	NA	0.000852514	Brain_Cerebellar_Hemisphere_Analysis.v6p	1	0.139921	0.0258828	NA	NA	NA	NA	1	NA	NA	NA	NA	NA	NA
chr2:10536486:C:T	chr2:10536486	HPCAL1	chr2	10536486	C	T	rs2270299	intronic	.	NA	NA	NA	NA	0.04493	gwas.pgc3.scz	NA	NA	1	NA	NA	NA	0	0.130784	7.99e-09	0.10768	0.0097338	NA	NA	2	ZBTB49	0	1	-8.63157	0.846739	strong
chr17:76984796:T:C	chr17:76984796	CANT1;LGALS3BP	chr17	76984796	T	C	rs111709640	intergenic	dist=8735;dist=3002	NA	NA	NA	NA	NA	NA	NA	NA	0	NA	NA	NA	0	NA	NA	NA	NA	NA	NA	0	NA	NA	NA	NA	NA	NA
chr21:45745416:G:A	chr21:45745416	PFKL	chr21	45745416	G	A	rs9981333	intronic	.	NA	NA	NA	NA	NA	NA	0.002999	gwas.PGC.BPD	1	NA	0.000183167	Brain_Cerebellar_Hemisphere_Analysis.v6p;Whole_Blood_Analysis.v6p;Brain_Cerebellar_Hemisphere_Analysis.v6p;Whole_Blood_Analysis.v6p;Brain_Cerebellar_Hemisphere_Analysis.v6p	1	NA	NA	NA	NA	NA	NA	0	NA	NA	NA	NA	NA	NA
chr8:68835463:G:A	chr8:68835463	CPA6;PREX2	chr8	68835463	G	A	rs6472363	intergenic	dist=176843;dist=28887	0.005095	gwas.ckqny.scz	0.0287	gwas.clozuk_pgc2.scz	NA	NA	0.03108	gwas.PGC.BPD	3	NA	NA	NA	0	NA	NA	NA	NA	NA	NA	0	NA	NA	NA	NA	NA	NA
chr1:22082923:G:A	chr1:22082923	USP48	chr1	22082923	G	A	rs10458384	intronic	.	NA	NA	NA	NA	NA	NA	NA	NA	0	NA	1.85766e-08	Whole_Blood_Analysis.v6p	1	NA	NA	NA	NA	NA	NA	0	E2F2;E2F3	0;0.147982062780269	0.930232558139535;0.782683684028975	2.32842741293949;5.09646654798065	7.97666439937777;6.76179721894898	strong;weak
chr22:47019867:T:C	chr22:47019867	GRAMD4	chr22	47019867	T	C	rs138484	intronic	.	NA	NA	NA	NA	NA	NA	NA	NA	0	NA	0.000409736	Whole_Blood_Analysis.v6p	1	-0.0379565	0.0298161	NA	NA	NA	NA	1	YY2	0.969801	0.0144132	7.88836	3.6892	strong
chr11:85709129:T:C	chr11:85709129	PICALM	chr11	85709129	T	C	rs11234505	intronic	.	NA	NA	NA	NA	NA	NA	NA	NA	0	DLPFC_jxn	NA	NA	1	NA	NA	NA	NA	NA	NA	0	NA	NA	NA	NA	NA	NA
chr12:123694250:C:T	chr12:123694250	MPHOSPH9	chr12	123694250	C	T	rs2851443	intronic	.	2.962e-14	gwas.ckqny.scz	8.83e-16	gwas.clozuk_pgc2.scz	3.843e-23	gwas.pgc3.scz	0.02821	gwas.PGC.BPD	4	NA	3.17777e-05	Brain_Nucleus_accumbens_basal_ganglia_Analysis.v6p;Whole_Blood_Analysis.v6p;Brain_Cerebellum_Analysis.v6p;Brain_Hypothalamus_Analysis.v6p;Brain_Hippocampus_Analysis.v6p;Whole_Blood_Analysis.v6p;Whole_Blood_Analysis.v6p	1	NA	NA	NA	NA	NA	NA	0	HIC2;KLF14;SP1;SP3;SP4;SP8;YY2	0.0233626198083067;0.9975;0.990294206854716;0.933342748199407;0.999571183533448;0.927777777777778;0.00169690640908498	0.976637380191693;0.00125;0.00181983621474067;0.03205761898037;0;0.0277777777777778;0.995953530870644	3.99986948965589;7.05497330595067;8.97536067521918;8.71466169629219;3.42383131759014;10.0195651690496;-0.0911311645859751	7.73082477787485;0.426442192993136;2.70553384259069;5.34382938456651;-6.42186303183825;6.54303484808851;6.26529399534122	strong;strong;strong;strong;strong;strong;strong
chr17:76670749:A:G	chr17:76670749	CYTH1	chr17	76670749	A	G	rs1126615	UTR3	NM_001292019:c.*1424T>C;NM_017456:c.*1424T>C;NM_001292018:c.*1424T>C;NM_004762:c.*1424T>C	0.04417	gwas.ckqny.scz	NA	NA	0.004477	gwas.pgc3.scz	NA	NA	2	DLPFC_gene;DLPFC_jxn;HIPPO_exon;HIPPO_gene;HIPPO_jxn	5.53188e-05	Brain_Hippocampus_Analysis.v6p;Whole_Blood_Analysis.v6p;Brain_Caudate_basal_ganglia_Analysis.v6p;Brain_Nucleus_accumbens_basal_ganglia_Analysis.v6p;Brain_Cerebellar_Hemisphere_Analysis.v6p	2	-0.0345234	0.0460144	NA	NA	NA	NA	1	NA	NA	NA	NA	NA	NA
chr5:131814091:C:G	chr5:131814091	C5orf56;IRF1	chr5	131814091	C	G	rs7719499	intergenic	dist=2355;dist=3210	NA	NA	NA	NA	NA	NA	NA	NA	0	DLPFC_jxn;DLPFC_tx;HIPPO_jxn;HIPPO_tx	3.61703e-11	Whole_Blood_Analysis.v6p;Whole_Blood_Analysis.v6p;Brain_Cerebellum_Analysis.v6p	2	NA	NA	NA	NA	NA	NA	0	NA	NA	NA	NA	NA	NA
chr8:129004975:G:A	chr8:129004975	PVT1	chr8	129004975	G	A	rs11786130	ncRNA_intronic	.	NA	NA	0.0429	gwas.clozuk_pgc2.scz	0.01771	gwas.pgc3.scz	NA	NA	2	NA	0.000649967	Whole_Blood_Analysis.v6p	1	NA	NA	0.115989	0.0308538	NA	NA	1	SOX8	0.548359	0.0716753	4.22495	2.19315	weak
chr12:121652041:G:T	chr12:121652041	P2RX4	chr12	121652041	G	T	rs930186	intronic	.	NA	NA	NA	NA	NA	NA	NA	NA	0	DLPFC_jxn;HIPPO_exon;HIPPO_jxn	4.47031e-13	Whole_Blood_Analysis.v6p	2	NA	NA	NA	NA	NA	NA	0	CPEB1;HOXA13;HOXB13;HOXC12;HOXC13;HOXD12;ZNF410	0.0513648845097723;0.18970189701897;0.231803430690774;0.119509043927649;0.161572052401747;0.146692861820563;0.999749184850765	0.525709363053895;0.669376693766938;0.644645340751043;0.744832041343669;0.693231441048035;0.675180091683039;0	7.12074898504491;9.69853377993605;10.2679476681086;6.55115791340185;9.6945643351996;6.87049080124678;-0.569203626562674	9.44627037597174;10.9569793264205;11.2905981662858;8.38049470556235;11.1494237368674;8.39609517830467;-10.2622747179439	weak;weak;weak;weak;weak;weak;strong
chr1:94560938:G:A	chr1:94560938	ABCA4	chr1	94560938	G	A	rs4147825	intronic	.	NA	NA	NA	NA	NA	NA	NA	NA	0	NA	NA	NA	0	NA	NA	NA	NA	NA	NA	0	NA	NA	NA	NA	NA	NA
chr1:121482421:A:G	chr1:121482421	EMBP1;NONE	chr1	121482421	A	G	rs77690249	intergenic	dist=168735;dist=NONE	NA	NA	NA	NA	NA	NA	NA	NA	0	NA	NA	NA	0	-0.257896	3.01e-08	NA	NA	NA	NA	1	ELF3;Trp53	0;0.99390243902439	0.914783731439638;0.00345528455284553	-2.16060322677796;7.19223013694427	6.52943932136069;1.54006064598286	strong;strong
chr19:4450179:A:G	chr19:4450179	UBXN6	chr19	4450179	A	G	rs243392	intronic	.	NA	NA	NA	NA	NA	NA	NA	NA	0	DLPFC_gene;DLPFC_jxn;DLPFC_tx;HIPPO_exon;HIPPO_gene;HIPPO_tx	3.23177e-08	Whole_Blood_Analysis.v6p;Brain_Putamen_basal_ganglia_Analysis.v6p;Whole_Blood_Analysis.v6p;Brain_Cerebellar_Hemisphere_Analysis.v6p;Brain_Frontal_Cortex_BA9_Analysis.v6p;Brain_Cerebellum_Analysis.v6p;Brain_Nucleus_accumbens_basal_ganglia_Analysis.v6p;Brain_Cerebellar_Hemisphere_Analysis.v6p;Brain_Cortex_Analysis.v6p;Brain_Cerebellum_Analysis.v6p;Brain_Hippocampus_Analysis.v6p;Whole_Blood_Analysis…	2	NA	NA	NA	NA	NA	NA	0	CEBPB;CEBPD;CEBPE;CEBPG	0.0867269099870907;0.0786098999743524;0.121045972163644;0.0210452308413405	0.889253999921762;0.905745062836625;0.83804301982286;0.972205296461214	5.90513010964171;5.98094343019573;6.34750462552581;4.11757931088881	8.23264296779907;8.42482045356556;8.28200488353275;7.94996041783676	strong;strong;strong;strong
chr6:7168142:G:A	chr6:7168142	RREB1	chr6	7168142	G	A	rs75488267	intronic	.	NA	NA	NA	NA	NA	NA	NA	NA	0	NA	NA	NA	0	0.0889527	0.00482044	NA	NA	NA	NA	1	HNF4A;RXRA;RXRG	0.996695838542597;0.991044621596439;0.994511062320554	0.000625111627076264;0.00284708561962936;0.00206890727917581	2.38943978589117;1.43637793295593;0.664047127141306	-4.95265595819287;-4.41412794419924;-5.50923053870391	strong;strong;strong
chr1:24865040:G:A	chr1:24865040	LOC100506985	chr1	24865040	G	A	rs196421	downstream	dist=724	0.005176	gwas.ckqny.scz	0.005	gwas.clozuk_pgc2.scz	NA	NA	NA	NA	2	DLPFC_jxn	NA	NA	1	NA	NA	NA	NA	NA	NA	0	NA	NA	NA	NA	NA	NA
chr8:145006790:T:C	chr8:145006790	PLEC	chr8	145006790	T	C	rs10866916	intronic	.	NA	NA	NA	NA	NA	NA	0.0006698	gwas.PGC.BPD	1	NA	3.69701e-11	Brain_Cerebellum_Analysis.v6p;Brain_Cerebellar_Hemisphere_Analysis.v6p;Brain_Hypothalamus_Analysis.v6p;Brain_Frontal_Cortex_BA9_Analysis.v6p;Brain_Caudate_basal_ganglia_Analysis.v6p;Brain_Hypothalamus_Analysis.v6p;Brain_Nucleus_accumbens_basal_ganglia_Analysis.v6p;Whole_Blood_Analysis.v6p;Whole_Blood_Analysis.v6p;Brain_Cortex_Analysis.v6p;Whole_Blood_Analysis.v6p;Whole_Blood_Analysis.v6p	1	0.0445793	0.0145294	NA	NA	NA	NA	1	EGR1;EGR2;EGR3;KLF14;KLF16;SP1;SP3;SP4;SP8;ZNF740	0.0193423597678917;0.0133779264214047;0.00695187165775401;0.00125;0.0110851808634772;0.00181983621474067;0.03205761898037;0;0.0277777777777778;0.0137663254500529	0.96969696969697;0.973068121809541;0.991978609625668;0.9975;0.94049008168028;0.990294206854716;0.933342748199407;0.999571183533448;0.927777777777778;0.959759971761384	2.82778753824914;2.65330383351427;1.82434958023044;3.58875701053563;7.08243053167808;4.44726431275086;6.57183759660227;4.34089664465495;6.50019044973894;3.46973145323376	6.73558026922645;6.93682771943287;6.76958193921686;10.2172881234932;11.5122404437461;10.7170911453793;9.94266990832795;14.1865909940833;9.963882808638;7.71126168033827	strong;strong;strong;strong;strong;strong;strong;strong;strong;strong
chr1:25884497:T:G	chr1:25884497	LDLRAP1	chr1	25884497	T	G	rs34136392	intronic	.	NA	NA	NA	NA	NA	NA	NA	NA	0	NA	0.000219676	Whole_Blood_Analysis.v6p;Whole_Blood_Analysis.v6p;Brain_Hypothalamus_Analysis.v6p;Brain_Hypothalamus_Analysis.v6p;Brain_Cerebellum_Analysis.v6p;Brain_Hippocampus_Analysis.v6p;Brain_Anterior_cingulate_cortex_BA24_Analysis.v6p;Whole_Blood_Analysis.v6p;Brain_Cerebellum_Analysis.v6p;Brain_Caudate_basal_ganglia_Analysis.v6p	1	-0.108716	0.0083038	-0.131217	0.0776025	NA	NA	2	NA	NA	NA	NA	NA	NA
chr20:47244598:A:G	chr20:47244598	PREX1	chr20	47244598	A	G	rs6095217	intronic	.	NA	NA	NA	NA	NA	NA	NA	NA	0	DLPFC_jxn;DLPFC_tx;HIPPO_exon;HIPPO_jxn	0.000378266	Brain_Putamen_basal_ganglia_Analysis.v6p;Brain_Caudate_basal_ganglia_Analysis.v6p	2	NA	NA	NA	NA	NA	NA	0	NA	NA	NA	NA	NA	NA
chr1:21911865:G:A	chr1:21911865	ALPL;RAP1GAP	chr1	21911865	G	A	rs55881067	intergenic	dist=6960;dist=10849	NA	NA	NA	NA	NA	NA	NA	NA	0	DLPFC_jxn	0.000505659	Whole_Blood_Analysis.v6p	2	-0.0999926	0.00644406	-0.145269	0.0187222	-0.1734	0.05363	3	FOXG1	0.0142653	0.974322	1.69816	5.90148	strong
chr1:90218613:G:A	chr1:90218613	LRRC8C;LRRC8D	chr1	90218613	G	A	rs10754289	intergenic	dist=33519;dist=67960	NA	NA	NA	NA	NA	NA	0.02151	gwas.PGC.BPD	1	DLPFC_gene;DLPFC_jxn	0.000855183	Brain_Caudate_basal_ganglia_Analysis.v6p;Brain_Frontal_Cortex_BA9_Analysis.v6p;Brain_Putamen_basal_ganglia_Analysis.v6p;Whole_Blood_Analysis.v6p;Brain_Anterior_cingulate_cortex_BA24_Analysis.v6p;Brain_Hypothalamus_Analysis.v6p;Brain_Hippocampus_Analysis.v6p;Brain_Cortex_Analysis.v6p;Brain_Cortex_Analysis.v6p	2	-0.076416	9.99e-07	-0.0666115	0.0198508	NA	NA	2	NA	NA	NA	NA	NA	NA
chr1:226906961:T:C	chr1:226906961	ITPKB	chr1	226906961	T	C	rs708769	intronic	.	0.04074	gwas.ckqny.scz	NA	NA	NA	NA	NA	NA	1	NA	0.000273812	Whole_Blood_Analysis.v6p	1	0.160781	1.18e-07	NA	NA	NA	NA	1	PAX1;PAX2;PAX9	0.857040229885057;0.746661651307128;0.868206139115742	0.142480842911877;0.252021816813993;0.131793860884258	4.96633415880054;8.22521799168094;0.189703056397349	3.17234426293364;7.13923928757166;-1.69516625363251	strong;weak;strong
chr12:133074832:C:G	chr12:133074832	FBRSL1	chr12	133074832	C	G	rs4883527	intronic	.	NA	NA	NA	NA	NA	NA	NA	NA	0	NA	NA	NA	0	NA	NA	NA	NA	NA	NA	0	FOXO1;GLIS1;GLIS2;GLIS3;ZNF740	0.0117647058823529;0.00110668437361664;0.000827814569536424;0;0.0075716603569497	0.954901960784314;0.997122620628597;0.874172185430464;0.913419913419913;0.98034973859744	2.24774922397124;-11.6718723170369;1.3447742542183;-1.54597367486119;2.68823046313457	6.61451308512056;-4.89037805533462;8.13635090402314;6.63861252750331;7.54637548211254	strong;strong;strong;strong;strong
chr19:11564290:G:A	chr19:11564290	ELAVL3	chr19	11564290	G	A	rs117845984	UTR3	NM_001420:c.*1051C>T;NM_032281:c.*1051C>T	NA	NA	NA	NA	NA	NA	NA	NA	0	NA	NA	NA	0	-0.0313417	0.062371	NA	NA	NA	NA	1	NA	NA	NA	NA	NA	NA
chr1:167603062:C:G	chr1:167603062	RCSD1	chr1	167603062	C	G	rs1229395	intronic	.	NA	NA	NA	NA	NA	NA	NA	NA	0	NA	NA	NA	0	-0.196414	1.35e-11	-0.191359	6.45e-05	-0.1904	0.001037	3	NA	NA	NA	NA	NA	NA
chr1:229265601:A:G	chr1:229265601	MIR4454;RHOU	chr1	229265601	A	G	rs10916426	intergenic	dist=383185;dist=44829	NA	NA	NA	NA	NA	NA	0.04398	gwas.PGC.BPD	1	NA	0.000438369	Brain_Cortex_Analysis.v6p	1	NA	NA	NA	NA	NA	NA	0	NA	NA	NA	NA	NA	NA
chr16:587804:G:A	chr16:587804	CAPN15	chr16	587804	G	A	rs2266930	intronic	.	NA	NA	NA	NA	NA	NA	NA	NA	0	NA	NA	NA	0	NA	NA	NA	NA	NA	NA	0	HINFP1;ZNF143	0.996771879483501;0	0.00107604017216643;0.995668316831683	-7.51388343600699;-7.41527621517851	-14.2693930836895;1.79361930161577	strong;strong
chr1:20129:C:T	chr1:20129	WASH7P	chr1	20129	C	T	rs12354148	ncRNA_intronic	.	NA	NA	NA	NA	NA	NA	NA	NA	0	NA	NA	NA	0	NA	NA	NA	NA	NA	NA	0	NA	NA	NA	NA	NA	NA
chr2:73208029:C:T	chr2:73208029	SFXN5	chr2	73208029	C	T	rs67673165	intronic	.	1.29e-05	gwas.ckqny.scz	1.75e-05	gwas.clozuk_pgc2.scz	2.161e-05	gwas.pgc3.scz	0.0005317	gwas.PGC.BPD	4	DLPFC_jxn;DLPFC_tx;HIPPO_jxn	7.6632e-07	Whole_Blood_Analysis.v6p;Brain_Putamen_basal_ganglia_Analysis.v6p	2	NA	NA	NA	NA	-0.1157	0.04397	1	TBX20	0.934641	0	8.28962	0.518447	strong
chr14:92994718:G:C	chr14:92994718	RIN3	chr14	92994718	G	C	rs72697231	intronic	.	NA	NA	NA	NA	NA	NA	NA	NA	0	NA	NA	NA	0	0.0561581	0.0811436	NA	NA	NA	NA	1	CREB1;ESRRA;ESRRB;ESRRG;FOXI1;NR2C2;NR2F1;NR4A2;PPARG::RXRA;RXRB	1;0;0.00114155251141553;0.000459739918560357;0.00045766590389016;8.35701153267592e-05;0.00232485513029599;0.0112666439057699;0;0	0;0.989066390041494;0.996575342465753;0.979180349402338;0.790160183066362;0.987548052816313;0.993268329921232;0.880619096392398;1;0.997935483870968	8.18888291300149;-4.02188798963094;0.285565945213306;1.15578501445568;-6.61017887169139;-3.4382050732814;-1.50279569741423;2.27914710728422;-1.60080878127328;-8.95563836964848	4.01449564310585;8.83933933661026;6.94626925104859;8.78781273683862;0.700599898817838;5.71457115174845;4.55092228400754;6.63541778683024;3.5051366926273;1.35819022086471	strong;strong;strong;strong;strong;strong;strong;strong;strong;strong
chr8:38326404:T:C	chr8:38326404	FGFR1	chr8	38326404	T	C	rs930828	upstream	dist=52	0.02412	gwas.ckqny.scz	0.0025	gwas.clozuk_pgc2.scz	0.0006522	gwas.pgc3.scz	NA	NA	3	NA	3.37755e-20	Whole_Blood_Analysis.v6p;Whole_Blood_Analysis.v6p;Whole_Blood_Analysis.v6p	1	0.0581989	0.0078229	NA	NA	NA	NA	1	RUNX2;RUNX3	0.736438356164384;0.754116355653128	0.2;0.196121478229052	7.49770778704733;7.61085063271625	6.19467965477356;6.26435527802387	weak;weak
chr9:36169894:A:G	chr9:36169894	CCIN	chr9	36169894	A	G	rs117143733	exonic	.	NA	NA	NA	NA	NA	NA	NA	NA	0	NA	NA	NA	0	NA	NA	NA	NA	NA	NA	0	MSC;NFIA;NFIX	0;1;0.666517938629404	0.851851851851852;0;0.257326545926542	1.8207723501531;8.99052818604296;7.50541435649109	7.59313608896383;-3.83329167978997;6.55370317002737	strong;strong;weak
chr17:30098692:A:G	chr17:30098692	COPRS;MIR365B	chr17	30098692	A	G	rs117487556	intergenic	dist=196152;dist=80192	0.004027	gwas.ckqny.scz	0.002	gwas.clozuk_pgc2.scz	NA	NA	0.001498	gwas.PGC.BPD	3	NA	0.000615031	Whole_Blood_Analysis.v6p	1	0.0463842	0.00248905	NA	NA	NA	NA	1	NA	NA	NA	NA	NA	NA
chr17:1728048:C:G	chr17:1728048	SMYD4	chr17	1728048	C	G	rs6503000	intronic	.	NA	NA	NA	NA	NA	NA	NA	NA	0	DLPFC_gene;DLPFC_jxn;DLPFC_tx;HIPPO_exon;HIPPO_gene;HIPPO_tx	0.000438011	Brain_Cerebellum_Analysis.v6p;Brain_Hippocampus_Analysis.v6p	2	NA	NA	NA	NA	NA	NA	0	IRF5;RUNX2;RUNX3;SP1	0.718503937007874;0.694555112881806;0.685932216717779;0.0496515679442509	0.0590551181102362;0.00531208499335989;0.00424628450106157;0.477061556329849	6.97930585553014;8.2492150970782;7.60622446658269;6.24941969749622	4.49432129985242;3.38237712166699;2.52723784575615;8.51105326879148	weak;weak;weak;weak
chr1:225566708:C:T	chr1:225566708	DNAH14	chr1	225566708	C	T	rs12073561	intronic	.	NA	NA	NA	NA	NA	NA	NA	NA	0	DLPFC_tx;HIPPO_tx	0.000482458	Whole_Blood_Analysis.v6p	2	NA	NA	NA	NA	NA	NA	0	NA	NA	NA	NA	NA	NA
chr6:37001227:T:C	chr6:37001227	FGD2;PIM1	chr6	37001227	T	C	rs831487	intergenic	dist=4382;dist=136695	NA	NA	NA	NA	NA	NA	NA	NA	0	NA	NA	NA	0	-0.120662	0.0780192	NA	NA	NA	NA	1	NA	NA	NA	NA	NA	NA
chr15:102520751:C:T	chr15:102520751	DDX11L9;NONE	chr15	102520751	C	T	rs77014810	intergenic	dist=1455;dist=NONE	NA	NA	NA	NA	NA	NA	NA	NA	0	NA	NA	NA	0	NA	NA	NA	NA	NA	NA	0	NFATC1	0.985542	0.0137262	3.27703	-0.993805	strong
chr7:66433:G:A	chr7:66433	LOC102723672;NONE	chr7	66433	G	A	rs7791431	intergenic	dist=NONE;dist=78012	NA	NA	NA	NA	NA	NA	NA	NA	0	NA	0.00076947	Brain_Hippocampus_Analysis.v6p	1	NA	NA	NA	NA	NA	NA	0	CTCF;EGR2;HIC2	0.940983989716022;0.938861985472155;0.0233626198083067	0.059016010283978;0.0441888619854722;0.976637380191693	3.63744849443977;6.53364458820437;4.57542546548933	0.868666104918849;3.47974892778887;8.30663191532593	strong;strong;strong
chr4:113233715:T:A	chr4:113233715	ALPK1	chr4	113233715	T	A	rs79014819	intronic	.	NA	NA	NA	NA	NA	NA	NA	NA	0	NA	NA	NA	0	0.102337	0.0019713	0.104031	0.0863053	NA	NA	2	MGA	0.702258	0.112897	7.62497	5.79769	weak
chr19:1258287:C:T	chr19:1258287	MIDN	chr19	1258287	C	T	rs58612681	UTR3	NM_177401:c.*1016C>T	NA	NA	NA	NA	NA	NA	NA	NA	0	NA	NA	NA	0	NA	NA	NA	NA	NA	NA	0	NFKB1;ZBTB7B	0;0	0.611111111111111;0.884854276158624	3.23560736742428;-1.63968527116795	7.0422698571946;7.33101678369592	weak;strong
chr15:58752981:C:G	chr15:58752981	LIPC-AS1	chr15	58752981	C	G	rs11629736	ncRNA_intronic	.	NA	NA	NA	NA	NA	NA	NA	NA	0	DLPFC_jxn	NA	NA	1	NA	NA	NA	NA	NA	NA	0	ZNF713	0.988976	0.000678426	-3.60184	-10.8673	strong
chr17:78922952:C:G	chr17:78922952	RPTOR	chr17	78922952	C	G	rs7222041	intronic	.	0.006847	gwas.ckqny.scz	NA	NA	0.001153	gwas.pgc3.scz	NA	NA	2	HIPPO_gene	0.000460513	Brain_Nucleus_accumbens_basal_ganglia_Analysis.v6p;Brain_Cortex_Analysis.v6p;Brain_Hypothalamus_Analysis.v6p	2	0.0251478	0.0286683	NA	NA	NA	NA	1	RARG;RORA;ZNF524	0;0.000591540964211772;0	0.89981718464351;0.999408459035788;1	-7.96288212992846;-6.39241585571042;-0.774867844411433	1.3882163338369;0.972983776351981;7.7288347568223	strong;strong;strong
chr1:241768752:G:A	chr1:241768752	OPN3	chr1	241768752	G	A	rs12033126	intronic	.	NA	NA	NA	NA	NA	NA	NA	NA	0	NA	NA	NA	0	NA	NA	NA	NA	NA	NA	0	MAX;MLXIPL	0.981245011971269;1	0.000798084596967279;0	3.43105163543603;7.88878969048405	-3.5678464231378;-0.199772114792186	strong;strong
chr9:130845953:G:T	chr9:130845953	SLC25A25	chr9	130845953	G	T	rs7390523	intronic	.	NA	NA	NA	NA	NA	NA	NA	NA	0	DLPFC_gene;HIPPO_gene	0.000838388	Whole_Blood_Analysis.v6p;Brain_Caudate_basal_ganglia_Analysis.v6p	2	NA	NA	NA	NA	NA	NA	0	HOXD8;IRF7;KLF14;SP4	0.0532971996386631;0.959086799276673;0.0930646117368109;0.0858358950106408	0.643179765130985;0.0101717902350814;0.494961470065205;0.491369117994798	4.54274985850397;6.35005985625336;5.63583403032486;3.15440226171419	7.02857601913689;1.80620202122399;7.30641916247478;4.89865162191769	weak;strong;weak;weak
chr22:45793935:A:G	chr22:45793935	SMC1B	chr22	45793935	A	G	rs136609	intronic	.	NA	NA	NA	NA	NA	NA	NA	NA	0	NA	0.000402481	Brain_Nucleus_accumbens_basal_ganglia_Analysis.v6p;Brain_Nucleus_accumbens_basal_ganglia_Analysis.v6p;Whole_Blood_Analysis.v6p;Brain_Frontal_Cortex_BA9_Analysis.v6p	1	NA	NA	NA	NA	NA	NA	0	NA	NA	NA	NA	NA	NA
chr12:121971997:C:G	chr12:121971997	KDM2B	chr12	121971997	C	G	rs78378499	intronic	.	NA	NA	NA	NA	NA	NA	NA	NA	0	NA	NA	NA	0	-0.0272804	0.0131847	NA	NA	NA	NA	1	NA	NA	NA	NA	NA	NA
chr2:240423384:G:A	chr2:240423384	LOC101928111;LOC150935	chr2	240423384	G	A	rs1684276	intergenic	dist=99326;dist=261170	NA	NA	NA	NA	NA	NA	NA	NA	0	NA	NA	NA	0	NA	NA	NA	NA	NA	NA	0	NA	NA	NA	NA	NA	NA
chr16:84642583:A:G	chr16:84642583	COTL1	chr16	84642583	A	G	rs2925050	intronic	.	NA	NA	NA	NA	NA	NA	NA	NA	0	NA	0.000168557	Brain_Hippocampus_Analysis.v6p	1	NA	NA	NA	NA	NA	NA	0	Trp53	0.508319	0.00580383	4.01228	-0.456626	weak
chr10:14614037:A:G	chr10:14614037	FAM107B	chr10	14614037	A	G	rs28372897	UTR5	NM_001282701:c.-41579T>C;NM_001282702:c.-41579T>C;NM_001282703:c.-41579T>C;NM_001320736:c.-41579T>C;NM_001282699:c.-41579T>C;NM_001282698:c.-41579T>C;NM_001320737:c.-41579T>C	NA	NA	NA	NA	NA	NA	NA	NA	0	NA	NA	NA	0	-0.114404	0.00965575	NA	NA	NA	NA	1	NA	NA	NA	NA	NA	NA
chr5:177760576:G:A	chr5:177760576	COL23A1	chr5	177760576	G	A	rs2913791	intronic	.	0.0251	gwas.ckqny.scz	0.0129	gwas.clozuk_pgc2.scz	NA	NA	NA	NA	2	NA	NA	NA	0	0.0642154	0.0424802	NA	NA	NA	NA	1	ZNF75A	0.0833333	0.881944	5.85202	8.19212	strong
chr8:143812141:A:G	chr8:143812141	THEM6	chr8	143812141	A	G	rs2585136	intronic	.	NA	NA	0.0153	gwas.clozuk_pgc2.scz	NA	NA	NA	NA	1	DLPFC_gene;DLPFC_jxn;DLPFC_tx;HIPPO_exon;HIPPO_gene;HIPPO_jxn;HIPPO_tx	0.000107844	Brain_Cortex_Analysis.v6p;Brain_Anterior_cingulate_cortex_BA24_Analysis.v6p;Brain_Putamen_basal_ganglia_Analysis.v6p;Brain_Anterior_cingulate_cortex_BA24_Analysis.v6p;Brain_Frontal_Cortex_BA9_Analysis.v6p;Brain_Caudate_basal_ganglia_Analysis.v6p;Brain_Hypothalamus_Analysis.v6p;Brain_Cerebellum_Analysis.v6p;Brain_Cortex_Analysis.v6p;Brain_Putamen_basal_ganglia_Analysis.v6p;Brain_Putamen_basal_gang…	2	NA	NA	NA	NA	-0.09853	0.0962	1	FOXJ2;HESX1;HNF1B;LHX9;POU6F2;TBX15	0.0980022292720569;0.928792569659443;0.0431385375781364;0.830489192263936;0.456120092378753;0.000215796288303841	0.767469776215382;0.0239938080495356;0.865351068469254;0.0762229806598407;0.0225173210161663;0.999784203711696	4.02126911771009;5.17329691973239;3.37029516738074;8.66495700361732;6.10700700639961;-14.9076184232351	6.07918840796648;1.52481990394469;6.3688029967199;6.28013538063596;3.10608637361762;-6.74424212841073	weak;strong;strong;strong;weak;strong
chr15:85361644:A:G	chr15:85361644	ALPK3	chr15	85361644	A	G	rs8039472	intronic	.	0.0001093	gwas.ckqny.scz	0.000252	gwas.clozuk_pgc2.scz	2.271e-07	gwas.pgc3.scz	3.927e-05	gwas.PGC.BPD	4	DLPFC_gene;DLPFC_jxn;DLPFC_tx;HIPPO_exon;HIPPO_gene;HIPPO_jxn;HIPPO_tx	0.000699572	Brain_Cortex_Analysis.v6p;Brain_Cerebellar_Hemisphere_Analysis.v6p;Brain_Putamen_basal_ganglia_Analysis.v6p;Brain_Cerebellar_Hemisphere_Analysis.v6p;Brain_Nucleus_accumbens_basal_ganglia_Analysis.v6p;Brain_Caudate_basal_ganglia_Analysis.v6p;Brain_Hypothalamus_Analysis.v6p;Brain_Cerebellum_Analysis.v6p;Whole_Blood_Analysis.v6p;Brain_Hippocampus_Analysis.v6p;Brain_Nucleus_accumbens_basal_ganglia_An…	2	NA	NA	NA	NA	NA	NA	0	RFX2;RFX3;RFX4;RFX5	0.004;0.088406390823433;0.0332895313184406;0.0308430431802605	0.968;0.905284719377304;0.961892247043364;0.966072652501713	-3.12095729983268;11.0104801909957;9.69684163151074;8.46202869054416	2.12871732757576;13.3367157439602;13.0599922846197;11.9038238067883	strong;strong;strong;strong
chr22:25103024:T:C	chr22:25103024	PIWIL3;POM121L10P	chr22	25103024	T	C	rs5760596	intergenic	dist=47910;dist=11977	NA	NA	NA	NA	NA	NA	NA	NA	0	NA	7.28009e-05	Brain_Hypothalamus_Analysis.v6p	1	NA	NA	NA	NA	NA	NA	0	TBX1	0.000366793	0.996943	-10.1522	-2.30482	strong
chr7:111799365:C:T	chr7:111799365	DOCK4	chr7	111799365	C	T	rs2523014	intronic	.	0.02919	gwas.ckqny.scz	NA	NA	NA	NA	NA	NA	1	NA	8.91952e-05	Brain_Nucleus_accumbens_basal_ganglia_Analysis.v6p	1	NA	NA	NA	NA	NA	NA	0	TP53	0.764706	0.235294	4.08309	2.94601	weak
chr19:53399832:C:T	chr19:53399832	ZNF320;ZNF888	chr19	53399832	C	T	rs28585642	intergenic	dist=5233;dist=9314	NA	NA	NA	NA	0.04868	gwas.pgc3.scz	NA	NA	1	NA	0.000400917	Brain_Anterior_cingulate_cortex_BA24_Analysis.v6p;Brain_Frontal_Cortex_BA9_Analysis.v6p;Brain_Hippocampus_Analysis.v6p;Brain_Anterior_cingulate_cortex_BA24_Analysis.v6p;Brain_Frontal_Cortex_BA9_Analysis.v6p;Whole_Blood_Analysis.v6p;Brain_Nucleus_accumbens_basal_ganglia_Analysis.v6p;Brain_Cerebellar_Hemisphere_Analysis.v6p;Brain_Cortex_Analysis.v6p;Brain_Nucleus_accumbens_basal_ganglia_Analysis.v6…	1	NA	NA	NA	NA	NA	NA	0	NA	NA	NA	NA	NA	NA
chr9:137134549:C:A	chr9:137134549	LINC02247;RNU6ATAC	chr9	137134549	C	A	rs12235472	intergenic	dist=104863;dist=51228	NA	NA	NA	NA	NA	NA	NA	NA	0	NA	0.000871444	Brain_Anterior_cingulate_cortex_BA24_Analysis.v6p	1	NA	NA	NA	NA	NA	NA	0	GLIS1;GLIS2;GLIS3	0.999584113121231;0.989843028624192;0.993127147766323	0;0.00277008310249307;0	-5.49938282489465;5.92354491169736;2.95881813110289	-15.6535632718264;0.11794331881247;-5.30940868321612	strong;strong;strong
chr15:22503623:C:T	chr15:22503623	IGHV1OR15-3;MIR1268A	chr15	22503623	C	T	rs113572703	intergenic	dist=37076;dist=9606	NA	NA	NA	NA	NA	NA	NA	NA	0	NA	NA	NA	0	NA	NA	NA	NA	NA	NA	0	NA	NA	NA	NA	NA	NA
chr16:57311211:G:T	chr16:57311211	PLLP	chr16	57311211	G	T	rs4558409	intronic	.	0.01738	gwas.ckqny.scz	0.0104	gwas.clozuk_pgc2.scz	0.007479	gwas.pgc3.scz	NA	NA	3	DLPFC_jxn;DLPFC_tx;HIPPO_jxn;HIPPO_tx	0.000815811	Whole_Blood_Analysis.v6p	2	-0.12968	0.00619156	NA	NA	-0.1782	0.06877	2	ALX3;ARX;CART1;DRGX;FOXC2;FOXL1;ISX;POU3F1;POU3F2;POU3F3;POU3F4;PROP1;PRRX1	0.116187719660947;0.0766765578635015;0.0559496936472106;0.112305487305487;0.00184672206832872;0.000198294665873488;0.00434285714285714;0.00183066361556064;0;0.00432900432900433;0.00445235975066785;0.032051282051282;0.0414993306559572	0.665908621046103;0.589080118694362;0.752499193808449;0.783988533988534;0.61865189289012;0.576046004362483;0.988114285714286;0.980778032036613;0.986863711001642;0.974891774891775;0.953843870584743;0.588141025641026;0.825970548862115	7.0982993400691;7.57380214313047;5.58963442504855;6.58316543404629;1.32267990054026;0.389799512721048;0.765881933925243;2.78745734273859;-0.255184046881098;3.9937281040825;3.47439955140305;7.3333393472304;4.48524712263336	8.84386234015906;9.6124289453132;8.1878435180298;8.52611087481734;7.12775853665926;8.12256037376181;6.18083535352495;9.02214372210752;8.41379390321673;9.36976154051583;8.83402467773921;10.2320770767012;7.46894254828278	weak;weak;weak;weak;weak;weak;strong;strong;strong;strong;strong;weak;strong
chr12:105067844:A:G	chr12:105067844	CHST11	chr12	105067844	A	G	rs703667	intronic	.	NA	NA	NA	NA	NA	NA	NA	NA	0	NA	NA	NA	0	0.0532681	0.0213538	NA	NA	NA	NA	1	MAFG;RUNX2;RUNX3	0.75254730713246;0;0	0.170467410642083;1;0.997127187255158	6.65212903877468;-1.16287993610014;-1.08596889875349	5.16737987205483;9.10778224525582;9.63769816585773	weak;strong;strong
chr10:73540792:G:C	chr10:73540792	CDH23	chr10	73540792	G	C	rs9415046	intronic	.	NA	NA	NA	NA	0.04137	gwas.pgc3.scz	NA	NA	1	DLPFC_jxn;HIPPO_jxn	1.78154e-06	Whole_Blood_Analysis.v6p	2	0.101136	0.00732103	NA	NA	NA	NA	1	FOXI1	0.0012024	0.977555	-5.07382	1.57005	strong
chr5:35396263:T:G	chr5:35396263	PRLR;SPEF2	chr5	35396263	T	G	rs616425	intergenic	dist=165572;dist=221726	NA	NA	NA	NA	NA	NA	NA	NA	0	NA	NA	NA	0	NA	NA	NA	NA	NA	NA	0	ARNTL;MEIS3;NR2E1;PKNOX1;PKNOX2;TGIF2	0.997683397683398;0.961618798955614;1;0.997099046829673;0.996688741721854;0.956398411540644	0.00231660231660232;0.00365535248041775;0;0.000828843762950684;0;0.00461949914903963	5.00994869124015;8.43451107907082;7.5200169364895;2.10715859207008;2.91455942629824;5.25170680965439	-0.968298524496165;2.8787470271923;-1.12133889754716;-4.96977276185059;-5.72911703359582;-0.0769518119974433	strong;strong;strong;strong;strong;strong
chr7:6069653:G:C	chr7:6069653	EIF2AK1	chr7	6069653	G	C	rs66482438	intronic	.	NA	NA	NA	NA	NA	NA	0.01882	gwas.PGC.BPD	1	DLPFC_gene;DLPFC_jxn;DLPFC_tx;HIPPO_exon;HIPPO_gene;HIPPO_jxn;HIPPO_tx	0.000175677	Brain_Cortex_Analysis.v6p;Brain_Frontal_Cortex_BA9_Analysis.v6p;Brain_Caudate_basal_ganglia_Analysis.v6p;Brain_Anterior_cingulate_cortex_BA24_Analysis.v6p;Brain_Nucleus_accumbens_basal_ganglia_Analysis.v6p	2	NA	NA	NA	NA	NA	NA	0	NA	NA	NA	NA	NA	NA
chr10:126350452:G:C	chr10:126350452	FAM53B	chr10	126350452	G	C	rs34209544	intronic	.	NA	NA	NA	NA	NA	NA	NA	NA	0	DLPFC_gene;DLPFC_jxn;DLPFC_tx;HIPPO_exon;HIPPO_gene;HIPPO_jxn	0.000178536	Brain_Hippocampus_Analysis.v6p;Brain_Nucleus_accumbens_basal_ganglia_Analysis.v6p;Brain_Putamen_basal_ganglia_Analysis.v6p;Brain_Frontal_Cortex_BA9_Analysis.v6p;Brain_Cortex_Analysis.v6p;Brain_Anterior_cingulate_cortex_BA24_Analysis.v6p;Brain_Hippocampus_Analysis.v6p;Brain_Caudate_basal_ganglia_Analysis.v6p	2	-0.0479679	0.0161937	NA	NA	NA	NA	1	NA	NA	NA	NA	NA	NA
chr17:55521936:C:T	chr17:55521936	MSI2	chr17	55521936	C	T	rs12600792	intronic	.	NA	NA	NA	NA	NA	NA	NA	NA	0	NA	0.000385725	Brain_Frontal_Cortex_BA9_Analysis.v6p	1	NA	NA	NA	NA	NA	NA	0	CENPB;PROX1	0.99696265856709;0.990294117647059	0.00250134000357334;0.00529411764705882	6.83983560803689;7.13084910449097	0.862310089640742;1.91270542623881	strong;strong
chr10:129090007:T:G	chr10:129090007	DOCK1	chr10	129090007	T	G	rs6482774	intronic	.	NA	NA	NA	NA	NA	NA	NA	NA	0	NA	NA	NA	0	-0.039989	0.0904509	NA	NA	NA	NA	1	SCRT2;ZIC3	0.983535528596187;0.626923076923077	0.012998266897747;0.203846153846154	6.61503908127625;5.96268566764523	2.30072317473734;4.84286037970729	strong;weak
chr17:66345297:A:G	chr17:66345297	ARSG	chr17	66345297	A	G	rs9900954	intronic	.	NA	NA	NA	NA	NA	NA	NA	NA	0	DLPFC_jxn;HIPPO_jxn	NA	NA	1	NA	NA	NA	NA	NA	NA	0	RORA_2;RORA(var.2)	1;1	0;0	7.81995339809082;7.81995339809082	2.84321965567025;2.84321965567025	strong;strong
chr5:10504050:A:G	chr5:10504050	LINC02212;LINC02213	chr5	10504050	A	G	rs2919757	intergenic	dist=1210;dist=1052	NA	NA	NA	NA	0.02388	gwas.pgc3.scz	NA	NA	1	NA	NA	NA	0	NA	NA	NA	NA	NA	NA	0	NA	NA	NA	NA	NA	NA
chr2:225908057:C:T	chr2:225908057	DOCK10	chr2	225908057	C	T	rs10198304	upstream	dist=727	NA	NA	NA	NA	NA	NA	0.03814	gwas.PGC.BPD	1	NA	NA	NA	0	-0.107386	8.69e-05	-0.122157	0.0118151	NA	NA	2	NA	NA	NA	NA	NA	NA
chr16:926221:A:G	chr16:926221	LMF1	chr16	926221	A	G	rs224168	intronic	.	NA	NA	NA	NA	NA	NA	NA	NA	0	NA	0.000973677	Whole_Blood_Analysis.v6p	1	NA	NA	NA	NA	NA	NA	0	TBX2;TBX4;TBX5	0.0453641066454437;0.0524330076424495;0.0305973773676542	0.578989255869479;0.599206733094708;0.539582321515299	3.71863605866486;4.31066811198699;1.90372143943364	6.26310512138652;6.74633497158152;4.76971446490437	weak;weak;weak
chr9:96362235:C:T	chr9:96362235	PHF2	chr9	96362235	C	T	rs10821171	intronic	.	NA	NA	NA	NA	NA	NA	NA	NA	0	HIPPO_gene	0.000243729	Whole_Blood_Analysis.v6p	2	NA	NA	NA	NA	NA	NA	0	NA	NA	NA	NA	NA	NA
chr19:39155880:G:A	chr19:39155880	ACTN4	chr19	39155880	G	A	rs3786835	intronic	.	NA	NA	NA	NA	NA	NA	0.01051	gwas.PGC.BPD	1	NA	1.03061e-05	Whole_Blood_Analysis.v6p	1	-0.0278464	0.0689431	NA	NA	NA	NA	1	NFIA;NFIB;NFIX	0.000511934472387534;0.000205140829179232;0.0131358488036995	0.993728802713253;0.990727634521099;0.90573017894243	-4.89166621833319;-5.82747316431956;2.91244784468487	2.66240947566483;2.64237744488047;7.14560643663197	strong;strong;strong
chr5:49434627:T:C	chr5:49434627	EMB;NONE	chr5	49434627	T	C	rs201575224	intergenic	dist=NONE;dist=257404	NA	NA	NA	NA	NA	NA	NA	NA	0	NA	NA	NA	0	-0.0581674	0.0164465	NA	NA	NA	NA	1	NA	NA	NA	NA	NA	NA
chr11:60680202:G:A	chr11:60680202	PRPF19;TMEM109	chr11	60680202	G	A	rs668671	intergenic	dist=6141;dist=1169	NA	NA	NA	NA	NA	NA	NA	NA	0	DLPFC_jxn;DLPFC_tx	3.58674e-05	Brain_Caudate_basal_ganglia_Analysis.v6p;Whole_Blood_Analysis.v6p;Brain_Nucleus_accumbens_basal_ganglia_Analysis.v6p	2	0.0286673	0.0927484	NA	NA	NA	NA	1	NA	NA	NA	NA	NA	NA
chr6:158055936:G:A	chr6:158055936	ZDHHC14	chr6	158055936	G	A	rs9347442	intronic	.	0.0003598	gwas.ckqny.scz	0.000599	gwas.clozuk_pgc2.scz	0.001096	gwas.pgc3.scz	NA	NA	3	NA	NA	NA	0	NA	NA	NA	NA	NA	NA	0	NA	NA	NA	NA	NA	NA
chr18:21694160:G:A	chr18:21694160	TTC39C	chr18	21694160	G	A	rs894930	intronic	.	NA	NA	NA	NA	NA	NA	NA	NA	0	DLPFC_gene;HIPPO_exon	0.000476677	Whole_Blood_Analysis.v6p;Brain_Cerebellum_Analysis.v6p	2	NA	NA	NA	NA	NA	NA	0	MGA;TBR1;TBX1;TBX15;TBX20;TBX21;TBX4	0.999147960019662;0.999710304470002;0.99958109919571;0.999238820171265;0.995966756294305;0.997414016033101;1	0.00045879075864329;0;0;0;0.000977756049865558;0.000517196793379881;0	7.89846864927056;7.43571811226888;8.44933598588255;7.51665765071435;7.2246382175369;-1.41214960671413;7.70095172396018	0.224523106916588;-4.75239459470533;-2.40223878243816;-3.25629429884707;0.324069254836244;-8.87105941766916;-3.73423920080063	strong;strong;strong;strong;strong;strong;strong
chr9:138805698:T:C	chr9:138805698	CAMSAP1;UBAC1	chr9	138805698	T	C	rs7019280	intergenic	dist=6693;dist=19117	NA	NA	NA	NA	NA	NA	NA	NA	0	DLPFC_gene;DLPFC_jxn;DLPFC_tx;HIPPO_exon;HIPPO_gene;HIPPO_jxn;HIPPO_tx	NA	NA	1	NA	NA	NA	NA	NA	NA	0	NA	NA	NA	NA	NA	NA
chr1:21178587:T:C	chr1:21178587	EIF4G3	chr1	21178587	T	C	rs72652926	intronic	.	NA	NA	0.0187	gwas.clozuk_pgc2.scz	NA	NA	NA	NA	1	DLPFC_gene;DLPFC_jxn;DLPFC_tx;HIPPO_exon;HIPPO_gene;HIPPO_jxn;HIPPO_tx	0.00031961	Brain_Cerebellum_Analysis.v6p;Whole_Blood_Analysis.v6p	2	-0.0350903	0.0020561	NA	NA	NA	NA	1	NA	NA	NA	NA	NA	NA
chr20:10512798:A:G	chr20:10512798	SLX4IP	chr20	10512798	A	G	rs658361	intronic	.	NA	NA	NA	NA	NA	NA	NA	NA	0	DLPFC_gene	0.0003222	Brain_Nucleus_accumbens_basal_ganglia_Analysis.v6p;Whole_Blood_Analysis.v6p	2	NA	NA	NA	NA	NA	NA	0	HNF4A;NR2C2;NR2F1;NR2F6;PPARG::RXRA;RARA;RXRA;RXRB;RXRG	0.993767251357849;0.874681238615665;0.932681222707424;0.963366768425643;0.951219512195122;0.929328621908127;0.968732611394085;0.962695345320114;0.995762711864407	0.00489715964740451;0.12431693989071;0.0633711790393013;0.0364878616077918;0.0487804878048781;0.00530035335689046;0.0292984633822711;0.0371366156948412;0.00141242937853107	4.21941948778329;9.92855068937691;8.83927237824505;5.38713129537623;4.48919117928488;-4.38006966796857;5.99719283760961;4.57003477539992;1.97457759411523	-1.0892808911364;7.97767060534499;6.15034253898603;2.11419808041262;1.63016995127279;-9.47753157698528;2.49892446852753;1.31612042052317;-4.34705423676771	strong;strong;strong;strong;strong;strong;strong;strong;strong
chr9:140324644:A:G	chr9:140324644	NOXA1	chr9	140324644	A	G	rs9802418	intronic	.	NA	NA	NA	NA	NA	NA	NA	NA	0	NA	NA	NA	0	NA	NA	NA	NA	-0.145	0.08146	1	EGR1;EGR2;EGR3;ESRRA;KLF14;KLF16;RARA;RARG;SP1;SP3;SP4	0.00366748166259169;0.0133779264214047;0.00695187165775401;0.906168407310705;0.00125;0.0110851808634772;0.9742587161942;0.978028876333961;0.00181983621474067;0.03205761898037;0	0.987775061124694;0.973068121809541;0.991978609625668;0.0843668407310705;0.9975;0.94049008168028;0.0234604105571848;0.0102531910441515;0.990294206854716;0.933342748199407;0.999571183533448	-1.21358248956996;3.25361503108057;1.14144745012209;4.17801896009303;-0.182097471392353;5.97721499476668;1.39517132790073;3.04111158607722;1.48845397708167;6.40313845774251;-4.14232610802088	4.34326882435262;7.53713891699917;6.08667980910852;1.80440331967547;6.44643364156518;10.4107341140149;-2.32746568874704;-1.51381569010972;7.75828080971016;9.77397076946819;5.70336824140752	strong;strong;strong;strong;strong;strong;strong;strong;strong;strong;strong
chr1:53479940:A:G	chr1:53479940	SCP2	chr1	53479940	A	G	rs6678994	intronic	.	NA	NA	NA	NA	NA	NA	NA	NA	0	DLPFC_jxn;DLPFC_tx;HIPPO_exon;HIPPO_tx	0.000437244	Brain_Cerebellar_Hemisphere_Analysis.v6p;Whole_Blood_Analysis.v6p;Whole_Blood_Analysis.v6p	2	NA	NA	NA	NA	NA	NA	0	FOXC1;FOXC2;FOXG1;FOXI1;FOXJ2;FOXL1;SOX9	0.847826086956522;0.85949586556415;0.0407725321888412;1;0.923606587884991;0.82882223847842;0.996402877697842	0.0646298472385429;0.0493464923979728;0.959227467811159;0;0.0337768679631525;0.0575469397707876;0.00359712230215827	8.92025785626454;8.97225019882386;-7.56481241112267;10.5259942848067;8.11973261634057;7.8072742253111;-6.07080051154108	6.3473288109676;6.11509253748536;-4.427064881006;5.69768054750444;4.81182999964622;5.14074501980568;-11.578668271982	strong;strong;strong;strong;strong;strong;strong
chr10:42393489:T:A	chr10:42393489	LOC441666;NONE	chr10	42393489	T	A	rs61846487	intergenic	dist=NONE;dist=433825	NA	NA	NA	NA	NA	NA	NA	NA	0	NA	NA	NA	0	NA	NA	NA	NA	NA	NA	0	NA	NA	NA	NA	NA	NA
chr2:106404363:C:T	chr2:106404363	NCK2	chr2	106404363	C	T	rs59435090	intronic	.	NA	NA	NA	NA	NA	NA	NA	NA	0	DLPFC_tx	7.67284e-05	Whole_Blood_Analysis.v6p	2	0.0673214	2.04e-06	0.055207	0.0352468	NA	NA	2	CTCF;KLF16;RREB1;SP3;ZNF740	0.00343618513323983;0.595713229859571;1;0.709805606272151;0.901508801341157	0.992356241234222;0.0428677014042868;0;0.0715282998603802;0.0435875943000838	1.84382317136597;7.15482566003018;8.36294224147992;7.49097925518644;7.36485711516385	7.50344431757732;4.52495587381699;4.5562797517096;5.19641736133155;4.33712879997094	strong;weak;strong;weak;strong
chr2:112762623:C:T	chr2:112762623	MERTK	chr2	112762623	C	T	rs7580261	intronic	.	0.04702	gwas.ckqny.scz	0.0384	gwas.clozuk_pgc2.scz	NA	NA	NA	NA	2	DLPFC_gene;DLPFC_jxn;DLPFC_tx	0.000869545	Whole_Blood_Analysis.v6p;Brain_Nucleus_accumbens_basal_ganglia_Analysis.v6p;Brain_Cerebellum_Analysis.v6p;Brain_Frontal_Cortex_BA9_Analysis.v6p;Whole_Blood_Analysis.v6p	2	0.100406	0.0178267	NA	NA	NA	NA	1	NA	NA	NA	NA	NA	NA
chr12:133159353:T:G	chr12:133159353	FBRSL1	chr12	133159353	T	G	rs80182741	intronic	.	NA	NA	NA	NA	NA	NA	0.04184	gwas.PGC.BPD	1	NA	2.0642e-08	Whole_Blood_Analysis.v6p	1	NA	NA	NA	NA	NA	NA	0	ELF5;ETV6	0.692198245198008;0.978856058552453	0.0386530709034859;0.00325291406885335	7.63757097659467;8.07472308889589	4.75377001962518;2.38894247054734	weak;strong
chr4:3503468:G:A	chr4:3503468	DOK7	chr4	3503468	G	A	rs755319	downstream	dist=268	NA	NA	NA	NA	NA	NA	NA	NA	0	DLPFC_tx	2.11646e-05	Brain_Caudate_basal_ganglia_Analysis.v6p;Brain_Cortex_Analysis.v6p;Whole_Blood_Analysis.v6p;Brain_Putamen_basal_ganglia_Analysis.v6p;Brain_Cerebellum_Analysis.v6p;Brain_Cerebellar_Hemisphere_Analysis.v6p;Brain_Cerebellum_Analysis.v6p;Brain_Hypothalamus_Analysis.v6p;Brain_Cerebellar_Hemisphere_Analysis.v6p;Brain_Frontal_Cortex_BA9_Analysis.v6p	2	NA	NA	NA	NA	NA	NA	0	NA	NA	NA	NA	NA	NA
chr2:62514515:C:G	chr2:62514515	B3GNT2;TMEM17	chr2	62514515	C	G	rs4672493	intergenic	dist=62649;dist=212841	NA	NA	NA	NA	0.009971	gwas.pgc3.scz	NA	NA	1	NA	3.7033e-13	Whole_Blood_Analysis.v6p	1	NA	NA	NA	NA	NA	NA	0	PPARG	0.428571	0	5.97448	2.08266	weak
chr14:92334242:C:T	chr14:92334242	TC2N	chr14	92334242	C	T	rs61990134	upstream	dist=362	NA	NA	NA	NA	NA	NA	NA	NA	0	HIPPO_exon;HIPPO_gene	NA	NA	1	NA	NA	NA	NA	NA	NA	0	NA	NA	NA	NA	NA	NA
chr12:121534706:A:G	chr12:121534706	OASL;P2RX7	chr12	121534706	A	G	rs1180006	intergenic	dist=57661;dist=35925	NA	NA	NA	NA	NA	NA	NA	NA	0	DLPFC_gene;DLPFC_jxn;DLPFC_tx;HIPPO_jxn	NA	NA	1	NA	NA	NA	NA	NA	NA	0	NA	NA	NA	NA	NA	NA
chr22:37873630:G:A	chr22:37873630	MFNG	chr22	37873630	G	A	rs139595244	intronic	.	NA	NA	NA	NA	NA	NA	NA	NA	0	NA	NA	NA	0	-0.113732	0.0194542	NA	NA	NA	NA	1	TP73;Trp73	0.0577860773939205;0.0577860773939205	0.908807967631497;0.908807967631497	4.28023365614376;4.28059952428068	7.0353728501272;7.03566302964333	strong;strong
chr4:185713638:A:G	chr4:185713638	ACSL1	chr4	185713638	A	G	rs10022124	intronic	.	NA	NA	NA	NA	NA	NA	NA	NA	0	DLPFC_gene;DLPFC_jxn	0.000989782	Brain_Cerebellar_Hemisphere_Analysis.v6p;Whole_Blood_Analysis.v6p	2	NA	NA	NA	NA	NA	NA	0	NR2C2;NR2F6;RXRG	0.958497634069401;0.99702704662461;0.997894847639598	0.0399250788643533;0.00290044231745341;0.00199989474238198	6.32958034771786;0.730007919782858;0.43810909945345	3.15172278350321;-5.10313111996763;-5.77110349605877	strong;strong;strong
chr17:1285753:C:T	chr17:1285753	YWHAE	chr17	1285753	C	T	rs12951185	intronic	.	NA	NA	NA	NA	NA	NA	NA	NA	0	NA	NA	NA	0	NA	NA	NA	NA	NA	NA	0	NA	NA	NA	NA	NA	NA
chr16:3520985:A:G	chr16:3520985	NAA60	chr16	3520985	A	G	rs117326051	intronic	.	NA	NA	NA	NA	NA	NA	NA	NA	0	NA	NA	NA	0	NA	NA	NA	NA	NA	NA	0	FOXJ3	0.91046	0.0309033	7.56187	4.18424	strong
chr1:194038580:C:T	chr1:194038580	LINC01031;LINC01724	chr1	194038580	C	T	rs685287	intergenic	dist=703497;dist=1975430	NA	NA	NA	NA	0.03109	gwas.pgc3.scz	NA	NA	1	NA	NA	NA	0	NA	NA	NA	NA	NA	NA	0	NR4A2	0.982949	0.0110331	0.210342	-4.25378	strong
chr2:238806370:T:C	chr2:238806370	RAMP1	chr2	238806370	T	C	rs4663269	intronic	.	NA	NA	NA	NA	NA	NA	NA	NA	0	NA	4.65784e-06	Whole_Blood_Analysis.v6p	1	0.0693681	0.00389008	NA	NA	NA	NA	1	CLOCK	0.970588	0.0113122	7.73656	3.32831	strong
chr10:11246337:A:G	chr10:11246337	CELF2	chr10	11246337	A	G	rs1109860	intronic	.	NA	NA	NA	NA	0.03508	gwas.pgc3.scz	NA	NA	1	NA	NA	NA	0	NA	NA	NA	NA	NA	NA	0	NA	NA	NA	NA	NA	NA
chr11:187707:A:T	chr11:187707	LINC01001;SCGB1C2	chr11	187707	A	T	rs61875950	intergenic	dist=48590;dist=5373	NA	NA	NA	NA	NA	NA	NA	NA	0	NA	NA	NA	0	0.0881876	0.0554924	0.133041	0.0933716	NA	NA	2	IRF2;IRF3;IRF8	1;0.954418055760437;0.986615678776291	0;0.038697939715789;0.0115785001062248	6.71151163170283;4.00104018006604;4.23811949589864	2.8196913335922;0.795871742916525;-0.204960744760826	strong;strong;strong
chr1:12207782:A:G	chr1:12207782	MIR7846;TNFRSF8	chr1	12207782	A	G	rs1148466	intergenic	dist=3518;dist=19218	NA	NA	NA	NA	NA	NA	NA	NA	0	NA	NA	NA	0	NA	NA	NA	NA	NA	NA	0	E2F4;ID4;MESP1;MGA;TBX2;TBX4;TBX5;TCF3;TCF4;ZBTB18;ZNF238	0.96234309623431;0;0.0421686746987952;0.00796484482285087;0.00571428571428571;0.00356738884538415;0.00355555555555556;0.0338422120209245;0.0556204136090727;0.893873013797162;0.893873013797162	0;0.923076923076923;0.864457831325301;0.95166163141994;0.97047619047619;0.961541808057078;0.985333333333333;0.832603821928045;0.847856904603069;0.0181782514876087;0.0181782514876087	4.43167535741633;-0.098012517855998;4.59224623659238;1.02364453262695;2.86458878703446;4.22135665565499;3.06887785301076;4.99353063226403;6.68894565436022;6.7000006336256;6.70011521978189	-2.41446710243818;8.60902514419656;7.59448548371176;5.79769112534481;7.98161760921142;9.81160508759072;8.65854473410429;8.19549619977314;9.41290499186962;2.80527514348854;2.80567668305007	strong;strong;strong;strong;strong;strong;strong;strong;strong;strong;strong
chr3:57968226:T:C	chr3:57968226	FLNB;SLMAP	chr3	57968226	T	C	rs9870090	intergenic	dist=52485;dist=25901	NA	NA	NA	NA	NA	NA	NA	NA	0	NA	0.000341529	Brain_Hippocampus_Analysis.v6p	1	NA	NA	NA	NA	NA	NA	0	NA	NA	NA	NA	NA	NA
chr19:18499780:A:G	chr19:18499780	GDF15	chr19	18499780	A	G	rs1227733	UTR3	NM_004864:c.*35A>G	NA	NA	NA	NA	NA	NA	0.04083	gwas.PGC.BPD	1	NA	NA	NA	0	NA	NA	NA	NA	NA	NA	0	HINFP1;RXRG	0.996810207336523;0.294117647058824	0;0.705882352941177	-9.10394262682225;7.72485451076128	-18.1659470922171;8.56636364297224	strong;weak
chr1:160759519:T:C	chr1:160759519	LY9;SLAMF7	chr1	160759519	T	C	rs1333065	intergenic	dist=34911;dist=6345	NA	NA	NA	NA	NA	NA	NA	NA	0	HIPPO_tx	0.000342454	Brain_Cortex_Analysis.v6p	2	NA	NA	NA	NA	NA	NA	0	SOX10;SOX9;TEAD1;TEAD3;TEAD4	1;1;0.744206008583691;0.75227313246568;0.815322580645161	0;0;0.0283261802575107;0.00102513817079693;0	-7.21752539649776;-3.24565461456116;9.0421030423996;8.88167967976072;8.64713714047248	-14.2501496575258;-10.1301412666039;5.78044277804008;2.28882895469635;0.153591027762544	strong;strong;strong;strong;strong
chr16:74735263:T:A	chr16:74735263	MLKL	chr16	74735263	T	A	rs2002756	upstream	dist=217	NA	NA	NA	NA	NA	NA	NA	NA	0	NA	2.67391e-05	Brain_Putamen_basal_ganglia_Analysis.v6p	1	0.150933	0.0116515	NA	NA	NA	NA	1	NFE2;SOX10;SOX7;TEAD3	0.9344945660265;0.999317095379012;0.990566037735849;0.990335521517141	0.000248126643839015;0;0.00943396226415094;0.00315202667500261	3.21343998471581;-7.44344277435945;-0.0257142102128428;9.00369633358878	-4.96927050616971;-17.2611794138014;-4.56308129284957;3.25586865777569	strong;strong;strong;strong
chr2:8720696:A:G	chr2:8720696	LINC01814	chr2	8720696	A	G	rs66961529	ncRNA_intronic	.	NA	NA	NA	NA	0.02862	gwas.pgc3.scz	0.0286	gwas.PGC.BPD	2	DLPFC_gene;DLPFC_jxn;DLPFC_tx	8.19898e-08	Whole_Blood_Analysis.v6p	2	NA	NA	NA	NA	NA	NA	0	TFAP2A;TFAP2A(var.3);TFAP2B;TFAP2B(var.3);TFAP2C;TFAP2C(var.3)	0.603460706560923;0.603460706560923;0.575478927203065;0.575478927203065;0.573858549686661;0.573858549686661	0.111031002162942;0.111031002162942;0.117241379310345;0.117241379310345;0.153536257833483;0.153536257833483	9.04812236470067;9.04865970908371;9.60673890303783;9.60747238416254;9.2653590831294;9.2656079676604	7.35645387362958;7.35674902889645;8.01723328991552;8.01772330923095;7.94735889813309;7.94754183481029	weak;weak;weak;weak;weak;weak
chr3:183021443:C:T	chr3:183021443	MCF2L2	chr3	183021443	C	T	rs73184926	intronic	.	NA	NA	NA	NA	NA	NA	NA	NA	0	NA	NA	NA	0	NA	NA	NA	NA	NA	NA	0	NA	NA	NA	NA	NA	NA
chr11:2211677:G:A	chr11:2211677	ASCL2;MIR4686	chr11	2211677	G	A	rs7396447	intergenic	dist=17309;dist=78051	NA	NA	NA	NA	NA	NA	NA	NA	0	NA	0.000919622	Brain_Cortex_Analysis.v6p	1	NA	NA	NA	NA	NA	NA	0	NA	NA	NA	NA	NA	NA
chr2:114350207:T:C	chr2:114350207	WASH2P	chr2	114350207	T	C	rs75441364	ncRNA_intronic	.	NA	NA	NA	NA	NA	NA	NA	NA	0	NA	NA	NA	0	NA	NA	NA	NA	NA	NA	0	FOXJ2	0.892175	0.0146852	4.32183	0.218125	strong
chr10:331398:G:A	chr10:331398	DIP2C	chr10	331398	G	A	rs3125028	intronic	.	NA	NA	NA	NA	0.04173	gwas.pgc3.scz	NA	NA	1	HIPPO_jxn	NA	NA	1	NA	NA	NA	NA	NA	NA	0	NA	NA	NA	NA	NA	NA
chr2:99127626:G:A	chr2:99127626	INPP4A	chr2	99127626	G	A	rs6542806	intronic	.	NA	NA	NA	NA	NA	NA	NA	NA	0	DLPFC_gene;DLPFC_jxn;DLPFC_tx;HIPPO_exon;HIPPO_jxn;HIPPO_tx	NA	NA	1	NA	NA	NA	NA	NA	NA	0	NA	NA	NA	NA	NA	NA
chr2:132273092:T:G	chr2:132273092	LOC150776	chr2	132273092	T	G	rs2950565	ncRNA_intronic	.	NA	NA	0.0263	gwas.clozuk_pgc2.scz	NA	NA	NA	NA	1	DLPFC_gene;DLPFC_jxn;DLPFC_tx;HIPPO_exon;HIPPO_gene;HIPPO_jxn;HIPPO_tx	0.000638199	Brain_Nucleus_accumbens_basal_ganglia_Analysis.v6p;Brain_Putamen_basal_ganglia_Analysis.v6p;Brain_Putamen_basal_ganglia_Analysis.v6p;Brain_Cortex_Analysis.v6p;Brain_Cerebellum_Analysis.v6p;Brain_Caudate_basal_ganglia_Analysis.v6p;Whole_Blood_Analysis.v6p;Brain_Frontal_Cortex_BA9_Analysis.v6p;Brain_Putamen_basal_ganglia_Analysis.v6p;Brain_Cortex_Analysis.v6p;Whole_Blood_Analysis.v6p;Whole_Blood_An…	2	NA	NA	NA	NA	NA	NA	0	RUNX2;RUNX3;SP1;TFAP2A;TFAP2A(var.2);TFAP2B;TFAP2C	0.644632206759443;0.700671140939597;0;0;0;0.000311138767890479;0.0240793201133144	0.0834990059642147;0.087248322147651;1;0.989380093850333;0.989380093850333;0.989110143123833;0.951841359773371	7.51212182535703;8.14347798428792;4.16013625789028;-1.17980791321624;-1.62386866876933;0.227794935148704;4.56058764215029	5.46964998949039;6.06104071464277;7.65664381935676;8.59021425023278;8.5906274420268;8.08396531213804;8.2245970156369	weak;weak;strong;strong;strong;strong;strong
chr19:14491673:G:C	chr19:14491673	ADGRE5	chr19	14491673	G	C	rs888875	upstream	dist=283	NA	NA	NA	NA	NA	NA	NA	NA	0	NA	0.00014349	Brain_Hippocampus_Analysis.v6p	1	NA	NA	NA	NA	NA	NA	0	PKNOX2	0.997089	0.000727802	2.44239	-4.56412	strong
chr2:162135255:T:G	chr2:162135255	LOC101929512;PSMD14	chr2	162135255	T	G	rs62194252	intergenic	dist=24101;dist=29531	NA	NA	NA	NA	NA	NA	NA	NA	0	NA	NA	NA	0	NA	NA	NA	NA	NA	NA	0	NA	NA	NA	NA	NA	NA
chr6:6714412:G:C	chr6:6714412	LY86;RREB1	chr6	6714412	G	C	rs84690	intergenic	dist=59196;dist=393418	NA	NA	NA	NA	NA	NA	NA	NA	0	NA	0.000182476	Whole_Blood_Analysis.v6p	1	-0.231092	0.00137725	NA	NA	NA	NA	1	NA	NA	NA	NA	NA	NA
chr16:88569239:G:A	chr16:88569239	ZFPM1	chr16	88569239	G	A	rs883284	intronic	.	NA	NA	NA	NA	NA	NA	NA	NA	0	NA	NA	NA	0	0.0656893	0.0256314	NA	NA	NA	NA	1	HSF1	0.0516598	0.729916	4.58639	7.23367	weak
chr7:158522626:A:G	chr7:158522626	ESYT2;NCAPG2	chr7	158522626	A	G	rs9718354	intergenic	dist=25104;dist=1063	NA	NA	NA	NA	NA	NA	NA	NA	0	DLPFC_gene;DLPFC_jxn;DLPFC_tx;HIPPO_exon;HIPPO_jxn	3.78968e-12	Whole_Blood_Analysis.v6p	2	-0.0267179	0.0546157	NA	NA	NA	NA	1	TP53	0.882353	0	6.33662	2.22574	strong
chr7:158522621:T:C	chr7:158522621	ESYT2;NCAPG2	chr7	158522621	T	C	rs12111775	intergenic	dist=25099;dist=1068	NA	NA	NA	NA	NA	NA	NA	NA	0	DLPFC_gene;DLPFC_jxn;DLPFC_tx;HIPPO_jxn	4.27463e-08	Whole_Blood_Analysis.v6p	2	-0.0267179	0.0546157	NA	NA	NA	NA	1	NHLH1	0.979275	0	7.63025	0.825709	strong
chr9:92088959:C:G	chr9:92088959	SEMA4D	chr9	92088959	C	G	rs28505778	intronic	.	NA	NA	NA	NA	NA	NA	NA	NA	0	DLPFC_jxn	0.0008583	Brain_Cerebellum_Analysis.v6p;Whole_Blood_Analysis.v6p	2	-0.0547863	0.0772685	NA	NA	NA	NA	1	NFKB1;ZNF143	0;0.0366586538461538	1;0.551081730769231	2.75181041604621;-0.659254569332392	7.0422698571946;2.04844341803767	strong;weak
chr22:19184095:T:C	chr22:19184095	CLTCL1	chr22	19184095	T	C	rs1061325	exonic	.	NA	NA	NA	NA	NA	NA	NA	NA	0	NA	8.54193e-06	Brain_Cortex_Analysis.v6p;Brain_Hypothalamus_Analysis.v6p;Whole_Blood_Analysis.v6p;Brain_Cerebellum_Analysis.v6p;Brain_Hippocampus_Analysis.v6p;Brain_Cerebellar_Hemisphere_Analysis.v6p;Brain_Frontal_Cortex_BA9_Analysis.v6p;Brain_Caudate_basal_ganglia_Analysis.v6p;Whole_Blood_Analysis.v6p	1	0.0948754	0.00126611	0.0971716	0.0653438	NA	NA	2	KLF13;KLF14;KLF16;SP1;SP3;SP4	0.00220102714600147;0.00125;0.0110851808634772;0.00181983621474067;0.03205761898037;0	0.992663242846662;0.9975;0.94049008168028;0.990294206854716;0.933342748199407;0.999571183533448	3.16871870783491;2.97502224032735;4.0711200947507;2.06292380871235;4.85304182451703;-3.44576018954258	9.23817284586039;9.57023337546556;8.50093000681872;8.33275064134083;8.22347437756888;6.59449190243529	strong;strong;strong;strong;strong;strong
chr8:141622537:C:T	chr8:141622537	AGO2	chr8	141622537	C	T	rs2176397	intronic	.	NA	NA	NA	NA	NA	NA	0.003136	gwas.PGC.BPD	1	DLPFC_jxn	NA	NA	1	NA	NA	NA	NA	NA	NA	0	MSC;NHLH1;TFAP4;ZBTB18;ZNF238	0.116279069767442;0.734735413839891;0.0153807988092285;0.0223201592266136;0.0223201592266136	0.802325581395349;0.156377204884668;0.535599106921359;0.971708842763719;0.971708842763719	5.61078981417367;8.02324398135657;3.78551322330305;2.86767747570401;2.86793089313487	7.51910701286728;6.47627235171149;7.33252104277909;6.64074603321848;6.64076634120255	weak;weak;weak;strong;strong
chr21:9826989:C:A	chr21:9826989	MIR3648-1;MIR3648-2;MIR3687-1;MIR3687-2	chr21	9826989	C	A	rs2401630	downstream	dist=726	NA	NA	NA	NA	NA	NA	NA	NA	0	NA	NA	NA	0	NA	NA	NA	NA	NA	NA	0	NA	NA	NA	NA	NA	NA
chr21:37532963:A:G	chr21:37532963	DOPEY2	chr21	37532963	A	G	rs8129612	intronic	.	0.000273	gwas.ckqny.scz	NA	NA	NA	NA	NA	NA	1	DLPFC_gene;DLPFC_jxn;DLPFC_tx;HIPPO_exon;HIPPO_gene;HIPPO_tx	2.2016e-05	Brain_Cerebellar_Hemisphere_Analysis.v6p;Brain_Anterior_cingulate_cortex_BA24_Analysis.v6p;Brain_Cerebellum_Analysis.v6p;Brain_Nucleus_accumbens_basal_ganglia_Analysis.v6p;Brain_Cortex_Analysis.v6p;Brain_Frontal_Cortex_BA9_Analysis.v6p;Brain_Hypothalamus_Analysis.v6p;Whole_Blood_Analysis.v6p;Brain_Putamen_basal_ganglia_Analysis.v6p	2	-0.0436095	0.0109083	NA	NA	NA	NA	1	SP1	0	1	4.5458	8.04231	strong
chr9:110054699:T:C	chr9:110054699	RAD23B	chr9	110054699	T	C	rs2147071	intronic	.	0.03058	gwas.ckqny.scz	0.0127	gwas.clozuk_pgc2.scz	0.003731	gwas.pgc3.scz	NA	NA	3	NA	NA	NA	0	NA	NA	NA	NA	NA	NA	0	NA	NA	NA	NA	NA	NA
chr6:41926935:T:C	chr6:41926935	CCND3	chr6	41926935	T	C	rs9394841	intronic	.	NA	NA	NA	NA	0.007719	gwas.pgc3.scz	NA	NA	1	DLPFC_tx	0.000528755	Whole_Blood_Analysis.v6p	2	0.0448361	0.00586495	NA	NA	NA	NA	1	TEAD1;TEAD3	0.0618279569892473;0.0320723684210526	0.825268817204301;0.884956531954887	4.61453062697121;4.01619528058186	7.19427366890711;7.33353250501964	strong;strong
chr14:104394850:C:T	chr14:104394850	TDRD9	chr14	104394850	C	T	rs9324066	exonic	.	NA	NA	NA	NA	NA	NA	NA	NA	0	DLPFC_jxn;DLPFC_tx;HIPPO_exon;HIPPO_gene;HIPPO_jxn;HIPPO_tx	3.1294e-09	Whole_Blood_Analysis.v6p;Brain_Caudate_basal_ganglia_Analysis.v6p;Brain_Cortex_Analysis.v6p	2	0.190146	0.00012341	0.225884	0.00676092	NA	NA	2	ELF5;ELK1;SPIB	0.0386530709034859;0.988731719012227;0.00372497725204732	0.692198245198008;0.00239750659314313;0.935537989080983	4.6714237760962;0.989478718791564;-0.499672644971894	7.55522473306569;-5.00605325854728;5.0249495398756	weak;strong;strong
chr19:4325327:G:A	chr19:4325327	STAP2	chr19	4325327	G	A	rs10411394	intronic	.	NA	NA	NA	NA	NA	NA	NA	NA	0	DLPFC_gene;DLPFC_jxn;DLPFC_tx;HIPPO_exon;HIPPO_gene;HIPPO_jxn	1.28095e-07	Brain_Nucleus_accumbens_basal_ganglia_Analysis.v6p;Brain_Caudate_basal_ganglia_Analysis.v6p;Brain_Hypothalamus_Analysis.v6p;Brain_Cerebellar_Hemisphere_Analysis.v6p;Brain_Cortex_Analysis.v6p;Brain_Cerebellum_Analysis.v6p;Brain_Putamen_basal_ganglia_Analysis.v6p;Brain_Anterior_cingulate_cortex_BA24_Analysis.v6p;Brain_Hippocampus_Analysis.v6p;Brain_Frontal_Cortex_BA9_Analysis.v6p	2	0.12347	0.000978216	NA	NA	NA	NA	1	CREB3;CREB3L1;MGA;SPDEF;TBX1;TBX2;TBX21;TBX4;TBX5	1;0.992248062015504;0.0449904275686024;0.00632111251580278;0.994870445876628;0.148166023166023;0.143906020558003;0.0722595289889341;0.0383123181377304	0;0;0.54594767070836;0.602612726506532;0.00118374325923977;0.550675675675676;0.765785609397944;0.507992055235033;0.63627546071775	7.32673961635881;6.88426854330532;4.55432175858182;0.235774831949701;3.26930261922408;5.52923640264325;-2.0670380659617;5.97904475921527;5.19769165247867	0.0875246425790038;0.0841071074880269;7.04889460995831;4.77698233884167;-3.44044387702669;6.84154022902189;-0.395621407878732;7.9289711211981;8.00445687357672	strong;strong;weak;weak;strong;weak;weak;weak;weak
chr2:149940486:C:T	chr2:149940486	LYPD6B	chr2	149940486	C	T	rs2889657	intronic	.	NA	NA	NA	NA	NA	NA	NA	NA	0	NA	NA	NA	0	NA	NA	-0.101995	0.0831974	NA	NA	1	NA	NA	NA	NA	NA	NA
chr19:16013338:T:C	chr19:16013338	CYP4F11;CYP4F2	chr19	16013338	T	C	rs12973168	intergenic	dist=4408;dist=9842	NA	NA	NA	NA	NA	NA	NA	NA	0	HIPPO_exon;HIPPO_gene	0.000743465	Brain_Cortex_Analysis.v6p;Brain_Cerebellum_Analysis.v6p;Brain_Cerebellar_Hemisphere_Analysis.v6p	2	0.298289	1.33e-07	NA	NA	NA	NA	1	NA	NA	NA	NA	NA	NA
chr10:11274656:A:G	chr10:11274656	CELF2	chr10	11274656	A	G	rs56744347	intronic	.	NA	NA	NA	NA	NA	NA	NA	NA	0	NA	NA	NA	0	NA	NA	NA	NA	NA	NA	0	NFAT5	0.000346921	0.999306	-1.14951	6.75838	strong
chr16:89368243:A:G	chr16:89368243	ANKRD11	chr16	89368243	A	G	rs117254779	intronic	.	NA	NA	NA	NA	NA	NA	NA	NA	0	NA	NA	NA	0	NA	NA	NA	NA	NA	NA	0	NA	NA	NA	NA	NA	NA
chr17:79652265:G:A	chr17:79652265	HGS	chr17	79652265	G	A	rs34975185	intronic	.	NA	NA	NA	NA	NA	NA	NA	NA	0	DLPFC_tx;HIPPO_jxn;HIPPO_tx	5.62325e-06	Whole_Blood_Analysis.v6p;Whole_Blood_Analysis.v6p	2	0.0320949	0.00126356	0.0416804	0.0171157	NA	NA	2	FIGLA;MEIS3;RARG;SREBF2;SREBF2(var.2)	0;0.0303770002712232;0.118520763867839;0.0565904267861353;0.0565904267861353	0.960604425256341;0.958231624627068;0.880266747499242;0.933034661636406;0.933034661636406	-0.931939659128657;3.1199644777007;-4.99142119815527;3.70722802471305;3.70708315143182	7.96074579238432;6.56940507705919;-2.98684068236571;6.50883284529188;6.50876151604113	strong;strong;strong;strong;strong
chr12:69032598:A:G	chr12:69032598	RAP1B	chr12	69032598	A	G	rs2439744	intronic	.	NA	NA	NA	NA	NA	NA	NA	NA	0	DLPFC_tx;HIPPO_exon;HIPPO_tx	0.000231034	Whole_Blood_Analysis.v6p;Brain_Putamen_basal_ganglia_Analysis.v6p;Brain_Nucleus_accumbens_basal_ganglia_Analysis.v6p;Brain_Hypothalamus_Analysis.v6p;Brain_Cerebellar_Hemisphere_Analysis.v6p;Brain_Caudate_basal_ganglia_Analysis.v6p;Brain_Cortex_Analysis.v6p	2	NA	NA	NA	NA	NA	NA	0	NA	NA	NA	NA	NA	NA
chr22:20867073:A:T	chr22:20867073	MED15	chr22	20867073	A	T	rs5756605	intronic	.	NA	NA	NA	NA	NA	NA	NA	NA	0	NA	0.000104923	Brain_Cerebellum_Analysis.v6p	1	NA	NA	NA	NA	NA	NA	0	NA	NA	NA	NA	NA	NA
chr8:71097764:T:C	chr8:71097764	NCOA2	chr8	71097764	T	C	rs6980582	intronic	.	NA	NA	NA	NA	NA	NA	NA	NA	0	NA	NA	NA	0	0.0208055	0.0586802	NA	NA	NA	NA	1	NA	NA	NA	NA	NA	NA
chr8:71051850:C:A	chr8:71051850	NCOA2	chr8	71051850	C	A	rs16936761	intronic	.	NA	NA	NA	NA	NA	NA	0.0136	gwas.PGC.BPD	1	NA	NA	NA	0	0.0208055	0.0586802	NA	NA	NA	NA	1	NA	NA	NA	NA	NA	NA
chr19:18499784:C:G	chr19:18499784	GDF15	chr19	18499784	C	G	rs1055150	UTR3	NM_004864:c.*39C>G	NA	NA	NA	NA	NA	NA	NA	NA	0	NA	0.000503367	Whole_Blood_Analysis.v6p;Brain_Caudate_basal_ganglia_Analysis.v6p;Whole_Blood_Analysis.v6p	1	NA	NA	NA	NA	NA	NA	0	RXRA;RXRG	0.926962962962963;1	0.0380740740740741;0	7.9346535608182;7.72485451076128	4.74304144400974;3.68180324292673	strong;strong
chr10:80845411:G:A	chr10:80845411	ZMIZ1	chr10	80845411	G	A	rs1250009	intronic	.	NA	NA	NA	NA	NA	NA	NA	NA	0	NA	NA	NA	0	NA	NA	NA	NA	NA	NA	0	BCL6B;FOXO6	0.978947368421053;0.964181994191675	0.0157894736842105;0.031945788964182	-5.83144308812553;3.94165695226654	-9.90022620480152;0.540504331734392	strong;strong
chr3:71418327:T:C	chr3:71418327	FOXP1	chr3	71418327	T	C	rs4452296	intronic	.	NA	NA	NA	NA	NA	NA	NA	NA	0	NA	NA	NA	0	NA	NA	NA	NA	NA	NA	0	ESRRA;ESRRG;NR2E1;NR2F1;NR4A2;RARA;RARA(var.2)	0.880068812976161;0.916574449772532;0.790816326530612;1;0.915661151884563;0.972484952708512;0.972484952708512	0.00606209551896453;0.00252059510635682;0.183673469387755;0;0.0162955591491479;0.00945829750644884;0.00945829750644884	7.27636133974436;7.71450047490516;8.79264070410819;8.17657722354154;7.29299735698259;2.39604803956842;2.38466569885407	2.3013441220214;1.82421157665096;7.33809785958474;-2.87756146738811;3.26596951725208;-2.21945626095922;-2.23542357174175	strong;strong;weak;strong;strong;strong;strong
chr2:60299944:T:C	chr2:60299944	LINC01793;MIR4432HG	chr2	60299944	T	C	rs62142763	intergenic	dist=793409;dist=286407	NA	NA	NA	NA	NA	NA	NA	NA	0	NA	NA	NA	0	NA	NA	NA	NA	NA	NA	0	NA	NA	NA	NA	NA	NA
chr15:85520329:C:G	chr15:85520329	PDE8A;SLC28A1	chr15	85520329	C	G	rs12439802	intergenic	dist=1453;dist=3415	NA	NA	NA	NA	NA	NA	NA	NA	0	DLPFC_jxn;HIPPO_exon;HIPPO_jxn	NA	NA	1	-0.0717577	0.0134738	NA	NA	NA	NA	1	NA	NA	NA	NA	NA	NA
chr5:177892930:A:G	chr5:177892930	COL23A1	chr5	177892930	A	G	rs2133280	intronic	.	NA	NA	NA	NA	NA	NA	NA	NA	0	NA	0.00051606	Whole_Blood_Analysis.v6p	1	0.0642154	0.0424802	NA	NA	NA	NA	1	NA	NA	NA	NA	NA	NA
chr21:34574463:G:A	chr21:34574463	IFNAR2;LINC01548	chr21	34574463	G	A	rs73358277	intergenic	dist=31922;dist=27737	NA	NA	NA	NA	NA	NA	NA	NA	0	NA	NA	NA	0	NA	NA	NA	NA	NA	NA	0	NA	NA	NA	NA	NA	NA
chr16:46427360:A:C	chr16:46427360	ANKRD26P1;NONE	chr16	46427360	A	C	rs4263086	intergenic	dist=NONE;dist=75889	NA	NA	NA	NA	NA	NA	NA	NA	0	NA	NA	NA	0	NA	NA	NA	NA	NA	NA	0	MEOX2;NFATC1	0.915216170690623;0.000130403599139336	0.0141493542953397;0.999869596400861	10.5240689963973;-4.37327911428094	6.35653908553728;4.42854295931936	strong;strong
chr14:69066729:A:G	chr14:69066729	RAD51B	chr14	69066729	A	G	rs2331776	intronic	.	NA	NA	NA	NA	NA	NA	0.04709	gwas.PGC.BPD	1	NA	NA	NA	0	NA	NA	NA	NA	NA	NA	0	IRF5	0.803836	0.0688753	9.00951	6.55405	strong
chr14:96596701:C:G	chr14:96596701	BDKRB2;C14orf132	chr14	96596701	C	G	rs74088310	intergenic	dist=36393;dist=74434	NA	NA	NA	NA	NA	NA	NA	NA	0	NA	0.00083261	Brain_Hypothalamus_Analysis.v6p	1	0.106066	0.0655375	NA	NA	NA	NA	1	NA	NA	NA	NA	NA	NA
chr5:75600151:A:G	chr5:75600151	SV2C	chr5	75600151	A	G	rs246812	intronic	.	NA	NA	NA	NA	NA	NA	NA	NA	0	NA	0.000394205	Whole_Blood_Analysis.v6p	1	-0.131455	0.00679745	NA	NA	NA	NA	1	NA	NA	NA	NA	NA	NA
chr7:134849577:A:C	chr7:134849577	TMEM140	chr7	134849577	A	C	rs2288237	exonic	.	0.02128	gwas.ckqny.scz	NA	NA	NA	NA	0.007846	gwas.PGC.BPD	2	DLPFC_gene;DLPFC_jxn;DLPFC_tx;HIPPO_exon;HIPPO_gene;HIPPO_jxn;HIPPO_tx	0.00051156	Brain_Putamen_basal_ganglia_Analysis.v6p;Brain_Nucleus_accumbens_basal_ganglia_Analysis.v6p;Whole_Blood_Analysis.v6p;Whole_Blood_Analysis.v6p;Brain_Hippocampus_Analysis.v6p;Brain_Cortex_Analysis.v6p;Brain_Cerebellar_Hemisphere_Analysis.v6p;Brain_Cerebellum_Analysis.v6p;Whole_Blood_Analysis.v6p	2	-0.0861646	0.0408152	-0.135221	0.063112	NA	NA	2	NA	NA	NA	NA	NA	NA
chr16:84780613:C:T	chr16:84780613	USP10	chr16	84780613	C	T	rs12920732	intronic	.	NA	NA	NA	NA	NA	NA	NA	NA	0	HIPPO_jxn	NA	NA	1	NA	NA	NA	NA	NA	NA	0	RARA;RARA(var.2);RARG;RORA	0.00402090872537193;0.00934579439252336;0.00377877018206802;0.00185842203074844	0.981302774427021;0.971112999150382;0.984197870147716;0.987835783071465	-4.90103268193078;-0.108437474609146;-3.15119333393846;-5.48640158832368	0.584903710810401;4.52205069425246;2.39083788567419;0.767668184649146	strong;strong;strong;strong
chr9:139511901:A:G	chr9:139511901	LINC01451	chr9	139511901	A	G	rs7031889	upstream	dist=268	NA	NA	NA	NA	NA	NA	NA	NA	0	NA	0.000209469	Brain_Cerebellum_Analysis.v6p;Brain_Hypothalamus_Analysis.v6p	1	NA	NA	NA	NA	NA	NA	0	NA	NA	NA	NA	NA	NA
chr17:79024915:A:C	chr17:79024915	BAIAP2	chr17	79024915	A	C	rs8069327	intronic	.	NA	NA	NA	NA	NA	NA	NA	NA	0	NA	0.000233739	Brain_Anterior_cingulate_cortex_BA24_Analysis.v6p;Brain_Nucleus_accumbens_basal_ganglia_Analysis.v6p	1	NA	NA	NA	NA	NA	NA	0	NKX2-3;NKX2-8;RXRB;ZNF524	0.0309790462427746;0.0316514832982948;0.00489936440677966;0.00907258064516129	0.454931358381503;0.500583975706611;0.933924788135593;0.928763440860215	5.11172397782398;5.49272389251682;-5.58895697854544;1.30336518881684	7.79786290156749;8.25295428912231;-0.345365140881478;5.92146325752589	weak;weak;strong;strong
chr1:16918734:G:C	chr1:16918734	NBPF1	chr1	16918734	G	C	rs3928093	UTR5	NM_017940:c.-218C>G	NA	NA	NA	NA	NA	NA	NA	NA	0	NA	NA	NA	0	NA	NA	NA	NA	NA	NA	0	TBX2;TBX4;TBX5;TFAP4	0;0.000628874314976193;0.000445632798573975;0	0.998139534883721;0.99712514598868;0.99777183600713;0.99861447869761	-3.17490503953933;2.44327851580945;0.563595208441779;-1.96509298765748	6.002392209319;9.77578845875904;8.02782242003664;7.5022944815336	strong;strong;strong;strong
chr7:55540707:G:A	chr7:55540707	VOPP1	chr7	55540707	G	A	rs815957	exonic	.	NA	NA	NA	NA	NA	NA	NA	NA	0	DLPFC_jxn;DLPFC_tx;HIPPO_exon;HIPPO_jxn;HIPPO_tx	0.000188568	Whole_Blood_Analysis.v6p	2	NA	NA	NA	NA	NA	NA	0	RARA	0.0234604	0.974259	-2.39993	1.32271	strong
chr10:11303759:G:A	chr10:11303759	CELF2	chr10	11303759	G	A	rs11257036	intronic	.	NA	NA	NA	NA	NA	NA	NA	NA	0	NA	NA	NA	0	NA	NA	NA	NA	NA	NA	0	NA	NA	NA	NA	NA	NA
chr22:50743510:G:A	chr22:50743510	PLXNB2	chr22	50743510	G	A	rs62241212	intronic	.	0.03407	gwas.ckqny.scz	0.0369	gwas.clozuk_pgc2.scz	NA	NA	NA	NA	2	NA	6.52756e-06	Whole_Blood_Analysis.v6p;Brain_Hypothalamus_Analysis.v6p;Brain_Hypothalamus_Analysis.v6p;Brain_Cerebellum_Analysis.v6p;Whole_Blood_Analysis.v6p;Brain_Cortex_Analysis.v6p	1	NA	NA	NA	NA	NA	NA	0	NA	NA	NA	NA	NA	NA
chr1:19249116:T:C	chr1:19249116	IFFO2	chr1	19249116	T	C	rs4603153	intronic	.	0.01044	gwas.ckqny.scz	NA	NA	0.03352	gwas.pgc3.scz	NA	NA	2	NA	0.00095723	Whole_Blood_Analysis.v6p	1	0.0349914	0.0635767	NA	NA	NA	NA	1	TBX20	0.903285	0.0472011	5.87461	2.92322	strong
chr15:70739475:T:G	chr15:70739475	LINC02205;TLE3	chr15	70739475	T	G	rs28533709	intergenic	dist=349219;dist=56771	NA	NA	NA	NA	NA	NA	NA	NA	0	NA	NA	NA	0	NA	NA	NA	NA	NA	NA	0	PAX1;PAX2;PAX5;PAX9	0.853559045482358;0.818148284765769;0.744097930632469;0.936322869955157	0.00652661635733225;0.00922168941350055;0.0320606237248616;0	4.45974336709591;7.51324682332072;8.31559488051031;2.05245024864543	-0.408248315877952;3.03255423617878;5.17315328388959;-7.78809172560283	strong;strong;strong;strong
chr10:80808909:T:C	chr10:80808909	ZMIZ1-AS1	chr10	80808909	T	C	rs7093720	ncRNA_intronic	.	NA	NA	NA	NA	NA	NA	NA	NA	0	NA	0.000696551	Brain_Cortex_Analysis.v6p;Brain_Frontal_Cortex_BA9_Analysis.v6p;Brain_Putamen_basal_ganglia_Analysis.v6p;Brain_Cortex_Analysis.v6p;Brain_Anterior_cingulate_cortex_BA24_Analysis.v6p;Brain_Cerebellar_Hemisphere_Analysis.v6p;Brain_Nucleus_accumbens_basal_ganglia_Analysis.v6p;Brain_Caudate_basal_ganglia_Analysis.v6p;Brain_Hippocampus_Analysis.v6p	1	NA	NA	NA	NA	NA	NA	0	HNF4A	0.995105	0.00216042	5.93304	-0.196565	strong
chr17:8846594:A:C	chr17:8846594	PIK3R5	chr17	8846594	A	C	rs8067159	intronic	.	NA	NA	NA	NA	NA	NA	NA	NA	0	NA	NA	NA	0	-0.189374	0.000302634	-0.201782	0.0305991	NA	NA	2	NA	NA	NA	NA	NA	NA
chr7:72413593:T:C	chr7:72413593	POM121	chr7	72413593	T	C	rs71554688	exonic	.	NA	NA	NA	NA	NA	NA	NA	NA	0	NA	NA	NA	0	NA	NA	NA	NA	NA	NA	0	BHLHB2;BHLHB3;BHLHE40;BHLHE41;GMEB2;HES5;HES7;HEY1;HEY2;MAX;MNT;NRF1;TFE3	0.00123948649845064;0;0.00123948649845064;0.00017921146953405;0.670509125840538;0;0.00160599571734475;0.00446827524575514;0;0;0.00701262272089762;0.000352982703847511;0	0.993536963258079;0.997929407232629;0.993536963258079;0.998924731182796;0.00384245917387128;1;0.997858672376874;0.99434018468871;0.965665236051502;0.994360086767896;0.955119214586255;0.999294034592305;0.999447055570915	3.34069860862214;-0.736693617394266;3.33878090438374;-0.421468808105943;7.58779125844933;-4.37164913857564;-0.877823846464992;4.68242555979084;1.17892979673617;-1.72494240161435;3.94243023600673;-1.26309012528124;-3.3746895700765	10.0100296720118;10.6028131237136;10.0100879117612;8.06839023652485;2.48090181791989;4.7921235975842;5.48114748702703;10.0713205446385;10.0884161753596;8.54627894318736;8.80683870968958;6.47500978295208;7.67743939082694	strong;strong;strong;strong;weak;strong;strong;strong;strong;strong;strong;strong;strong
chr15:91479069:G:A	chr15:91479069	UNC45A	chr15	91479069	G	A	rs2289618	intronic	.	NA	NA	NA	NA	NA	NA	NA	NA	0	NA	NA	NA	0	0.0435147	0.000417311	0.051641	0.0179466	NA	NA	2	RREB1;TBX1;ZNF740	0.545454545454545;0.675696220026259;0.678054862842893	0.0909090909090909;0.0423605832354364;0.213216957605985	6.77543133265272;-5.03599353546465;7.16282764392396	5.16599342021862;-7.80502547331056;6.00604131629433	weak;weak;weak
chr12:4326274:A:G	chr12:4326274	CCND2-AS1;PARP11	chr12	4326274	A	G	rs7970659	intergenic	dist=343660;dist=31659	NA	NA	NA	NA	NA	NA	NA	NA	0	NA	NA	NA	0	NA	NA	NA	NA	NA	NA	0	NA	NA	NA	NA	NA	NA
chr17:80517489:G:C	chr17:80517489	FOXK2	chr17	80517489	G	C	rs72861098	intronic	.	NA	NA	NA	NA	NA	NA	NA	NA	0	NA	0.000827307	Brain_Cortex_Analysis.v6p	1	-0.0293413	0.00430051	NA	NA	NA	NA	1	NA	NA	NA	NA	NA	NA
chr2:60532802:T:C	chr2:60532802	LINC01793;MIR4432HG	chr2	60532802	T	C	rs963261	intergenic	dist=1026267;dist=53549	0.01236	gwas.ckqny.scz	NA	NA	0.0007629	gwas.pgc3.scz	NA	NA	2	NA	NA	NA	0	NA	NA	NA	NA	NA	NA	0	NA	NA	NA	NA	NA	NA
chr13:53402385:T:G	chr13:53402385	MIR759;PCDH8	chr13	53402385	T	G	rs640428	intergenic	dist=18110;dist=15724	0.003698	gwas.ckqny.scz	0.0015	gwas.clozuk_pgc2.scz	0.01489	gwas.pgc3.scz	NA	NA	3	NA	NA	NA	0	NA	NA	NA	NA	NA	NA	0	NA	NA	NA	NA	NA	NA
chr22:43542300:T:C	chr22:43542300	MCAT;TSPO	chr22	43542300	T	C	rs138899	intergenic	dist=2897;dist=5220	NA	NA	NA	NA	NA	NA	0.01296	gwas.PGC.BPD	1	NA	0.000407424	Brain_Frontal_Cortex_BA9_Analysis.v6p;Brain_Putamen_basal_ganglia_Analysis.v6p	1	NA	NA	NA	NA	-0.08444	0.09126	1	NA	NA	NA	NA	NA	NA
chr12:9573424:G:A	chr12:9573424	DDX12P	chr12	9573424	G	A	rs6487908	ncRNA_intronic	.	NA	NA	NA	NA	NA	NA	NA	NA	0	NA	0.000404738	Brain_Caudate_basal_ganglia_Analysis.v6p;Brain_Cortex_Analysis.v6p;Brain_Hippocampus_Analysis.v6p;Brain_Nucleus_accumbens_basal_ganglia_Analysis.v6p;Whole_Blood_Analysis.v6p	1	NA	NA	NA	NA	NA	NA	0	TBX1	0.750969	0.0411885	1.39631	-1.50637	strong
chr2:60579771:T:C	chr2:60579771	LINC01793;MIR4432HG	chr2	60579771	T	C	rs10183568	intergenic	dist=1073236;dist=6580	NA	NA	NA	NA	NA	NA	NA	NA	0	NA	0.000591111	Brain_Putamen_basal_ganglia_Analysis.v6p	1	NA	NA	NA	NA	NA	NA	0	THRA	0	0.997948	-9.74291	1.41456	strong
chr12:96502845:A:G	chr12:96502845	ELK3;LTA4H	chr12	96502845	A	G	rs2660861	intergenic	dist=65547;dist=85315	NA	NA	NA	NA	NA	NA	NA	NA	0	NA	NA	NA	0	NA	NA	NA	NA	NA	NA	0	MGA	0.635086	0.0687653	5.43388	3.21178	weak
chr2:234247627:T:C	chr2:234247627	SAG	chr2	234247627	T	C	rs2241874	intronic	.	NA	NA	NA	NA	NA	NA	NA	NA	0	DLPFC_tx;HIPPO_tx	2.38677e-05	Brain_Cerebellum_Analysis.v6p	2	NA	NA	NA	NA	NA	NA	0	VDR	0.000282217	0.999153	-5.65601	2.49098	strong
chr4:103203915:A:G	chr4:103203915	SLC39A8	chr4	103203915	A	G	rs233824	intronic	.	NA	NA	NA	NA	NA	NA	0.02543	gwas.PGC.BPD	1	NA	NA	NA	0	-0.0830427	0.000524292	NA	NA	NA	NA	1	NA	NA	NA	NA	NA	NA
chr19:1033691:G:T	chr19:1033691	CNN2	chr19	1033691	G	T	rs4807456	intronic	.	NA	NA	NA	NA	NA	NA	NA	NA	0	NA	0.000212686	Brain_Putamen_basal_ganglia_Analysis.v6p	1	0.10289	0.0612686	NA	NA	NA	NA	1	NA	NA	NA	NA	NA	NA
chr16:89979851:C:A	chr16:89979851	MC1R;TCF25	chr16	89979851	C	A	rs2270459	intergenic	dist=2059;dist=4436	NA	NA	NA	NA	NA	NA	0.01978	gwas.PGC.BPD	1	DLPFC_gene;DLPFC_jxn;DLPFC_tx;HIPPO_exon;HIPPO_gene;HIPPO_jxn;HIPPO_tx	0.000330929	Brain_Anterior_cingulate_cortex_BA24_Analysis.v6p;Whole_Blood_Analysis.v6p;Whole_Blood_Analysis.v6p;Brain_Putamen_basal_ganglia_Analysis.v6p;Whole_Blood_Analysis.v6p	2	NA	NA	NA	NA	NA	NA	0	ESRRB;SOX14	0.995438996579247;1	0.00171037628278221;0	5.64937962114891;5.46981082686547	-0.641537440455677;-1.53052363340976	strong;strong
chr15:45945837:G:A	chr15:45945837	SQOR	chr15	45945837	G	A	rs35927548	intronic	.	NA	NA	NA	NA	NA	NA	NA	NA	0	DLPFC_gene;DLPFC_jxn;DLPFC_tx;HIPPO_exon;HIPPO_gene;HIPPO_tx	0.000920666	Brain_Putamen_basal_ganglia_Analysis.v6p;Brain_Cerebellar_Hemisphere_Analysis.v6p;Brain_Nucleus_accumbens_basal_ganglia_Analysis.v6p	2	NA	NA	NA	NA	NA	NA	0	ARNTL;BHLHB2;BHLHB3;BHLHE40;BHLHE41;HEY1;HEY2;MAX;MLX;MLXIPL;MNT;SREBF2;SREBF2(var.2);TFE3;TFEB;TFEC;USF1	0.987252124645892;0.994946360492951;0.997689196995956;0.994946360492951;0.998745744490235;1;0.947867298578199;0.96681664791901;0.996428571428571;0.970937912813738;0.967329545454545;0.976313841598816;0.976313841598816;0.89679980153808;0.875615392344017;0.770833333333333;0.873183619550859	0.00141643059490085;0.00283713095132547;0.0019738108992875;0.00283713095132547;0.000895896792689482;0;0.014218009478673;0.0321991001124859;0.00178571428571429;0.0264200792602378;0.0227272727272727;0.00271403898346904;0.00271403898346904;0.0932771024559663;0.116045413443183;0.135416666666667;0.117833553500661	6.44868293898166;9.07788054193527;8.15507022195458;9.07792437687832;7.67194744508024;7.9869704809639;8.3722922902359;8.93243127017192;9.12024144850622;9.71503603338861;8.87622708606666;10.1073817941113;10.1074602080389;9.22213872341877;9.64048217567504;9.04605535124219;9.85147947999033	0.040746895329729;3.22554265302121;1.93557797523093;3.22471671639494;0.684223921295561;-1.64791841359672;4.18158481657413;5.53143482338639;3.01786770561341;6.12532915141781;5.1402010665023;4.24389077362975;4.24237362658438;6.95901080939399;7.6197069460943;7.32245530436268;7.84904187996364	strong;strong;strong;strong;strong;strong;strong;strong;strong;strong;strong;strong;strong;strong;strong;weak;strong
chr10:42530617:C:G	chr10:42530617	LOC441666;NONE	chr10	42530617	C	G	rs61845367	intergenic	dist=NONE;dist=296697	NA	NA	NA	NA	NA	NA	NA	NA	0	NA	NA	NA	0	NA	NA	NA	NA	NA	NA	0	NA	NA	NA	NA	NA	NA
chr6:138032009:C:T	chr6:138032009	LOC100507406;LOC102723649	chr6	138032009	C	T	rs144521150	intergenic	dist=36318;dist=19298	NA	NA	NA	NA	NA	NA	NA	NA	0	NA	NA	NA	0	NA	NA	NA	NA	NA	NA	0	RORA	0.990871	0	-2.39517	-12.4908	strong
chr14:100599437:G:T	chr14:100599437	EVL	chr14	100599437	G	T	rs941898	intronic	.	NA	NA	NA	NA	0.01214	gwas.pgc3.scz	NA	NA	1	HIPPO_gene	NA	NA	1	NA	NA	NA	NA	NA	NA	0	NA	NA	NA	NA	NA	NA
chr21:30527999:C:T	chr21:30527999	MAP3K7CL	chr21	30527999	C	T	rs2251087	intronic	.	NA	NA	NA	NA	NA	NA	NA	NA	0	DLPFC_gene;DLPFC_jxn;DLPFC_tx;HIPPO_exon;HIPPO_gene;HIPPO_jxn;HIPPO_tx	8.12523e-09	Whole_Blood_Analysis.v6p;Brain_Anterior_cingulate_cortex_BA24_Analysis.v6p;Brain_Cerebellum_Analysis.v6p;Whole_Blood_Analysis.v6p	2	NA	NA	NA	NA	NA	NA	0	NA	NA	NA	NA	NA	NA
chr7:158575440:T:G	chr7:158575440	ESYT2	chr7	158575440	T	G	rs842452	intronic	.	NA	NA	NA	NA	NA	NA	NA	NA	0	NA	7.4003e-13	Whole_Blood_Analysis.v6p	1	-0.0267179	0.0546157	NA	NA	NA	NA	1	RARA;RARA(var.2);RARG;RORA;TBX1;Trp53	0.0027378507871321;0.0027378507871321;0.00568181818181818;0.0012901376146789;0.975771785853849;0.800585621970921	0.995893223819302;0.995893223819302;0.977272727272727;0.998423165137615;0.00833658981372932;0.00787560581583199	-4.10159917501184;-4.15749214877199;0.947285704503113;-9.30738636383533;17.4388451789274;13.1308288470319	1.73540205672519;1.69488665412488;5.93368406448471;-2.68711430073312;12.6797150394724;8.51343626951068	strong;strong;strong;strong;strong;strong
chr8:48886470:G:A	chr8:48886470	MCM4	chr8	48886470	G	A	rs10091017	intronic	.	NA	NA	NA	NA	NA	NA	NA	NA	0	NA	NA	NA	0	NA	NA	NA	NA	NA	NA	0	FOXB1;NKX3-1	0.0291912158543117;0.15	0.650508837707552;0.65	4.40395439247288;7.36676855733843	7.50684175307951;8.77211111342902	weak;weak
chr8:23107578:G:A	chr8:23107578	CHMP7	chr8	23107578	G	A	rs12544038	intronic	.	NA	NA	NA	NA	NA	NA	NA	NA	0	NA	8.12714e-06	Whole_Blood_Analysis.v6p	1	NA	NA	NA	NA	NA	NA	0	FIGLA;MEIS3;SREBF2;SREBF2(var.2)	0;0.0284595300261097;0.018536826495304;0.018536826495304	0.967391304347826;0.961618798955614;0.978002965892239;0.978002965892239	-1.13584765201417;3.88083612380731;2.54625710252951;2.54595177719543	7.96110977231327;7.39887129796029;6.50883284529188;6.50876151604113	strong;strong;strong;strong
chr8:12307458:C:G	chr8:12307458	LOC100506990	chr8	12307458	C	G	rs7841212	ncRNA_intronic	.	NA	NA	NA	NA	NA	NA	NA	NA	0	NA	NA	NA	0	NA	NA	NA	NA	NA	NA	0	NA	NA	NA	NA	NA	NA
chr12:96504141:A:G	chr12:96504141	ELK3;LTA4H	chr12	96504141	A	G	rs7295007	intergenic	dist=66843;dist=84019	NA	NA	NA	NA	NA	NA	NA	NA	0	NA	NA	NA	0	NA	NA	NA	NA	NA	NA	0	XBP1	0.534663	0.0974216	8.18768	6.48532	weak
chr7:138780834:C:T	chr7:138780834	ZC3HAV1	chr7	138780834	C	T	rs7811220	intronic	.	NA	NA	NA	NA	0.0006687	gwas.pgc3.scz	NA	NA	1	NA	NA	NA	0	0.184517	2.71e-09	NA	NA	0.1525	0.02933	2	ESR1	0.996845	0.00315457	4.74339	-0.88088	strong
chr10:81047342:A:C	chr10:81047342	ZMIZ1	chr10	81047342	A	C	rs1250564	intronic	.	NA	NA	NA	NA	NA	NA	NA	NA	0	NA	0.000183251	Brain_Hippocampus_Analysis.v6p	1	NA	NA	NA	NA	NA	NA	0	NR2F1;NR2F6;PPARG;RARA;RARB;RARG;RORA	0.0708474714852214;0;0.892857142857143;0.000339789330615019;0;0.000910746812386157;0.00444803881924788	0.753505580311516;0.999078057775046;0.0714285714285714;0.998980632008155;1;0.996357012750455;0.994069281574336	5.40011789548418;-0.842696228754355;5.98133680126309;-6.62576525614658;-1.72725190784426;-6.70149775431283;-9.92104907966862	7.76425969735071;8.8147993336119;3.56344086175805;1.17124798179203;2.805347585309;0.215803739946053;-4.51964748080822	weak;strong;strong;strong;strong;strong;strong
chr4:81104643:G:A	chr4:81104643	ANTXR2;PRDM8	chr4	81104643	G	A	rs72656514	intergenic	dist=110017;dist=1781	NA	NA	NA	NA	NA	NA	NA	NA	0	NA	NA	NA	0	0.0626855	0.0124414	NA	NA	NA	NA	1	ETS1;ETV1;ETV3;ETV4;ETV5;TBX20	0;0.00215749730312837;0;0.00378992961559285;0.00449236298292902;0.108771117796806	1;0.977615965480043;0.947136563876652;0.993502977801841;0.971922731356694;0.822217079379773	-1.85323676397917;1.58656644004573;0.547589527871355;2.10976987363913;2.83437735655076;3.75717575386884	7.76901456358856;7.68330225658466;7.59746749237093;7.65852691863265;8.2012705422039;5.77984165148937	strong;strong;strong;strong;strong;strong
chr16:87841184:T:C	chr16:87841184	LOC102724467;SLC7A5	chr16	87841184	T	C	rs4605173	intergenic	dist=28430;dist=22438	NA	NA	NA	NA	NA	NA	NA	NA	0	NA	NA	NA	0	NA	NA	NA	NA	NA	NA	0	NA	NA	NA	NA	NA	NA
chr2:239182722:C:T	chr2:239182722	PER2	chr2	239182722	C	T	rs80136044	intronic	.	NA	NA	NA	NA	NA	NA	NA	NA	0	DLPFC_jxn	0.000731791	Brain_Cerebellar_Hemisphere_Analysis.v6p;Brain_Cerebellum_Analysis.v6p;Brain_Cerebellar_Hemisphere_Analysis.v6p;Brain_Frontal_Cortex_BA9_Analysis.v6p;Whole_Blood_Analysis.v6p	2	NA	NA	NA	NA	NA	NA	0	NA	NA	NA	NA	NA	NA
chr9:129238453:C:T	chr9:129238453	MVB12B	chr9	129238453	C	T	rs75231373	intronic	.	NA	NA	NA	NA	NA	NA	NA	NA	0	NA	NA	NA	0	-0.0467719	0.0479582	NA	NA	NA	NA	1	NA	NA	NA	NA	NA	NA
chr2:38894960:C:T	chr2:38894960	GALM	chr2	38894960	C	T	rs12712609	intronic	.	NA	NA	NA	NA	NA	NA	NA	NA	0	DLPFC_gene;DLPFC_jxn;DLPFC_tx;HIPPO_exon;HIPPO_gene;HIPPO_jxn;HIPPO_tx	2.48782e-06	Brain_Frontal_Cortex_BA9_Analysis.v6p;Brain_Hippocampus_Analysis.v6p;Brain_Cortex_Analysis.v6p	2	0.140465	0.000183924	NA	NA	NA	NA	1	NA	NA	NA	NA	NA	NA
chr13:100086628:T:C	chr13:100086628	LINC01232;UBAC2	chr13	100086628	T	C	rs7329639	intergenic	dist=47875;dist=52588	NA	NA	NA	NA	NA	NA	NA	NA	0	NA	NA	NA	0	NA	NA	NA	NA	NA	NA	0	NA	NA	NA	NA	NA	NA
chr3:195717606:C:G	chr3:195717606	SDHAP1	chr3	195717606	C	G	rs2620583	upstream	dist=456	NA	NA	NA	NA	NA	NA	NA	NA	0	NA	0.000428403	Whole_Blood_Analysis.v6p	1	NA	NA	NA	NA	NA	NA	0	EHF;ELF1;ELF3;ELF5;ELK1;ELK3;ELK4;ERG;ETS1;ETV1;ETV5;FLI1;RUNX2;RUNX3	1;1;0.993939393939394;0.991031390134529;0.991071428571429;0.963808703145196;1;0.993472584856397;0.995547309833024;0.98105548037889;0.989933653626172;0.997742525930445;0.00987045033929673;0.019782393669634	0;0;0.0027972027972028;0;0.000582298136645963;0.001723395088324;0;0.000217580504786771;0;0;0;0.00103721781574131;0.953732264034547;0.947246950214309	6.60930031563019;6.6932194757081;5.87797731997217;7.6861673597383;7.158907850397;7.63280595397438;8.27290537012476;7.71916609397804;7.60754716827602;7.61949549012294;7.84508111087935;8.32437193643037;3.686684306502;3.73098213257975	-1.98355677970704;-2.97688477778363;0.0439841515480204;-2.27414610243563;-0.206250347522731;1.34459628936378;3.87845621545232;-0.547752904445958;-1.78306625061905;-2.1096740345247;-2.6044993733446;1.46825580350132;8.24438978221471;7.5955980441434	strong;strong;strong;strong;strong;strong;strong;strong;strong;strong;strong;strong;strong;strong
chr13:114945972:T:C	chr13:114945972	CDC16;RASA3	chr13	114945972	T	C	rs6560936	intergenic	dist=47874;dist=54348	5.1e-05	gwas.ckqny.scz	4.19e-07	gwas.clozuk_pgc2.scz	1.684e-05	gwas.pgc3.scz	NA	NA	3	DLPFC_gene;DLPFC_jxn;DLPFC_tx;HIPPO_exon;HIPPO_gene;HIPPO_jxn;HIPPO_tx	4.60394e-05	Whole_Blood_Analysis.v6p;Brain_Cerebellum_Analysis.v6p;Whole_Blood_Analysis.v6p;Whole_Blood_Analysis.v6p	2	NA	NA	NA	NA	NA	NA	0	NA	NA	NA	NA	NA	NA
chr22:20772987:G:A	chr22:20772987	SCARF2;ZNF74	chr22	20772987	G	A	rs5762370	intergenic	dist=10234;dist=5887	NA	NA	NA	NA	NA	NA	NA	NA	0	NA	NA	NA	0	NA	NA	NA	NA	NA	NA	0	NA	NA	NA	NA	NA	NA
chr11:1942575:C:G	chr11:1942575	TNNT3	chr11	1942575	C	G	rs1033122	intronic	.	NA	NA	NA	NA	NA	NA	NA	NA	0	NA	0.000686043	Whole_Blood_Analysis.v6p;Whole_Blood_Analysis.v6p	1	NA	NA	NA	NA	NA	NA	0	ESRRA;ESRRG	0.933554817275748;0.963060686015831	0;0	5.23491497570815;0.885952263461153	-2.90728849767794;-8.13744130710557	strong;strong
chr6:7221743:G:A	chr6:7221743	RREB1	chr6	7221743	G	A	rs9378488	intronic	.	NA	NA	NA	NA	NA	NA	NA	NA	0	NA	1.99461e-05	Brain_Cerebellum_Analysis.v6p	1	0.0889527	0.00482044	NA	NA	NA	NA	1	NHLH1	0.768293	0	6.87961	0.317406	strong
chr20:21008333:C:A	chr20:21008333	LINC00237;RALGAPA2	chr20	21008333	C	A	rs12624902	intergenic	dist=315067;dist=59912	NA	NA	NA	NA	NA	NA	NA	NA	0	NA	NA	NA	0	-0.0954493	0.0642605	NA	NA	NA	NA	1	EN1;POU3F1;POU3F2;POU3F3;POU3F4;PRDM1;SPIB;SPIC	0.00532386867790594;0.0728520091473375;0.0901312036508842;0.060126582278481;0.0714489446662864;0.987955838072934;0.0134677601384395;0.0607142857142857	0.976929902395741;0.700098007187194;0.685681688533942;0.712658227848101;0.792926411865374;0.00368016058882569;0.926077797005492;0.692857142857143	1.05868342755324;6.28944568136794;7.2252034798335;6.59530341184975;6.4036951808711;8.35807514833557;2.41313046778142;4.58446852378445	6.2348195854236;8.55110427440233;9.25271788069635;9.06508906258091;8.81001711582575;2.79202884421966;6.64339607883403;7.0089387572175	strong;weak;weak;weak;strong;strong;strong;weak
chr15:77312005:A:G	chr15:77312005	PSTPIP1	chr15	77312005	A	G	rs34192860	intronic	.	NA	NA	NA	NA	NA	NA	NA	NA	0	NA	0.000786566	Brain_Caudate_basal_ganglia_Analysis.v6p;Brain_Anterior_cingulate_cortex_BA24_Analysis.v6p;Whole_Blood_Analysis.v6p;Brain_Cortex_Analysis.v6p;Brain_Hypothalamus_Analysis.v6p;Brain_Frontal_Cortex_BA9_Analysis.v6p;Whole_Blood_Analysis.v6p;Brain_Cerebellum_Analysis.v6p;Brain_Nucleus_accumbens_basal_ganglia_Analysis.v6p	1	NA	NA	NA	NA	NA	NA	0	NA	NA	NA	NA	NA	NA
chr10:121215348:C:A	chr10:121215348	GRK5	chr10	121215348	C	A	rs2420622	downstream	dist=217	NA	NA	NA	NA	NA	NA	NA	NA	0	NA	NA	NA	0	NA	NA	NA	NA	NA	NA	0	ZNF524	0.0812227	0.558079	5.53255	7.45773	weak
chr19:33610060:A:G	chr19:33610060	GPATCH1	chr19	33610060	A	G	rs8113398	intronic	.	NA	NA	NA	NA	NA	NA	NA	NA	0	DLPFC_gene;HIPPO_exon;HIPPO_gene	0.000337699	Brain_Frontal_Cortex_BA9_Analysis.v6p;Brain_Hippocampus_Analysis.v6p	2	NA	NA	NA	NA	NA	NA	0	HOXD12;MSX1;MSX2;ZSCAN4	0.718466898954704;0.210840674929073;0.22887323943662;0.947573898494144	0.274564459930314;0.690906375989249;0.685739436619718;0.00613496932515337	7.96924862354366;6.66116798922672;5.37174709875333;2.40367671761316	7.00775127486565;7.84795192550798;6.46855361149123;-2.61255292084661	weak;weak;weak;strong
chr15:90818641:G:C	chr15:90818641	GABARAPL3;NGRN	chr15	90818641	G	C	rs2063744	intergenic	dist=3198;dist=71122	NA	NA	NA	NA	0.04076	gwas.pgc3.scz	NA	NA	1	DLPFC_jxn;HIPPO_exon;HIPPO_tx	1.45911e-07	Brain_Cortex_Analysis.v6p;Brain_Cerebellum_Analysis.v6p;Whole_Blood_Analysis.v6p;Whole_Blood_Analysis.v6p;Brain_Cerebellum_Analysis.v6p;Brain_Cerebellum_Analysis.v6p;Brain_Cerebellar_Hemisphere_Analysis.v6p;Brain_Cerebellar_Hemisphere_Analysis.v6p	2	NA	NA	NA	NA	NA	NA	0	NA	NA	NA	NA	NA	NA
chr19:8496812:A:C	chr19:8496812	2021-03-02	chr19	8496812	A	C	rs57537626	intronic	.	0.04491	gwas.ckqny.scz	0.0035	gwas.clozuk_pgc2.scz	0.01776	gwas.pgc3.scz	NA	NA	3	DLPFC_gene	0.000402724	Whole_Blood_Analysis.v6p;Brain_Cortex_Analysis.v6p	2	NA	NA	NA	NA	NA	NA	0	NA	NA	NA	NA	NA	NA
chr19:42127187:C:G	chr19:42127187	CEACAM4	chr19	42127187	C	G	rs73931731	intronic	.	NA	NA	NA	NA	NA	NA	NA	NA	0	NA	0.000853463	Whole_Blood_Analysis.v6p;Brain_Hypothalamus_Analysis.v6p	1	NA	NA	NA	NA	NA	NA	0	NA	NA	NA	NA	NA	NA
chr3:172280298:C:T	chr3:172280298	LINC02068	chr3	172280298	C	T	rs79503598	ncRNA_intronic	.	NA	NA	NA	NA	NA	NA	NA	NA	0	NA	NA	NA	0	NA	NA	NA	NA	NA	NA	0	NA	NA	NA	NA	NA	NA
chr1:21622403:T:C	chr1:21622403	LOC100506801	chr1	21622403	T	C	rs213052	ncRNA_intronic	.	NA	NA	NA	NA	NA	NA	NA	NA	0	NA	NA	NA	0	NA	NA	NA	NA	NA	NA	0	PAX6	0.796339	0.0343249	7.64716	4.50819	strong
chr16:11441025:C:T	chr16:11441025	RMI2	chr16	11441025	C	T	rs11645019	intronic	.	NA	NA	NA	NA	NA	NA	NA	NA	0	DLPFC_tx;HIPPO_tx	0.000614614	Whole_Blood_Analysis.v6p	2	NA	NA	NA	NA	NA	NA	0	MYF6	0.260656	0.727869	5.60123	6.62715	weak
chr17:75379546:C:T	chr17:75379546	2021-09-09	chr17	75379546	C	T	rs102090	intronic	.	NA	NA	NA	NA	NA	NA	NA	NA	0	DLPFC_jxn	7.16214e-07	Brain_Cerebellar_Hemisphere_Analysis.v6p;Brain_Cerebellum_Analysis.v6p;Brain_Cerebellar_Hemisphere_Analysis.v6p;Brain_Cerebellum_Analysis.v6p	2	NA	NA	NA	NA	NA	NA	0	PAX1;PAX9	0.142480842911877;0.131793860884258	0.857040229885057;0.868206139115742	1.75965876390967;-0.343899442897809	3.55372250485048;1.54096986713205	strong;strong
chr17:25822664:G:C	chr17:25822664	KSR1	chr17	25822664	G	C	rs9332455	intronic	.	NA	NA	NA	NA	NA	NA	NA	NA	0	NA	0.000228125	Whole_Blood_Analysis.v6p;Whole_Blood_Analysis.v6p	1	NA	NA	NA	NA	NA	NA	0	CREB3L1;THRB	0.000339402167325268;0.998796423658872	0.998884821450217;0.000286565795506648	-1.6643116785337;2.11726964283663	6.30653949137945;-5.98462500052251	strong;strong
chr16:1949480:G:A	chr16:1949480	HS3ST6;LINC02124	chr16	1949480	G	A	rs12596510	intergenic	dist=9046;dist=11985	0.01097	gwas.ckqny.scz	NA	NA	NA	NA	0.02306	gwas.PGC.BPD	2	DLPFC_gene;DLPFC_jxn;DLPFC_tx;HIPPO_exon;HIPPO_gene;HIPPO_jxn	1.04909e-11	Brain_Hypothalamus_Analysis.v6p;Brain_Nucleus_accumbens_basal_ganglia_Analysis.v6p;Brain_Cerebellum_Analysis.v6p;Brain_Frontal_Cortex_BA9_Analysis.v6p;Brain_Cerebellum_Analysis.v6p;Brain_Cortex_Analysis.v6p;Brain_Cerebellar_Hemisphere_Analysis.v6p;Brain_Caudate_basal_ganglia_Analysis.v6p;Whole_Blood_Analysis.v6p;Brain_Putamen_basal_ganglia_Analysis.v6p;Brain_Nucleus_accumbens_basal_ganglia_Analys…	2	NA	NA	NA	NA	NA	NA	0	NA	NA	NA	NA	NA	NA
chr16:88902183:G:A	chr16:88902183	GALNS	chr16	88902183	G	A	rs1064315	exonic	.	0.04711	gwas.ckqny.scz	NA	NA	0.02454	gwas.pgc3.scz	NA	NA	2	DLPFC_gene;DLPFC_tx;HIPPO_exon;HIPPO_gene;HIPPO_tx	3.87807e-06	Whole_Blood_Analysis.v6p	2	NA	NA	-0.0593824	0.0544025	NA	NA	1	GMEB2;HINFP1;NRF1	0.949621134548433;1;0.0400794965220272	0.00266229776776572;0;0.937727724412057	7.8924930198375;-9.72563320875006;2.1539305116222	2.03367959309252;-18.7908321950566;5.30455348553444	strong;strong;strong
chr11:72766197:A:G	chr11:72766197	FCHSD2	chr11	72766197	A	G	rs7104158	intronic	.	NA	NA	0.0441	gwas.clozuk_pgc2.scz	NA	NA	NA	NA	1	HIPPO_exon;HIPPO_gene	NA	NA	1	NA	NA	NA	NA	NA	NA	0	NA	NA	NA	NA	NA	NA
chr16:21553711:C:T	chr16:21553711	LOC101927814;SLC7A5P2	chr16	21553711	C	T	rs171701	intergenic	dist=21946;dist=47308	NA	NA	NA	NA	NA	NA	NA	NA	0	NA	NA	NA	0	NA	NA	NA	NA	NA	NA	0	NA	NA	NA	NA	NA	NA
chr17:78700955:C:T	chr17:78700955	RPTOR	chr17	78700955	C	T	rs58418838	intronic	.	0.009203	gwas.ckqny.scz	0.0097	gwas.clozuk_pgc2.scz	0.01055	gwas.pgc3.scz	NA	NA	3	NA	0.000581589	Brain_Anterior_cingulate_cortex_BA24_Analysis.v6p	1	0.0251478	0.0286683	NA	NA	NA	NA	1	ETV6	0.937346	0.0137276	7.02114	2.80246	strong
chr17:22257363:C:A	chr17:22257363	MTRNR2L1;NONE	chr17	22257363	C	A	rs111458550	intergenic	dist=233372;dist=NONE	NA	NA	NA	NA	NA	NA	NA	NA	0	NA	NA	NA	0	NA	NA	NA	NA	NA	NA	0	NFATC1	0.0013438	0.840088	-2.74202	3.68121	strong
chr4:39488013:G:A	chr4:39488013	LOC401127;UGDH	chr4	39488013	G	A	rs11930163	intergenic	dist=4490;dist=12362	NA	NA	NA	NA	NA	NA	0.04268	gwas.PGC.BPD	1	DLPFC_gene;DLPFC_jxn;DLPFC_tx;HIPPO_exon;HIPPO_jxn;HIPPO_tx	9.20518e-11	Whole_Blood_Analysis.v6p;Brain_Caudate_basal_ganglia_Analysis.v6p;Brain_Hypothalamus_Analysis.v6p;Brain_Hippocampus_Analysis.v6p;Brain_Cerebellum_Analysis.v6p;Brain_Putamen_basal_ganglia_Analysis.v6p;Brain_Cortex_Analysis.v6p;Brain_Hypothalamus_Analysis.v6p;Brain_Cerebellar_Hemisphere_Analysis.v6p;Brain_Nucleus_accumbens_basal_ganglia_Analysis.v6p;Brain_Frontal_Cortex_BA9_Analysis.v6p;Brain_Cereb…	2	NA	NA	NA	NA	NA	NA	0	NA	NA	NA	NA	NA	NA
chr19:2889166:C:T	chr19:2889166	ZNF556;ZNF57	chr19	2889166	C	T	rs7507968	intergenic	dist=10663;dist=11730	NA	NA	NA	NA	NA	NA	NA	NA	0	NA	0.000356605	Brain_Cortex_Analysis.v6p	1	NA	NA	NA	NA	NA	NA	0	CREB3;PAX1;PAX2;PAX5;PAX9;RARA	0.723562152133581;0.998493975903614;0.981312127236581;0.91725841309046;1;0.553232675183895	0.0371057513914657;0.000564759036144578;0.0159045725646123;0.0747144180302562;0;0.0902051877661634	6.95104816351675;4.77424040990967;7.32921255599428;8.1226959698079;0.959763679249184;-0.0485691364448742	3.99881693713015;-2.64077090199433;3.20969648540001;5.61584638054846;-8.94656981973686;-1.86142876143541	weak;strong;strong;strong;strong;weak
chr9:77705570:T:C	chr9:77705570	OSTF1	chr9	77705570	T	C	rs10869497	intronic	.	0.007447	gwas.ckqny.scz	0.0181	gwas.clozuk_pgc2.scz	0.0387	gwas.pgc3.scz	NA	NA	3	DLPFC_gene;DLPFC_jxn;DLPFC_tx;HIPPO_exon;HIPPO_gene;HIPPO_jxn;HIPPO_tx	4.90316e-18	Brain_Caudate_basal_ganglia_Analysis.v6p;Brain_Hypothalamus_Analysis.v6p;Brain_Frontal_Cortex_BA9_Analysis.v6p;Brain_Nucleus_accumbens_basal_ganglia_Analysis.v6p;Whole_Blood_Analysis.v6p;Brain_Cortex_Analysis.v6p;Brain_Hippocampus_Analysis.v6p;Brain_Putamen_basal_ganglia_Analysis.v6p;Brain_Anterior_cingulate_cortex_BA24_Analysis.v6p;Brain_Cerebellar_Hemisphere_Analysis.v6p;Brain_Cerebellum_Analys…	2	NA	NA	NA	NA	NA	NA	0	EGR1;EGR2;GLIS3	0;0.0352679335730183;0.920041536863967	0.999073215940686;0.906865262797466;0.0695742471443406	-3.18208832183795;3.49016269275789;6.11458672372695	5.64357243130442;6.73595236427852;3.53594162746838	strong;strong;strong
chr21:43176320:A:G	chr21:43176320	RIPK4	chr21	43176320	A	G	rs56165021	intronic	.	NA	NA	NA	NA	NA	NA	NA	NA	0	NA	NA	NA	0	NA	NA	NA	NA	NA	NA	0	ESRRA;ESRRG;RARA	0.681757656458056;0.889179299529535;0.685543964232489	0.271637816245007;0.0862519602718244;0.257824143070045	11.3056690340003;9.37438547250096;5.14346601340855	10.3860657690477;7.04257412212625;4.16642385653841	weak;strong;weak
chr16:46394410:C:T	chr16:46394410	ANKRD26P1;NONE	chr16	46394410	C	T	rs4315361	intergenic	dist=NONE;dist=108839	NA	NA	NA	NA	NA	NA	NA	NA	0	NA	NA	NA	0	NA	NA	NA	NA	NA	NA	0	NA	NA	NA	NA	NA	NA
chr17:2878894:A:G	chr17:2878894	RAP1GAP2	chr17	2878894	A	G	rs4790397	intronic	.	NA	NA	NA	NA	NA	NA	NA	NA	0	NA	NA	NA	0	-0.0331605	0.0921088	NA	NA	NA	NA	1	NA	NA	NA	NA	NA	NA
chr1:153605909:G:A	chr1:153605909	S100A13	chr1	153605909	G	A	rs28380060	intronic	.	NA	NA	NA	NA	NA	NA	NA	NA	0	DLPFC_gene;DLPFC_jxn;DLPFC_tx;HIPPO_exon;HIPPO_gene;HIPPO_jxn;HIPPO_tx	0.00013349	Brain_Cerebellar_Hemisphere_Analysis.v6p;Brain_Cerebellum_Analysis.v6p;Brain_Cortex_Analysis.v6p;Whole_Blood_Analysis.v6p;Brain_Cerebellum_Analysis.v6p;Brain_Cerebellar_Hemisphere_Analysis.v6p;Brain_Hypothalamus_Analysis.v6p;Brain_Caudate_basal_ganglia_Analysis.v6p;Whole_Blood_Analysis.v6p;Brain_Frontal_Cortex_BA9_Analysis.v6p;Brain_Putamen_basal_ganglia_Analysis.v6p;Brain_Anterior_cingulate_cort…	2	0.0731204	0.0372193	0.102575	0.0806582	NA	NA	2	FOXO1;FOXO4;FOXO6;MEIS2;ZNF740	0.950884086444008;0.883522727272727;0.989847715736041;0;0.98034973859744	0.0216110019646365;0.0340909090909091;0.00609137055837563;0.674321503131524;0.00594916170903191	7.68934445146901;7.44233180599472;4.16658342331985;-11.6710580220951;7.98948662680003	3.92128445504716;4.20183994869929;-0.888456154081576;-3.21294443058141;2.89164554074785	strong;strong;strong;weak;strong
chr2:234057292:A:T	chr2:234057292	INPP5D	chr2	234057292	A	T	rs150142503	intronic	.	NA	NA	NA	NA	NA	NA	NA	NA	0	DLPFC_tx	NA	NA	1	-0.106516	0.00545944	NA	NA	NA	NA	1	NA	NA	NA	NA	NA	NA
chr9:15421679:G:A	chr9:15421679	SNAPC3;TTC39B	chr9	15421679	G	A	rs1567452	intergenic	dist=114321;dist=1103	NA	NA	NA	NA	NA	NA	NA	NA	0	DLPFC_jxn;HIPPO_exon;HIPPO_gene;HIPPO_jxn;HIPPO_tx	NA	NA	1	NA	NA	NA	NA	NA	NA	0	MGA;TBR1;TBX1;TBX15;TBX20;TBX21;TBX4;TBX5	0.0289371874311955;0.0165027693003278;0.00150225338007011;0.0278815489749431;0.00255598831548199;0.00857207308820212;0.0790169615174175;0.136871508379888	0.95898468216274;0.975161071549678;0.995743615423135;0.956902050113895;0.991845180136319;0.991427926911798;0.850173262812329;0.719872306464485	6.35429156179535;3.77754562638893;3.99827747491416;7.1136320807299;1.27147601352417;2.6189436779002;7.12527724516162;7.36360902102105	9.8548515957777;7.85631696613243;10.483689401978;10.6485844659571;7.22273378409869;7.36510106152296;9.50093081608031;9.02321300420381	strong;strong;strong;strong;strong;strong;strong;weak
chr1:202109472:T:C	chr1:202109472	ARL8A	chr1	202109472	T	C	rs76850405	intronic	.	NA	NA	NA	NA	NA	NA	NA	NA	0	NA	NA	NA	0	-0.0305865	0.0552949	NA	NA	-0.07364	0.09917	2	NA	NA	NA	NA	NA	NA
chr17:30000404:C:A	chr17:30000404	COPRS;MIR365B	chr17	30000404	C	A	rs447750	intergenic	dist=97864;dist=178480	NA	NA	NA	NA	NA	NA	NA	NA	0	NA	NA	NA	0	0.0463842	0.00248905	NA	NA	NA	NA	1	NA	NA	NA	NA	NA	NA
chr16:89826394:C:G	chr16:89826394	FANCA	chr16	89826394	C	G	rs3819573	intronic	.	NA	NA	NA	NA	NA	NA	0.01582	gwas.PGC.BPD	1	NA	0.000114533	Whole_Blood_Analysis.v6p;Whole_Blood_Analysis.v6p	1	-0.0451508	0.0860245	NA	NA	NA	NA	1	NA	NA	NA	NA	NA	NA
chr13:114164380:C:T	chr13:114164380	TMCO3	chr13	114164380	C	T	rs2490976	intronic	.	NA	NA	NA	NA	NA	NA	NA	NA	0	DLPFC_gene;DLPFC_jxn;DLPFC_tx;HIPPO_exon;HIPPO_gene;HIPPO_jxn;HIPPO_tx	0.000998501	Brain_Cerebellar_Hemisphere_Analysis.v6p;Brain_Anterior_cingulate_cortex_BA24_Analysis.v6p;Brain_Nucleus_accumbens_basal_ganglia_Analysis.v6p	2	NA	NA	NA	NA	NA	NA	0	NA	NA	NA	NA	NA	NA
chr2:162138861:T:G	chr2:162138861	LOC101929512;PSMD14	chr2	162138861	T	G	rs62196130	intergenic	dist=27707;dist=25925	NA	NA	NA	NA	NA	NA	NA	NA	0	NA	NA	NA	0	NA	NA	NA	NA	NA	NA	0	FOXO1;FOXO3;FOXO6	0.795284030010718;0.837209302325581;0.825376062786135	0.0385852090032154;0.0511627906976744;0.0340091563113146	7.26199971158965;6.82105042989068;3.91999450707812	4.24499655779096;4.05772035838264;0.737034450130771	strong;strong;strong
chr11:119080037:A:G	chr11:119080037	CBL	chr11	119080037	A	G	rs2155380	intronic	.	NA	NA	NA	NA	NA	NA	0.04185	gwas.PGC.BPD	1	DLPFC_tx;HIPPO_exon;HIPPO_gene	0.000278541	Whole_Blood_Analysis.v6p;Brain_Hippocampus_Analysis.v6p	2	NA	NA	NA	NA	NA	NA	0	NA	NA	NA	NA	NA	NA
chr3:186734466:G:A	chr3:186734466	ST6GAL1	chr3	186734466	G	A	rs967367	intronic	.	NA	NA	NA	NA	NA	NA	NA	NA	0	DLPFC_jxn;HIPPO_exon;HIPPO_jxn;HIPPO_tx	NA	NA	1	-0.0990865	2.01e-05	NA	NA	NA	NA	1	TBX5;ZNF238	0.98471615720524;0.00752823086574655	0;0.943538268506901	7.36309902398405;0.804005285408096	-1.78233571435329;5.59449253716994	strong;strong
chr11:6400102:G:A	chr11:6400102	CAVIN3;SMPD1	chr11	6400102	G	A	rs7931040	intergenic	dist=58362;dist=11542	NA	NA	0.0317	gwas.clozuk_pgc2.scz	NA	NA	NA	NA	1	NA	NA	NA	0	NA	NA	NA	NA	NA	NA	0	SP1	0.754216	0.160776	7.80032	6.25492	weak
chr6:167182277:G:A	chr6:167182277	RPS6KA2	chr6	167182277	G	A	rs481830	intronic	.	0.02798	gwas.ckqny.scz	0.0217	gwas.clozuk_pgc2.scz	NA	NA	NA	NA	2	DLPFC_jxn;HIPPO_jxn	NA	NA	1	NA	NA	0.0525256	0.0356436	NA	NA	1	RELA	1	0	7.35689	3.06643	strong
chr19:16147559:G:T	chr19:16147559	LINC00905	chr19	16147559	G	T	rs77686384	ncRNA_intronic	.	NA	NA	0.0443	gwas.clozuk_pgc2.scz	0.02511	gwas.pgc3.scz	NA	NA	2	NA	NA	NA	0	NA	NA	NA	NA	NA	NA	0	NA	NA	NA	NA	NA	NA
chr18:74559535:T:C	chr18:74559535	ZNF236	chr18	74559535	T	C	rs11662058	intronic	.	NA	NA	NA	NA	NA	NA	NA	NA	0	NA	NA	NA	0	NA	NA	NA	NA	NA	NA	0	TBX21	0.99072	0.0053027	4.48845	-0.726119	strong
chr2:176233703:G:A	chr2:176233703	ATP5G3;LNPK	chr2	176233703	G	A	rs60688986	intergenic	dist=187213;dist=554917	NA	NA	NA	NA	NA	NA	NA	NA	0	NA	NA	NA	0	-0.0333213	0.0300542	NA	NA	NA	NA	1	NA	NA	NA	NA	NA	NA
chr10:73827100:G:T	chr10:73827100	SPOCK2	chr10	73827100	G	T	rs72658784	intronic	.	NA	NA	NA	NA	NA	NA	0.02144	gwas.PGC.BPD	1	NA	NA	NA	0	NA	NA	NA	NA	NA	NA	0	SOX21;SRY	0.000512032770097286;0	0.996586448199351;0.992636229749632	-5.31154315089318;-5.07635003540037	2.18252522380812;2.84826476400861	strong;strong
chr12:11752006:C:T	chr12:11752006	ETV6;LINC01252	chr12	11752006	C	T	rs12370118	intergenic	dist=34671;dist=50782	NA	NA	NA	NA	NA	NA	NA	NA	0	NA	NA	NA	0	0.0636034	0.00825694	NA	NA	NA	NA	1	SOX10;SOX15;SOX18;SOX8;SOX9;ZBTB18;ZNF238	0.996197718631179;1;1;1;1;0.0880614657210402;0.0676056338028169	0;0;0;0;0;0.62147663211493;0.706103286384977	-4.71644259767627;-0.711082160332303;1.68139541581892;-0.652237039067258;-8.1287281070756;9.16426993278918;9.35950333114965	-12.8385610008618;-6.64332734778031;-5.43256069374712;-7.34803595612575;-17.3683359767324;11.1182224299183;11.7013886087427	strong;strong;strong;strong;strong;weak;weak
chr12:781993:C:T	chr12:781993	NINJ2;WNK1	chr12	781993	C	T	rs7969886	intergenic	dist=9086;dist=80096	NA	NA	NA	NA	NA	NA	NA	NA	0	NA	NA	NA	0	-0.17277	0.00152884	NA	NA	-0.1959	0.0654	2	EGR2;TP53;TP73;Trp53;Trp73;ZSCAN4	0.96291718170581;0.0482738227249205;0.0577860773939205;0.0482738227249205;0.0577860773939205;0.99468399291199	0.0179233621755253;0.882013750277223;0.908807967631497;0.882013750277223;0.908807967631497;0.00118133490844654	6.30505471404853;2.9228867901201;5.93616819459167;2.92312572834443;5.93635603774299;1.82071279550439	2.32436238014807;5.8279987422071;8.6913073885751;5.82818602149123;8.69141954310564;-4.82105159769729	strong;strong;strong;strong;strong;strong
chr10:38382492:C:T	chr10:38382492	ZNF37A	chr10	38382492	C	T	rs2474567	upstream	dist=772	NA	NA	NA	NA	NA	NA	NA	NA	0	DLPFC_gene;DLPFC_jxn;DLPFC_tx;HIPPO_exon;HIPPO_gene;HIPPO_jxn;HIPPO_tx	2.79011e-08	Brain_Frontal_Cortex_BA9_Analysis.v6p;Brain_Putamen_basal_ganglia_Analysis.v6p;Brain_Nucleus_accumbens_basal_ganglia_Analysis.v6p;Whole_Blood_Analysis.v6p;Brain_Cortex_Analysis.v6p;Brain_Cerebellar_Hemisphere_Analysis.v6p;Brain_Hypothalamus_Analysis.v6p;Brain_Cerebellum_Analysis.v6p;Brain_Hippocampus_Analysis.v6p	2	NA	NA	-0.0493752	0.0451661	0.08296	0.07179	2	TBX2;TBX4;TBX5	0.980482963943103;0.961541808057078;0.985333333333333	0.00231558054912339;0.00356738884538415;0.00355555555555556	6.11500122072312;7.83542803019355;6.34861912065357	0.110105086097528;2.24517959825782;0.758952239560041	strong;strong;strong
chr2:99381462:A:G	chr2:99381462	LOC101927070	chr2	99381462	A	G	rs7570815	ncRNA_intronic	.	NA	NA	NA	NA	NA	NA	NA	NA	0	NA	0.000472196	Brain_Cortex_Analysis.v6p;Brain_Frontal_Cortex_BA9_Analysis.v6p	1	NA	NA	NA	NA	NA	NA	0	NFIC::TLX1;TLX1::NFIC	1;1	0;0	8.76130940499082;8.76130940499082	4.58692213509518;4.58692213509518	strong;strong
chr8:126445544:C:A	chr8:126445544	TRIB1	chr8	126445544	C	A	rs2235109	intronic	.	NA	NA	NA	NA	NA	NA	0.04488	gwas.PGC.BPD	1	NA	NA	NA	0	NA	NA	NA	NA	NA	NA	0	NA	NA	NA	NA	NA	NA
chr8:142412030:C:T	chr8:142412030	GPR20;PTP4A3	chr8	142412030	C	T	rs4073027	intergenic	dist=34665;dist=19458	NA	NA	NA	NA	NA	NA	NA	NA	0	NA	NA	NA	0	NA	NA	NA	NA	NA	NA	0	TBX21	0.0975309	0.893827	0.929859	3.14443	strong
chr5:179443133:C:T	chr5:179443133	RNF130	chr5	179443133	C	T	rs12653944	intronic	.	NA	NA	NA	NA	NA	NA	NA	NA	0	NA	6.28458e-05	Brain_Nucleus_accumbens_basal_ganglia_Analysis.v6p	1	NA	NA	NA	NA	NA	NA	0	NA	NA	NA	NA	NA	NA
chr21:45437074:G:C	chr21:45437074	TRAPPC10	chr21	45437074	G	C	rs2838468	intronic	.	NA	NA	NA	NA	NA	NA	NA	NA	0	NA	4.24638e-05	Brain_Nucleus_accumbens_basal_ganglia_Analysis.v6p;Brain_Cerebellar_Hemisphere_Analysis.v6p;Brain_Cerebellum_Analysis.v6p;Brain_Caudate_basal_ganglia_Analysis.v6p	1	-0.0369255	0.00689534	NA	NA	NA	NA	1	NA	NA	NA	NA	NA	NA
chr16:28323470:T:G	chr16:28323470	SBK1	chr16	28323470	T	G	rs11863346	intronic	.	NA	NA	NA	NA	0.02362	gwas.pgc3.scz	NA	NA	1	NA	0.000114614	Brain_Caudate_basal_ganglia_Analysis.v6p	1	-0.102655	2.55e-06	-0.0779524	0.0597356	NA	NA	2	KLF14;KLF16;SP3;SP4;SP8;ZBTB7A	0.0154664088931851;0.0157093765341188;0.127547999661676;0.0206317327003834;0.0541666666666667;0	0.707104881585307;0.791359842906235;0.558995178888607;0.780719371918934;0.695833333333333;1	4.31360048410217;6.42138543587355;9.35142956509279;0.364610863040489;8.43616496454728;0.701775416343355	8.13176215580095;10.3357848669825;10.8289158743855;3.99594151873148;10.9670974367306;7.39261769376192	weak;strong;weak;strong;weak;strong
chr11:9085637:T:C	chr11:9085637	SCUBE2	chr11	9085637	T	C	rs79015971	intronic	.	NA	NA	NA	NA	NA	NA	NA	NA	0	NA	NA	NA	0	NA	NA	NA	NA	NA	NA	0	RREB1	0.818182	0	8.57219	4.96127	strong
chr16:46432981:T:C	chr16:46432981	ANKRD26P1;NONE	chr16	46432981	T	C	rs4967412	intergenic	dist=NONE;dist=70268	NA	NA	NA	NA	NA	NA	NA	NA	0	NA	NA	NA	0	NA	NA	NA	NA	NA	NA	0	MYBL1	0.00853018	0.978346	2.10945	6.83432	strong
chr18:13401662:T:C	chr18:13401662	LDLRAD4	chr18	13401662	T	C	rs9807144	intronic	.	NA	NA	NA	NA	0.03736	gwas.pgc3.scz	NA	NA	1	DLPFC_jxn	0.000980676	Brain_Cortex_Analysis.v6p;Brain_Cortex_Analysis.v6p	2	-0.0683539	9.17e-05	NA	NA	NA	NA	1	MEOX2	0.987879	0.00630303	8.1982	3.14811	strong
chr11:2298259:G:A	chr11:2298259	ASCL2;C11orf21	chr11	2298259	G	A	rs4929971	intergenic	dist=6077;dist=18611	NA	NA	NA	NA	NA	NA	NA	NA	0	NA	NA	NA	0	NA	NA	NA	NA	NA	NA	0	TFE3;TFEB;TFEC	0.0503463699339988;0.00664024847381386;0	0.788741613483881;0.93338331369819;0.986666666666667	5.02117163412403;3.61621401442833;2.2251540801726	7.77243210900103;8.55990753525664;8.17534514196481	strong;strong;strong
chr2:219941063:G:A	chr2:219941063	NHEJ1	chr2	219941063	G	A	rs897477	UTR3	NM_024782:c.*40C>T	NA	NA	NA	NA	NA	NA	NA	NA	0	DLPFC_jxn;HIPPO_exon;HIPPO_jxn	7.8351e-07	Brain_Cerebellar_Hemisphere_Analysis.v6p;Brain_Cerebellum_Analysis.v6p	2	NA	NA	NA	NA	NA	NA	0	NA	NA	NA	NA	NA	NA
chr7:36654238:T:C	chr7:36654238	AOAH	chr7	36654238	T	C	rs2001599	intronic	.	NA	NA	NA	NA	NA	NA	NA	NA	0	NA	NA	NA	0	-0.15733	0.00037532	NA	NA	NA	NA	1	BARHL2;BARX1;BSX;DLX2;DLX3;DLX4;E2F2;GBX2;GSX2;HESX1;HMX1;HMX2;HMX3;HOXA10;HOXC10;HOXC11;HOXC12;HOXD11;HOXD12;HOXD13;ISL2;LHX9;LMX1B;MNX1;MSX1;MSX2;NKX6-1;NKX6-2;NR4A2;RAX;TBX21	1;1;1;0.943482123029092;0.960771451062713;0.982796575621688;0;0.995416848537756;0.904232049453162;0.957680250783699;0.975373134328358;0.99061433447099;0.983214053350683;0.956844388628839;0.962510187449063;0.927314586416708;0.883073780954812;0.846774193548387;0.887271019257868;0.998548621190131;0.91590761223162;0.937098844672657;0.917244464325654;0.922844175491679;1;1;1;0.970080434448486;0.9885773…	0;0;0;0.0180435265378636;0.00865914458147468;0.0069302894415002;1;0.00221882729521315;0.032715168806467;0.0211598746081505;0.0246268656716418;0.00255972696245734;0.0167859466493168;0.0012558511245576;0.00733496332518337;0;0;0.0564516129032258;0.00892437764208549;0.00145137880986938;0.0211450878334418;0.0269576379974326;0.00246029970923731;0.065052950075643;0;0;0;0;0.00415368639667705;0;0.61957610…	7.25441382661415;7.54401978721444;7.10145716675253;6.71542950879363;7.15708446373675;7.28217694114083;-6.76426885628478;7.88200458156406;6.96742417683955;8.53761161629401;8.45906329463477;7.45265816814064;7.27155491655715;8.76995918475213;7.53592659406451;8.39940834476376;8.27872224193563;8.09860365345421;8.24764821116389;7.78290761786536;7.80952137102753;8.87719903119512;6.81920470400267;8.40634…	-2.73327699720405;-2.69010156280685;-3.40199262661585;2.75931770775396;2.45147243746275;2.33039257879725;-0.24659758337251;1.77965445179507;3.64881964284593;4.73386514545858;4.78687637284927;1.53001244615981;3.2028856114296;2.14740746542734;2.669046836226	strong;strong;strong;strong;strong;strong;strong;strong;strong;strong;strong;strong;strong;strong;strong;strong;strong;strong;strong;strong;strong;strong;strong;strong;strong;strong;strong;strong;strong;strong;weak
chr8:61839446:T:A	chr8:61839446	CHD7;LOC100130298	chr8	61839446	T	A	rs1078908	intergenic	dist=58860;dist=39234	NA	NA	NA	NA	NA	NA	NA	NA	0	NA	NA	NA	0	-0.0548674	0.0305252	-0.0777988	0.0789843	NA	NA	2	NA	NA	NA	NA	NA	NA
chr12:124869933:C:G	chr12:124869933	NCOR2	chr12	124869933	C	G	rs906300	intronic	.	NA	NA	NA	NA	NA	NA	NA	NA	0	NA	NA	NA	0	-0.0501747	0.00144077	NA	NA	NA	NA	1	NA	NA	NA	NA	NA	NA
chr14:23630841:A:G	chr14:23630841	SLC7A8	chr14	23630841	A	G	rs2180397	intronic	.	NA	NA	NA	NA	NA	NA	NA	NA	0	NA	NA	NA	0	-0.0427193	0.0248359	NA	NA	NA	NA	1	GCM1	0.802238	0.186798	9.44874	7.9914	weak
chr17:22249333:G:T	chr17:22249333	MTRNR2L1;NONE	chr17	22249333	G	T	rs8073393	intergenic	dist=225342;dist=NONE	NA	NA	NA	NA	NA	NA	NA	NA	0	NA	NA	NA	0	NA	NA	NA	NA	NA	NA	0	THRB	0.01699	0.856678	-1.8804	2.03917	strong
chr2:237781722:C:G	chr2:237781722	ACKR3;LOC93463	chr2	237781722	C	G	rs10203922	intergenic	dist=290728;dist=175520	NA	NA	NA	NA	NA	NA	0.003993	gwas.PGC.BPD	1	NA	NA	NA	0	0.134736	0.000313249	NA	NA	NA	NA	1	NA	NA	NA	NA	NA	NA
chr12:96521988:T:C	chr12:96521988	ELK3;LTA4H	chr12	96521988	T	C	rs42436	intergenic	dist=84690;dist=66172	NA	NA	NA	NA	NA	NA	NA	NA	0	NA	NA	NA	0	NA	NA	NA	NA	NA	NA	0	NA	NA	NA	NA	NA	NA
chr4:39665774:C:T	chr4:39665774	SMIM14;UBE2K	chr4	39665774	C	T	rs2381397	intergenic	dist=25156;dist=33890	NA	NA	NA	NA	NA	NA	NA	NA	0	DLPFC_jxn;HIPPO_jxn	NA	NA	1	NA	NA	NA	NA	NA	NA	0	NA	NA	NA	NA	NA	NA
chr2:69001206:A:G	chr2:69001206	ARHGAP25	chr2	69001206	A	G	rs6747922	intronic	.	NA	NA	NA	NA	NA	NA	NA	NA	0	NA	0.000280603	Brain_Frontal_Cortex_BA9_Analysis.v6p	1	-0.0953186	0.0146945	NA	NA	NA	NA	1	FOXB1	0.977612	0.0161692	11.0109	6.92854	strong
chr3:13361287:C:T	chr3:13361287	NUP210	chr3	13361287	C	T	rs354478	exonic	.	NA	NA	NA	NA	NA	NA	NA	NA	0	NA	2.27623e-06	Brain_Cerebellar_Hemisphere_Analysis.v6p;Brain_Cerebellum_Analysis.v6p	1	NA	NA	NA	NA	NA	NA	0	RUNX2;RUNX3	0.985467756584923;0.991314646664035	0.00272479564032698;0.00355309909198579	9.51431489946422;10.2954549728414	3.68845958681471;4.69024649118502	strong;strong
chr20:62558259:T:C	chr20:62558259	DNAJC5	chr20	62558259	T	C	rs817361	intronic	.	NA	NA	NA	NA	NA	NA	NA	NA	0	DLPFC_gene;HIPPO_gene	NA	NA	1	NA	NA	NA	NA	NA	NA	0	GMEB2;PDX1	0.00284090909090909;0.956156156156156	0.996126033057851;0.0138138138138138	1.27275947587007;6.64790169560537	7.12378924778231;2.4205908625826	strong;strong
chr4:86619935:T:C	chr4:86619935	ARHGAP24	chr4	86619935	T	C	rs4693731	intronic	.	NA	NA	NA	NA	NA	NA	NA	NA	0	NA	NA	NA	0	NA	NA	NA	NA	NA	NA	0	CUX1	0.96117	0.0114573	5.53562	1.1072	strong
chr1:41325801:G:A	chr1:41325801	CITED4	chr1	41325801	G	A	rs11209041	downstream	dist=927	NA	NA	NA	NA	NA	NA	NA	NA	0	NA	NA	NA	0	0.139308	0.00044684	NA	NA	NA	NA	1	PAX6	0.834794	0.113284	7.038	5.04214	strong
chr2:238612386:T:G	chr2:238612386	LRRFIP1	chr2	238612386	T	G	rs3754725	intronic	.	NA	NA	NA	NA	NA	NA	NA	NA	0	NA	6.19605e-05	Whole_Blood_Analysis.v6p	1	NA	NA	NA	NA	NA	NA	0	RFX2;RFX3;RFX4;RFX5	0.975961190355514;0.907392150988616;0.877796706416809;0.928248222365869	0.00209977554123525;0.0122079089275015;0.0296990346394094;0.00711053652230123	4.37063916118014;6.54115509674314;7.84333131007678;4.2436313867558	-1.76342374833217;2.23321600643121;4.4576015877745;-0.616877578365424	strong;strong;strong;strong
chr17:76160881:C:A	chr17:76160881	C17orf99	chr17	76160881	C	A	rs2292235	intronic	.	NA	NA	NA	NA	NA	NA	NA	NA	0	NA	NA	NA	0	NA	NA	NA	NA	NA	NA	0	EGR1;EGR2;EGR3	0.987775061124694;0.938861985472155;0.991978609625668	0.00672371638141809;0;0.00106951871657754	4.33505887572375;6.49936283587289;5.41680276911971	-0.633305496815676;-3.19283167471167;-1.3186867268959	strong;strong;strong
chr9:129483628:G:C	chr9:129483628	LMX1B;ZBTB43	chr9	129483628	G	C	rs10481695	intergenic	dist=20317;dist=83657	0.01168	gwas.ckqny.scz	NA	NA	NA	NA	NA	NA	1	NA	NA	NA	0	NA	NA	NA	NA	NA	NA	0	NA	NA	NA	NA	NA	NA
chr7:158533304:T:C	chr7:158533304	ESYT2	chr7	158533304	T	C	rs62478929	intronic	.	NA	NA	NA	NA	NA	NA	NA	NA	0	DLPFC_gene;DLPFC_jxn;DLPFC_tx;HIPPO_exon;HIPPO_jxn;HIPPO_tx	5.03169e-12	Whole_Blood_Analysis.v6p	2	-0.0267179	0.0546157	NA	NA	NA	NA	1	NA	NA	NA	NA	NA	NA
chr14:35874854:T:C	chr14:35874854	NFKBIA	chr14	35874854	T	C	rs3138053	upstream	dist=894	NA	NA	NA	NA	NA	NA	NA	NA	0	NA	NA	NA	0	0.122148	0.000265884	NA	NA	NA	NA	1	RORA;RORA_1;RORA_2;RORA(var.2)	0.6;0.6;0.972222222222222;0.972222222222222	0.08;0.08;0;0	9.35954536287111;9.35954536287111;10.5568716345571;10.5568716345571	7.44589607603401;7.44589607603401;5.60811174417895;5.60811174417895	weak;weak;strong;strong
chr5:171056865:T:C	chr5:171056865	FGF18;SMIM23	chr5	171056865	T	C	rs41499145	intergenic	dist=172235;dist=156011	NA	NA	NA	NA	NA	NA	NA	NA	0	NA	NA	NA	0	NA	NA	NA	NA	NA	NA	0	ZNF143	0.995668	0.00247525	0.84921	-5.10847	strong
chr14:82057123:C:A	chr14:82057123	LINC01467;SEL1L	chr14	82057123	C	A	rs8004519	intergenic	dist=56918;dist=14568	NA	NA	0.042	gwas.clozuk_pgc2.scz	NA	NA	NA	NA	1	NA	NA	NA	0	NA	NA	NA	NA	NA	NA	0	RFX2;RFX3;RFX4;RFX5;RUNX1;ZNF410	0.00377733598409543;0.0183464824237897;0.0654234179150107;0.0157367668097282;0;0.00125219133483596	0.971471172962227;0.885532888287195;0.789131763986548;0.906533142584645;0.615384615384615;0.997996493864262	-1.11098751998391;2.08787733873467;4.38252800061873;3.05514920528257;3.64910477768239;-5.51173405462254	4.43461983170138;5.9640980417585;6.87240430895522;7.10184533076022;7.82349204757802;1.12108588754389	strong;strong;strong;strong;weak;strong
chr7:36777268:G:C	chr7:36777268	AOAH;ELMO1	chr7	36777268	G	C	rs2392460	intergenic	dist=13114;dist=115243	NA	NA	NA	NA	NA	NA	NA	NA	0	NA	2.69256e-05	Whole_Blood_Analysis.v6p	1	-0.15733	0.00037532	NA	NA	NA	NA	1	FOXG1;SOX14	0.562442183163737;1	0.0101757631822387;0	6.5405118858838;5.17838775996592	2.55686747984226;-1.82194670030931	weak;strong
chr3:196755753:G:T	chr3:196755753	MELTF	chr3	196755753	G	T	rs3773847	intronic	.	NA	NA	NA	NA	NA	NA	NA	NA	0	NA	NA	NA	0	NA	NA	NA	NA	NA	NA	0	NA	NA	NA	NA	NA	NA
chr2:198076664:C:T	chr2:198076664	ANKRD44	chr2	198076664	C	T	rs2697303	intronic	.	NA	NA	NA	NA	NA	NA	NA	NA	0	NA	0.000368302	Brain_Putamen_basal_ganglia_Analysis.v6p	1	-0.0770319	0.000282886	-0.0885295	0.021012	NA	NA	2	NA	NA	NA	NA	NA	NA
chr1:1242707:A:G	chr1:1242707	ACAP3	chr1	1242707	A	G	rs2274262	intronic	.	NA	NA	NA	NA	0.00681	gwas.pgc3.scz	NA	NA	1	NA	0.000706764	Brain_Cortex_Analysis.v6p;Brain_Cerebellar_Hemisphere_Analysis.v6p;Brain_Anterior_cingulate_cortex_BA24_Analysis.v6p;Brain_Nucleus_accumbens_basal_ganglia_Analysis.v6p;Brain_Cerebellar_Hemisphere_Analysis.v6p;Brain_Cerebellum_Analysis.v6p;Whole_Blood_Analysis.v6p;Brain_Frontal_Cortex_BA9_Analysis.v6p;Brain_Cerebellum_Analysis.v6p;Brain_Hypothalamus_Analysis.v6p;Brain_Caudate_basal_ganglia_Analysi…	1	-0.0575104	0.00023525	NA	NA	NA	NA	1	PRDM4	1.75979e-05	0.998082	-4.63312	6.0896	strong
chr1:233074916:T:C	chr1:233074916	MAP10;NTPCR	chr1	233074916	T	C	rs9424513	intergenic	dist=128824;dist=11361	NA	NA	NA	NA	NA	NA	0.02242	gwas.PGC.BPD	1	DLPFC_jxn;DLPFC_tx;HIPPO_exon;HIPPO_gene;HIPPO_jxn	1.61288e-46	Whole_Blood_Analysis.v6p	2	NA	NA	NA	NA	NA	NA	0	ESRRA;FOXG1;NR2E1	0.784855769230769;1;1	0.194310897435897;0;0	4.72695495707538;-2.39406368296601;9.66219806340525	3.3313609966091;-9.43372403282809;1.02084222936859	weak;strong;strong
chr10:29930451:C:T	chr10:29930451	SVIL	chr10	29930451	C	T	rs2488691	intronic	.	NA	NA	NA	NA	NA	NA	NA	NA	0	NA	NA	NA	0	NA	NA	NA	NA	NA	NA	0	CEBPB;CEBPD;CEBPE;CEBPG	0.000384993797322154;0;0;0.0021631495457386	0.972408777858579;0.980019425558485;0.951172809956917;0.997067730615777	0.421770047705451;-2.00333093429754;-1.45044415020408;1.82177499153391	8.2326583801995;8.42488248292922;8.28200488353275;7.94996041783676	strong;strong;strong;strong
chr10:126308683:A:G	chr10:126308683	FAM53B	chr10	126308683	A	G	rs3802703	UTR3	NM_014661:c.*3128T>C	NA	NA	NA	NA	NA	NA	NA	NA	0	NA	NA	NA	0	-0.0479679	0.0161937	NA	NA	NA	NA	1	E2F2;IRF7	0.97972972972973;0.0479336991824392	0;0.95038638145369	3.02599654075002;3.11461355742875	-3.47122676114225;6.10115259761856	strong;strong
chr22:23539311:A:G	chr22:23539311	BCR	chr22	23539311	A	G	rs5751607	intronic	.	NA	NA	NA	NA	NA	NA	NA	NA	0	DLPFC_tx	1.50632e-06	Brain_Cortex_Analysis.v6p;Brain_Anterior_cingulate_cortex_BA24_Analysis.v6p;Brain_Cerebellum_Analysis.v6p;Brain_Cerebellar_Hemisphere_Analysis.v6p;Brain_Cerebellar_Hemisphere_Analysis.v6p;Whole_Blood_Analysis.v6p;Brain_Anterior_cingulate_cortex_BA24_Analysis.v6p;Brain_Nucleus_accumbens_basal_ganglia_Analysis.v6p;Whole_Blood_Analysis.v6p;Brain_Cerebellum_Analysis.v6p;Brain_Hypothalamus_Analysis.v6p	2	0.029939	0.0673166	NA	NA	NA	NA	1	NA	NA	NA	NA	NA	NA
chr2:162135498:G:A	chr2:162135498	LOC101929512;PSMD14	chr2	162135498	G	A	rs60567394	intergenic	dist=24344;dist=29288	NA	NA	NA	NA	NA	NA	NA	NA	0	NA	NA	NA	0	NA	NA	NA	NA	NA	NA	0	NA	NA	NA	NA	NA	NA
chr6:42507887:A:G	chr6:42507887	TRERF1;UBR2	chr6	42507887	A	G	rs6458286	intergenic	dist=88098;dist=23873	NA	NA	NA	NA	0.0383	gwas.pgc3.scz	NA	NA	1	DLPFC_gene;DLPFC_jxn;DLPFC_tx;HIPPO_exon;HIPPO_gene;HIPPO_jxn;HIPPO_tx	6.97192e-06	Brain_Frontal_Cortex_BA9_Analysis.v6p;Brain_Cerebellar_Hemisphere_Analysis.v6p;Brain_Nucleus_accumbens_basal_ganglia_Analysis.v6p;Brain_Cerebellum_Analysis.v6p;Brain_Cortex_Analysis.v6p;Brain_Anterior_cingulate_cortex_BA24_Analysis.v6p;Brain_Caudate_basal_ganglia_Analysis.v6p;Brain_Hypothalamus_Analysis.v6p;Brain_Putamen_basal_ganglia_Analysis.v6p	2	NA	NA	NA	NA	NA	NA	0	MGA;TBX1;TBX2;TBX4;TBX5	0.803370786516854;0.896496422403158;0.906174334140436;0.870288122081767;0.900121065375303	0.172284644194757;0.0513200098692327;0.0871670702179177;0.124587176859128;0.0968523002421307	4.87251541182752;-0.48163089049686;7.62602407351638;7.35696919551432;6.03133705255119	3.33318274075378;-3.34151165837463;5.28568811375159;5.41331002942806;3.80315864544264	weak;strong;strong;strong;strong
chr17:71096292:C:T	chr17:71096292	SLC39A11;SSTR2	chr17	71096292	C	T	rs8078996	intergenic	dist=7439;dist=64868	NA	NA	NA	NA	NA	NA	NA	NA	0	NA	NA	NA	0	NA	NA	NA	NA	NA	NA	0	NR2C2;NR2F1;NR2F6;RXRA;RXRB;RXRG	0.0142527351199438;0.00966921119592875;0.0224215246636771;0.00282934577583639;0.00044913541432742;0.000450796849725544	0.903241995382917;0.971162001696353;0.939461883408072;0.989452000397101;0.995059510442398;0.99594282835247	2.35936978336139;0.0791908995097284;3.35609163756548;-3.69225108949976;-6.21535308992922;-6.19500901721426	6.50695974532974;4.68787129448415;7.06770070150585;2.16288456411321;1.41679768719475;1.49647300917444	strong;strong;strong;strong;strong;strong
chr8:37413300:G:A	chr8:37413300	LINC01605;ZNF703	chr8	37413300	G	A	rs60432613	intergenic	dist=34396;dist=139969	NA	NA	NA	NA	NA	NA	NA	NA	0	NA	NA	NA	0	NA	NA	NA	NA	NA	NA	0	NA	NA	NA	NA	NA	NA
chr9:99769819:C:A	chr9:99769819	MFSD14C	chr9	99769819	C	A	rs62579700	ncRNA_intronic	.	NA	NA	NA	NA	NA	NA	NA	NA	0	NA	NA	NA	0	NA	NA	NA	NA	NA	NA	0	NA	NA	NA	NA	NA	NA
chr17:80574364:C:A	chr17:80574364	WDR45B	chr17	80574364	C	A	rs2306757	intronic	.	NA	NA	NA	NA	NA	NA	NA	NA	0	DLPFC_gene;DLPFC_tx;HIPPO_exon;HIPPO_tx	NA	NA	1	NA	NA	NA	NA	NA	NA	0	FOXO1;FOXO6	0.547921967769296;0.793510324483776	0.132315521628499;0.0412979351032448	6.62596990159067;5.85784408249942	5.20708502346108;2.90728106154135	weak;strong
chr17:75871237:C:T	chr17:75871237	LINC01973;LINC01987	chr17	75871237	C	T	rs9893580	intergenic	dist=146596;dist=3846	NA	NA	0.0461	gwas.clozuk_pgc2.scz	0.03076	gwas.pgc3.scz	NA	NA	2	DLPFC_jxn	0.000355858	Brain_Putamen_basal_ganglia_Analysis.v6p	2	NA	NA	NA	NA	NA	NA	0	ELK1;ZBTB49	0.99949328604003;0.724583572659391	0.000506713959969597;0.270246984491671	3.1150653994757;1.08546755168726	-4.3523271821602;0.0993842032326075	strong;weak
chr19:27732665:T:C	chr19:27732665	LINC00662;NONE	chr19	27732665	T	C	rs2177878	intergenic	dist=NONE;dist=548736	NA	NA	NA	NA	NA	NA	NA	NA	0	NA	NA	NA	0	NA	NA	0.053858	0.022173	NA	NA	1	NA	NA	NA	NA	NA	NA
chr14:105537331:T:C	chr14:105537331	GPR132;LINC02298	chr14	105537331	T	C	rs34878850	intergenic	dist=5444;dist=23153	NA	NA	NA	NA	NA	NA	NA	NA	0	DLPFC_gene;DLPFC_jxn;DLPFC_tx;HIPPO_exon;HIPPO_gene;HIPPO_jxn	9.07519e-05	Brain_Cerebellar_Hemisphere_Analysis.v6p;Brain_Cerebellar_Hemisphere_Analysis.v6p;Brain_Cortex_Analysis.v6p;Brain_Cerebellum_Analysis.v6p	2	-0.0860699	0.0857005	NA	NA	NA	NA	1	NA	NA	NA	NA	NA	NA
chr20:13851304:C:G	chr20:13851304	SEL1L2	chr20	13851304	C	G	rs6131529	intronic	.	NA	NA	NA	NA	NA	NA	NA	NA	0	NA	NA	NA	0	0.143701	0.0912045	NA	NA	NA	NA	1	NA	NA	NA	NA	NA	NA
chr18:18517176:C:G	chr18:18517176	NONE;ROCK1	chr18	18517176	C	G	.	intergenic	dist=NONE;dist=12527	NA	NA	NA	NA	NA	NA	NA	NA	0	NA	NA	NA	0	NA	NA	NA	NA	NA	NA	0	NA	NA	NA	NA	NA	NA
chr11:68139960:A:G	chr11:68139960	LRP5	chr11	68139960	A	G	rs7107220	intronic	.	NA	NA	NA	NA	NA	NA	NA	NA	0	NA	NA	NA	0	NA	NA	NA	NA	NA	NA	0	NA	NA	NA	NA	NA	NA
chr21:35244001:C:T	chr21:35244001	ITSN1	chr21	35244001	C	T	rs8129777	intronic	.	NA	NA	NA	NA	NA	NA	NA	NA	0	HIPPO_tx	0.000348421	Whole_Blood_Analysis.v6p	2	NA	NA	NA	NA	NA	NA	0	NA	NA	NA	NA	NA	NA
chr2:240031088:A:G	chr2:240031088	HDAC4	chr2	240031088	A	G	rs3791412	intronic	.	NA	NA	NA	NA	0.002046	gwas.pgc3.scz	NA	NA	1	NA	NA	NA	0	NA	NA	NA	NA	NA	NA	0	NA	NA	NA	NA	NA	NA
chr12:132293255:T:C	chr12:132293255	MMP17;SFSWAP	chr12	132293255	T	C	rs11246826	intergenic	dist=8972;dist=19683	NA	NA	NA	NA	0.01569	gwas.pgc3.scz	NA	NA	1	NA	0.000354803	Brain_Frontal_Cortex_BA9_Analysis.v6p	1	-0.0397846	0.0897238	NA	NA	NA	NA	1	NA	NA	NA	NA	NA	NA
chr8:19941448:C:T	chr8:19941448	LPL;SLC18A1	chr8	19941448	C	T	rs6989064	intergenic	dist=116678;dist=60918	NA	NA	NA	NA	NA	NA	NA	NA	0	NA	0.000152023	Brain_Frontal_Cortex_BA9_Analysis.v6p;Brain_Anterior_cingulate_cortex_BA24_Analysis.v6p	1	0.194662	4.86e-05	0.158698	0.0653438	0.1816	0.04157	3	LBX2	0.0887097	0.806452	5.95806	8.13124	strong
chr6:2514123:C:T	chr6:2514123	GMDS-AS1;LINC01600	chr6	2514123	C	T	rs2794568	intergenic	dist=100298;dist=108024	NA	NA	NA	NA	NA	NA	NA	NA	0	NA	NA	NA	0	NA	NA	NA	NA	NA	NA	0	NA	NA	NA	NA	NA	NA
chr17:22259850:T:A	chr17:22259850	MTRNR2L1;NONE	chr17	22259850	T	A	rs4570885	intergenic	dist=235859;dist=NONE	NA	NA	NA	NA	NA	NA	NA	NA	0	NA	NA	NA	0	NA	NA	NA	NA	NA	NA	0	NA	NA	NA	NA	NA	NA
chr12:51344756:C:T	chr12:51344756	HIGD1C;METTL7A	chr12	51344756	C	T	rs79024768	intergenic	dist=18456;dist=3026	NA	NA	NA	NA	NA	NA	NA	NA	0	DLPFC_gene;DLPFC_jxn;DLPFC_tx;HIPPO_exon;HIPPO_gene;HIPPO_tx	4.8308e-05	Brain_Caudate_basal_ganglia_Analysis.v6p;Brain_Cortex_Analysis.v6p;Brain_Putamen_basal_ganglia_Analysis.v6p;Whole_Blood_Analysis.v6p	2	NA	NA	NA	NA	NA	NA	0	NA	NA	NA	NA	NA	NA
chr11:1890821:G:A	chr11:1890821	LSP1	chr11	1890821	G	A	rs76085728	intronic	.	NA	NA	NA	NA	NA	NA	NA	NA	0	NA	NA	NA	0	NA	NA	NA	NA	NA	NA	0	CREB3L1;MAX;RUNX3;USF1	0.998365249883232;1;0.176379176379176;0.966666666666667	0.000467071461933676;0;0.68026418026418;0.0333333333333333	6.43718514821752;7.62161498423086;5.39085500745547;8.60946204545119	-1.10903893294294;3.3875084796336;6.74030572433334;5.45672602308753	strong;strong;weak;strong
chr8:144359628:G:A	chr8:144359628	GLI4	chr8	144359628	G	A	rs7812548	downstream	dist=527	NA	NA	NA	NA	NA	NA	0.04362	gwas.PGC.BPD	1	DLPFC_gene;DLPFC_jxn;DLPFC_tx;HIPPO_exon;HIPPO_gene;HIPPO_jxn;HIPPO_tx	1.12895e-09	Brain_Cerebellar_Hemisphere_Analysis.v6p;Brain_Cerebellum_Analysis.v6p;Brain_Hypothalamus_Analysis.v6p;Brain_Frontal_Cortex_BA9_Analysis.v6p;Brain_Cortex_Analysis.v6p;Brain_Anterior_cingulate_cortex_BA24_Analysis.v6p;Brain_Nucleus_accumbens_basal_ganglia_Analysis.v6p;Brain_Cerebellar_Hemisphere_Analysis.v6p;Brain_Putamen_basal_ganglia_Analysis.v6p;Brain_Hypothalamus_Analysis.v6p;Brain_Hippocampus…	2	NA	NA	NA	NA	NA	NA	0	TBX4;TBX5	0.124587176859128;0.0968523002421307	0.870288122081767;0.900121065375303	4.62777387547638;2.19198476298507	6.57143304156265;4.42016317009362	strong;strong
chr1:206753797:T:G	chr1:206753797	RASSF5	chr1	206753797	T	G	rs2297552	intronic	.	NA	NA	NA	NA	NA	NA	NA	NA	0	NA	NA	NA	0	-0.077276	0.000978216	-0.0903313	0.0270627	NA	NA	2	NA	NA	NA	NA	NA	NA
chr19:33710638:C:T	chr19:33710638	SLC7A10	chr19	33710638	C	T	rs12609763	intronic	.	NA	NA	0.0357	gwas.clozuk_pgc2.scz	NA	NA	NA	NA	1	NA	NA	NA	0	0.103914	0.086362	NA	NA	NA	NA	1	NA	NA	NA	NA	NA	NA
chr8:125555282:C:T	chr8:125555282	NDUFB9	chr8	125555282	C	T	rs72714706	intronic	.	NA	NA	NA	NA	NA	NA	NA	NA	0	DLPFC_gene;DLPFC_tx;HIPPO_gene;HIPPO_tx	0.000844759	Whole_Blood_Analysis.v6p;Whole_Blood_Analysis.v6p	2	NA	NA	NA	NA	-0.09383	0.08379	1	MAX;MAX::MYC;MLX;MYC::MAX;SOX10;SOX4;SOX9;TFE3;TFEB;TFEC;USF1	0.96681664791901;0.952380952380952;0.996428571428571;0.952380952380952;0;0.00182481751824818;0;0.89679980153808;0.875615392344017;0.770833333333333;0.966666666666667	0.0321991001124859;0.0476190476190476;0.00178571428571429;0.0476190476190476;1;0.998175182481752;1;0.0932771024559663;0.116045413443183;0.135416666666667;0.0333333333333333	8.50178442759729;7.3085551542841;6.61922901085182;7.3085551542841;-19.2461776479497;-11.1519307598305;-18.4211321467161;8.0649287738252;7.94669505783402;8.50867631486259;8.60946204545119	5.10078798081176;4.52354391204576;0.516855267959018;4.52354391204576;-9.09422973611559;-5.0672933014763;-8.62383879058637;5.80180085980042;5.92591982825328;6.77918729242604;5.45672602308753	strong;strong;strong;strong;strong;strong;strong;strong;strong;weak;strong
chr11:117878745:C:T	chr11:117878745	IL10RA;TMPRSS4-AS1	chr11	117878745	C	T	rs11216671	intergenic	dist=6546;dist=7742	NA	NA	NA	NA	NA	NA	NA	NA	0	NA	NA	NA	0	NA	NA	NA	NA	NA	NA	0	PAX2;PAX5;PAX6	0.192697768762677;0.237402015677492;0.0537084398976982	0.800110639867232;0.738241881298992;0.938618925831202	4.61743746603034;5.98103656759617;3.23074092293682	6.04088797379682;7.11535162776671;6.08831626054398	weak;weak;strong
chr5:176922425:T:C	chr5:176922425	PDLIM7	chr5	176922425	T	C	rs335429	intronic	.	NA	NA	NA	NA	0.005544	gwas.pgc3.scz	NA	NA	1	NA	8.76379e-07	Whole_Blood_Analysis.v6p;Whole_Blood_Analysis.v6p	1	0.0521426	0.0421914	NA	NA	NA	NA	1	RREB1	0.636364	0	9.13915	5.77185	weak
chr20:62275875:T:C	chr20:62275875	STMN3	chr20	62275875	T	C	rs4083754	intronic	.	0.009145	gwas.ckqny.scz	NA	NA	NA	NA	NA	NA	1	DLPFC_gene;DLPFC_jxn;DLPFC_tx;HIPPO_exon;HIPPO_jxn	0.000910706	Brain_Cerebellar_Hemisphere_Analysis.v6p;Whole_Blood_Analysis.v6p;Brain_Cerebellum_Analysis.v6p;Brain_Nucleus_accumbens_basal_ganglia_Analysis.v6p;Brain_Cerebellar_Hemisphere_Analysis.v6p;Brain_Cerebellar_Hemisphere_Analysis.v6p;Whole_Blood_Analysis.v6p;Brain_Cerebellum_Analysis.v6p;Brain_Putamen_basal_ganglia_Analysis.v6p;Whole_Blood_Analysis.v6p;Brain_Cortex_Analysis.v6p	2	NA	NA	NA	NA	NA	NA	0	NA	NA	NA	NA	NA	NA
chr1:1671599:G:A	chr1:1671599	SLC35E2	chr1	1671599	G	A	rs113051634	intronic	.	NA	NA	NA	NA	NA	NA	NA	NA	0	NA	NA	NA	0	NA	NA	NA	NA	NA	NA	0	BHLHB2;BHLHB3;BHLHE40;CLOCK;HEY1;MAX;MLX;MLXIPL;MNT	0.0211531900375299;0.0131059751972943;0.0211531900375299;0.0113122171945701;0.124018838304553;0;0.025;0.00478468899521531;0	0.957181849198226;0.973506200676437;0.957181849198226;0.970588235294118;0.873364730507588;1;0.975;0.983253588516746;0.978448275862069	3.84689779219413;2.41169833013545;3.84681270698345;5.02624619477966;6.18130401702645;3.17294867201079;2.82788905321105;2.53118364970717;1.2312971438622	7.65810310937191;6.71864124893415;7.65813313815414;9.43450150212566;8.1327714047754;7.40705517660804;6.47426969981388;7.79472880652063;9.13864420868894	strong;strong;strong;strong;strong;strong;strong;strong;strong
chr16:23865170:T:C	chr16:23865170	PRKCB	chr16	23865170	T	C	rs7193632	intronic	.	NA	NA	NA	NA	NA	NA	NA	NA	0	DLPFC_jxn	6.73189e-09	Whole_Blood_Analysis.v6p	2	NA	NA	NA	NA	NA	NA	0	NA	NA	NA	NA	NA	NA
chr22:27056763:C:G	chr22:27056763	MIAT	chr22	27056763	C	G	rs11912702	ncRNA_intronic	.	0.01401	gwas.ckqny.scz	0.0168	gwas.clozuk_pgc2.scz	NA	NA	NA	NA	2	DLPFC_jxn;DLPFC_tx;HIPPO_exon;HIPPO_gene;HIPPO_jxn;HIPPO_tx	4.58072e-06	Whole_Blood_Analysis.v6p;Brain_Cerebellum_Analysis.v6p;Brain_Nucleus_accumbens_basal_ganglia_Analysis.v6p	2	NA	NA	NA	NA	NA	NA	0	NHLH1;TFAP4	0.981481481481482;0.99861447869761	0;0	9.98555240671242;7.18876683400873	4.62426024100299;-2.27862063518235	strong;strong
chr10:134406107:T:C	chr10:134406107	INPP5A	chr10	134406107	T	C	rs2819717	intronic	.	NA	NA	NA	NA	NA	NA	NA	NA	0	NA	0.000428241	Brain_Frontal_Cortex_BA9_Analysis.v6p	1	NA	NA	NA	NA	NA	NA	0	NA	NA	NA	NA	NA	NA
chr9:110241166:C:T	chr9:110241166	KLF4;LINC01509	chr9	110241166	C	T	rs10816517	intergenic	dist=12300;dist=5967	NA	NA	0.0464	gwas.clozuk_pgc2.scz	NA	NA	NA	NA	1	NA	NA	NA	0	-0.123736	0.0827203	NA	NA	NA	NA	1	NA	NA	NA	NA	NA	NA
chr20:62200576:G:A	chr20:62200576	HELZ2	chr20	62200576	G	A	rs6090457	exonic	.	0.006284	gwas.ckqny.scz	NA	NA	0.01332	gwas.pgc3.scz	0.0008812	gwas.PGC.BPD	3	DLPFC_gene;DLPFC_jxn;HIPPO_jxn	5.05135e-05	Brain_Cerebellum_Analysis.v6p;Brain_Cerebellum_Analysis.v6p;Brain_Cerebellar_Hemisphere_Analysis.v6p;Brain_Hippocampus_Analysis.v6p;Brain_Cerebellum_Analysis.v6p	2	0.230688	5.06e-06	0.16593	0.0759338	NA	NA	2	RREB1	1	0	9.74776	5.94109	strong
chr7:6463365:C:G	chr7:6463365	DAGLB	chr7	6463365	C	G	rs113080138	intronic	.	NA	NA	NA	NA	NA	NA	NA	NA	0	NA	0.000754248	Brain_Hippocampus_Analysis.v6p;Brain_Cerebellar_Hemisphere_Analysis.v6p;Brain_Cerebellum_Analysis.v6p;Whole_Blood_Analysis.v6p;Whole_Blood_Analysis.v6p	1	0.0446928	0.00465271	0.0954074	9.55e-05	NA	NA	2	NA	NA	NA	NA	NA	NA
chr19:35466518:G:C	chr19:35466518	GRAMD1A;ZNF792	chr19	35466518	G	C	rs2651133	intergenic	dist=11565;dist=19170	NA	NA	NA	NA	NA	NA	NA	NA	0	NA	1.24512e-07	Whole_Blood_Analysis.v6p;Whole_Blood_Analysis.v6p	1	0.0482553	0.00693018	0.0703951	0.0187091	NA	NA	2	TFAP2C	0.241578	0.74591	7.29412	8.4209	weak
chr22:18880267:T:C	chr22:18880267	LINC01663	chr22	18880267	T	C	rs62232312	ncRNA_intronic	.	NA	NA	NA	NA	NA	NA	NA	NA	0	NA	NA	NA	0	NA	NA	NA	NA	NA	NA	0	FOXD2;FOXO1;FOXO3;FOXO4;FOXO6;MEF2A;NKX3-1;POU2F1;POU2F3;POU3F3;POU5F1P1;SOX15;SOX18	0.951497005988024;0.993630573248408;1;0.997950819672131;0.998592540464462;0.948275862068966;0.05;0.776258680555556;0.818118948824343;0.634807417974322;0.878547505728891;0.961165048543689;0.968932038834951	0;0;0;0.00204918032786885;0;0.0172413793103448;0.95;0.0466579861111111;0.0394190871369295;0.0328102710413695;0.0263528997003349;0.00832177531206657;0.0155339805825243	7.24286823263397;5.62547598925711;-3.21011552884143;2.35177048775164;5.01939516858361;6.7975475479399;6.03774360400943;7.21775427593538;7.79429996476029;7.15818149279543;7.63816165535186;-5.60179038231569;-0.600453124008757	-1.51922184594518;-1.72887819087299;-11.469832489863;-3.74349701691704;-3.48775266283379;3.00882275885625;8.77211111342902;4.40734755255811;4.76578352238378;4.20744691869661;4.13228868483806;-10.3104893467218;-4.70357661324046	strong;strong;strong;strong;strong;strong;strong;strong;strong;weak;strong;strong;strong
chr7:104623892:C:A	chr7:104623892	LINC01004	chr7	104623892	C	A	rs10276583	ncRNA_exonic	.	NA	NA	NA	NA	NA	NA	2.985e-05	gwas.PGC.BPD	1	DLPFC_jxn;DLPFC_tx;HIPPO_exon;HIPPO_jxn;HIPPO_tx	NA	NA	1	NA	NA	NA	NA	NA	NA	0	NA	NA	NA	NA	NA	NA
chr3:45571080:G:A	chr3:45571080	LARS2	chr3	45571080	G	A	rs11706785	intronic	.	NA	NA	NA	NA	NA	NA	NA	NA	0	NA	2.02189e-09	Brain_Caudate_basal_ganglia_Analysis.v6p;Brain_Hippocampus_Analysis.v6p;Brain_Cerebellum_Analysis.v6p;Brain_Nucleus_accumbens_basal_ganglia_Analysis.v6p;Brain_Hypothalamus_Analysis.v6p;Brain_Anterior_cingulate_cortex_BA24_Analysis.v6p;Brain_Cortex_Analysis.v6p;Brain_Frontal_Cortex_BA9_Analysis.v6p;Brain_Putamen_basal_ganglia_Analysis.v6p;Brain_Putamen_basal_ganglia_Analysis.v6p	1	NA	NA	NA	NA	NA	NA	0	FOXB1;FOXF2;FOXI1;POU2F1;POU2F2	0;0.5;0.790160183066362;0.00271891993249578;0.00819155639571519	0.658227848101266;0;0.209382151029748;0.992124507781736;0.979206049149338	2.39641502073814;9.99689898770358;2.84374773101858;1.52500604154335;3.17569887799538	9.92889632598285;6.02660707415146;1.51592032652541;7.41876226496711;7.95656344068748	weak;weak;weak;strong;strong
chr19:17600244:A:G	chr19:17600244	SLC27A1	chr19	17600244	A	G	rs7255307	intronic	.	NA	NA	NA	NA	NA	NA	NA	NA	0	NA	9.20927e-05	Whole_Blood_Analysis.v6p;Whole_Blood_Analysis.v6p	1	NA	NA	NA	NA	NA	NA	0	ZNF435	0.951613	0	6.05547	0.603601	strong
chr10:120869807:C:T	chr10:120869807	FAM45BP	chr10	120869807	C	T	rs10886386	ncRNA_intronic	.	NA	NA	NA	NA	NA	NA	NA	NA	0	DLPFC_gene;DLPFC_jxn;DLPFC_tx;HIPPO_exon;HIPPO_gene;HIPPO_jxn;HIPPO_tx	3.2797e-05	Whole_Blood_Analysis.v6p	2	NA	NA	NA	NA	NA	NA	0	NA	NA	NA	NA	NA	NA
chr2:162135276:T:C	chr2:162135276	LOC101929512;PSMD14	chr2	162135276	T	C	rs4484051	intergenic	dist=24122;dist=29510	NA	NA	NA	NA	NA	NA	NA	NA	0	NA	NA	NA	0	NA	NA	NA	NA	NA	NA	0	ATF4;CEBPB;CEBPD;CEBPE;CEBPG;DBP;HLF;NFAT5;NFIL3;POU2F1;POU4F2;TEF	0.972617743702081;0.0967820575329108;0.0839712363720714;0.0904968454258675;0.050291772462025;0.927983270160763;0.722222222222222;0.000346921075455334;0.804508196721311;0.992124507781736;0.999646643109541;0.953402171035213	0;0.782301316431009;0.819183484110415;0.783517350157729;0.923960978217293;0.0707097111488694;0.111111111111111;0.999306157849089;0.184016393442623;0.00271891993249578;0;0.0352131321154355	7.20566256511704;7.18952294347926;6.87936424454086;6.96696839838258;6.35836246420134;7.91526112448235;7.96287409656758;-4.44299788473574;9.41386461510379;7.31554098227743;5.10263258610332;7.27160333250192	-1.17418109483013;9.27864774959433;9.15688817239811;9.12496500432833;9.26898373887658;5.34123856685828;6.18980676035168;3.46488756609903;7.9391242502385;1.42178475885367;-4.40129185949725;3.97466650739544	strong;weak;strong;weak;strong;strong;weak;strong;weak;strong;strong;strong
chr3:195936561:C:T	chr3:195936561	ZDHHC19	chr3	195936561	C	T	rs4916503	intronic	.	NA	NA	NA	NA	NA	NA	NA	NA	0	NA	0.000988227	Brain_Nucleus_accumbens_basal_ganglia_Analysis.v6p	1	NA	NA	NA	NA	NA	NA	0	ETS1;NFATC1	0.0034816247582205;0.065404201145767	0.574854932301741;0.532304264799491	-6.84183532127172;7.63513518581122	-1.76153364177588;9.73119366916323	weak;weak
chr3:56821318:T:C	chr3:56821318	ARHGEF3	chr3	56821318	T	C	rs56134339	intronic	.	NA	NA	NA	NA	NA	NA	NA	NA	0	DLPFC_jxn;DLPFC_tx;HIPPO_exon;HIPPO_gene	0.000411075	Whole_Blood_Analysis.v6p	2	0.0575745	0.000369603	0.0549925	0.0640291	0.1063	0.02874	3	NA	NA	NA	NA	NA	NA
chr4:7763761:A:G	chr4:7763761	AFAP1-AS1	chr4	7763761	A	G	rs2269850	ncRNA_intronic	.	NA	NA	NA	NA	NA	NA	NA	NA	0	NA	0.000664122	Brain_Cerebellum_Analysis.v6p	1	NA	NA	NA	NA	NA	NA	0	E2F7	0.00200401	0.996994	-8.58286	-2.48499	strong
chr2:219227756:T:C	chr2:219227756	CATIP	chr2	219227756	T	C	rs6723716	intronic	.	NA	NA	NA	NA	NA	NA	NA	NA	0	DLPFC_gene;DLPFC_tx;HIPPO_exon;HIPPO_gene;HIPPO_jxn;HIPPO_tx	0.000779628	Brain_Anterior_cingulate_cortex_BA24_Analysis.v6p;Brain_Nucleus_accumbens_basal_ganglia_Analysis.v6p;Brain_Putamen_basal_ganglia_Analysis.v6p;Brain_Cerebellar_Hemisphere_Analysis.v6p;Brain_Cortex_Analysis.v6p;Brain_Putamen_basal_ganglia_Analysis.v6p;Brain_Caudate_basal_ganglia_Analysis.v6p;Whole_Blood_Analysis.v6p;Brain_Nucleus_accumbens_basal_ganglia_Analysis.v6p;Whole_Blood_Analysis.v6p;Brain_H…	2	NA	NA	NA	NA	NA	NA	0	NA	NA	NA	NA	NA	NA
chr11:131684955:A:G	chr11:131684955	NTM	chr11	131684955	A	G	rs745267	intronic	.	NA	NA	NA	NA	NA	NA	NA	NA	0	NA	NA	NA	0	NA	NA	NA	NA	NA	NA	0	NA	NA	NA	NA	NA	NA
chr2:27298479:C:A	chr2:27298479	EMILIN1;OST4	chr2	27298479	C	A	rs11679681	intergenic	dist=3912;dist=2956	0.002258	gwas.ckqny.scz	0.000261	gwas.clozuk_pgc2.scz	1.504e-05	gwas.pgc3.scz	NA	NA	3	DLPFC_gene;DLPFC_jxn;DLPFC_tx;HIPPO_exon;HIPPO_gene;HIPPO_jxn;HIPPO_tx	0.000440247	Brain_Caudate_basal_ganglia_Analysis.v6p;Whole_Blood_Analysis.v6p;Brain_Cerebellum_Analysis.v6p;Brain_Cerebellum_Analysis.v6p;Whole_Blood_Analysis.v6p;Whole_Blood_Analysis.v6p;Brain_Nucleus_accumbens_basal_ganglia_Analysis.v6p	2	0.118071	0.00036851	NA	NA	NA	NA	1	KLF13;KLF14;KLF16;SP8;ZBTB7B	0.992663242846662;0.9975;0.94049008168028;0.927777777777778;0.107939992682034	0;0.00125;0.0385064177362894;0.0388888888888889;0.677643615075009	5.27286675481876;7.37670046187921;7.84142323435921;8.97618931147188;6.22001134703093	-3.98507207127786;0.781489326741001;4.64788430304817;5.8268047346579;8.05649059887482	strong;strong;strong;strong;weak
chr13:22145941:C:T	chr13:22145941	MICU2	chr13	22145941	C	T	rs12429479	intronic	.	NA	NA	NA	NA	NA	NA	NA	NA	0	DLPFC_gene;DLPFC_jxn;DLPFC_tx;HIPPO_exon;HIPPO_gene;HIPPO_jxn	0.000158645	Whole_Blood_Analysis.v6p	2	-0.0388495	0.000792493	NA	NA	NA	NA	1	NA	NA	NA	NA	NA	NA
chr10:64875546:A:G	chr10:64875546	EGR2;NRBF2	chr10	64875546	A	G	rs4414112	intergenic	dist=296619;dist=17461	NA	NA	NA	NA	NA	NA	NA	NA	0	DLPFC_jxn;HIPPO_jxn	NA	NA	1	-0.30627	0.00022155	NA	NA	NA	NA	1	NR4A2	0.995151	0.00282866	7.16437	1.31134	strong
chr3:46474899:A:G	chr3:46474899	CCRL2;LTF	chr3	46474899	A	G	rs6441989	intergenic	dist=23885;dist=2597	NA	NA	NA	NA	NA	NA	NA	NA	0	NA	0.000610104	Whole_Blood_Analysis.v6p;Whole_Blood_Analysis.v6p	1	-0.122173	0.0772635	NA	NA	NA	NA	1	KLF13;KLF14;KLF16;PRDM4;SP1;SP4;SP8;TBX1	0.00783545543584721;0.0224390243902439;0.185102420856611;1.75978882534096e-05;0.125;0.00181061017562919;0.0932835820895522;0.896496422403158	0.988573294156056;0.955772357723577;0.600372439478585;0.998081830180378;0.625;0.985696179612529;0.623134328358209;0.0513200098692327	3.01837722581588;6.76706877962871;9.34666508429104;-12.8475398494675;5.96204809858235;-0.772358620928671;7.94683085749676;1.92798398004099	7.84406803044669;10.5138543800139;10.5228432525067;-2.12481457604447;7.39713262387168;5.5035792772477;9.83749440078373;-0.931896787836773	strong;strong;weak;strong;weak;strong;weak;strong
chr17:75320542:C:T	chr17:75320542	2021-09-09	chr17	75320542	C	T	rs56981813	intronic	.	NA	NA	NA	NA	NA	NA	NA	NA	0	NA	NA	NA	0	NA	NA	NA	NA	NA	NA	0	ZNF306	0.840139	0.100782	3.34526	1.2264	strong
chr15:20546696:C:A	chr15:20546696	CHEK2P2;HERC2P3	chr15	20546696	C	A	rs62652935	intergenic	dist=49885;dist=66954	NA	NA	NA	NA	NA	NA	NA	NA	0	NA	NA	NA	0	NA	NA	NA	NA	NA	NA	0	TP73;Trp73	0.0124570446735395;0.0124570446735395	0.828092783505155;0.828092783505155	2.60402744099701;2.605106878279	6.79966295866901;6.80037349764971	strong;strong
chr12:116774992:A:G	chr12:116774992	MED13L;MIR4472-2	chr12	116774992	A	G	rs7964005	intergenic	dist=60001;dist=91065	0.03785	gwas.ckqny.scz	0.0126	gwas.clozuk_pgc2.scz	NA	NA	NA	NA	2	NA	0.000203234	Brain_Cortex_Analysis.v6p	1	0.0422323	0.000240445	NA	NA	NA	NA	1	NRF1	0.0010211	0.963581	-0.420615	6.35142	strong
chr11:3852671:C:T	chr11:3852671	RHOG	chr11	3852671	C	T	rs10767641	intronic	.	NA	NA	NA	NA	NA	NA	NA	NA	0	NA	5.50762e-05	Whole_Blood_Analysis.v6p	1	NA	NA	NA	NA	NA	NA	0	BHLHB2;BHLHB3;BHLHE40;CLOCK;HEY1;HEY2;MAX;MNT	0.991517936031101;0.992053614169459;0.991517936031101;0.914712153518124;0.994636471990465;0.981366459627329;0.946716232961586;0.978448275862069	0.00583141897861813;0.00622307324078506;0.00583141897861813;0.0852878464818763;0;0;0.0452980861902795;0.021551724137931	7.42373393578675;7.09157725319806;7.42376203281865;7.57620393962288;8.68725892810495;7.78054722560127;8.09666913154124;8.36049850957614	2.29143019594858;2.02195747682874;2.29103486564809;5.2074585602934;-0.942252355791608;1.20765678015298;5.05765774797496;4.56119485132967	strong;strong;strong;strong;strong;strong;strong;strong
chr20:5842639:A:G	chr20:5842639	C20orf196	chr20	5842639	A	G	rs1699235	intronic	.	NA	NA	NA	NA	NA	NA	NA	NA	0	NA	0.000648461	Brain_Cerebellar_Hemisphere_Analysis.v6p	1	NA	NA	NA	NA	NA	NA	0	CREB3;CREB3L1;MAX;TFE3;TFEB;TFEC;USF1;XBP1	0;0;0;0.1581589958159;0.116045413443183;0.135416666666667;0.0333333333333333;0.00135556459265284	1;0.995548961424332;1;0.806694560669456;0.875615392344017;0.770833333333333;0.966666666666667;0.997153314355429	-0.724122700387523;1.38054094621456;4.9969463920677;6.01569346353325;5.64434196831754;6.33022741579799;5.45672602308753;1.00828931655435	6.95235094600163;9.39733762070549;9.23105289666496;7.64496890689122;7.66511719789828;8.05382746267749;8.60946204545119;7.59472317125145	strong;strong;strong;weak;strong;weak;strong;strong
chr1:181345505:C:T	chr1:181345505	CACNA1E;LINC01699	chr1	181345505	C	T	rs12096619	intergenic	dist=137765;dist=107181	NA	NA	NA	NA	NA	NA	NA	NA	0	NA	NA	NA	0	NA	NA	NA	NA	NA	NA	0	NA	NA	NA	NA	NA	NA
chr2:224854068:C:A	chr2:224854068	SERPINE2	chr2	224854068	C	A	rs7608941	intronic	.	NA	NA	NA	NA	NA	NA	NA	NA	0	NA	NA	NA	0	0.0934378	0.000129754	NA	NA	NA	NA	1	NFIA;NFIB	0.00240071614583333;0.00271736001565936	0.530965169270833;0.451922301926332	-2.84156171661977;-2.12801438272614	2.55374415394145;2.98488023034239	weak;weak
chr13:100058668:A:G	chr13:100058668	LINC01232;UBAC2	chr13	100058668	A	G	rs7982416	intergenic	dist=19915;dist=80548	NA	NA	NA	NA	NA	NA	NA	NA	0	DLPFC_gene	9.64885e-05	Whole_Blood_Analysis.v6p	2	NA	NA	NA	NA	NA	NA	0	NR2E1	0.65445	0.162304	7.66081	6.27243	weak
chr1:200988123:T:C	chr1:200988123	KIF21B	chr1	200988123	T	C	rs1934438	intronic	.	NA	NA	0.0097	gwas.clozuk_pgc2.scz	0.006772	gwas.pgc3.scz	NA	NA	2	DLPFC_gene;DLPFC_tx	0.000598999	Brain_Frontal_Cortex_BA9_Analysis.v6p;Whole_Blood_Analysis.v6p	2	-0.07658	0.000428706	-0.086574	0.0223579	NA	NA	2	NA	NA	NA	NA	NA	NA
chr22:21024271:T:C	chr22:21024271	MED15;POM121L4P	chr22	21024271	T	C	rs369585619	intergenic	dist=82352;dist=19572	NA	NA	NA	NA	NA	NA	NA	NA	0	NA	NA	NA	0	NA	NA	NA	NA	NA	NA	0	MTF1	0	1	-0.0478204	5.63235	strong
chr17:80571350:A:G	chr17:80571350	FOXK2;WDR45B	chr17	80571350	A	G	rs67175915	intergenic	dist=8867;dist=1088	0.001871	gwas.ckqny.scz	0.0123	gwas.clozuk_pgc2.scz	0.01475	gwas.pgc3.scz	NA	NA	3	DLPFC_gene;DLPFC_tx;HIPPO_exon;HIPPO_gene	9.73702e-05	Whole_Blood_Analysis.v6p;Brain_Hippocampus_Analysis.v6p	2	-0.0293413	0.00430051	NA	NA	NA	NA	1	MAFK	0.515857	0.0726462	7.87838	5.91843	weak
chr13:114124544:C:T	chr13:114124544	DCUN1D2	chr13	114124544	C	T	rs4545697	intronic	.	NA	NA	NA	NA	NA	NA	NA	NA	0	DLPFC_gene;DLPFC_jxn;DLPFC_tx;HIPPO_exon;HIPPO_gene;HIPPO_jxn;HIPPO_tx	0.000160948	Brain_Caudate_basal_ganglia_Analysis.v6p	2	NA	NA	0.0674618	0.0444392	NA	NA	1	NA	NA	NA	NA	NA	NA
chr14:52798266:G:A	chr14:52798266	PTGER2;TXNDC16	chr14	52798266	G	A	rs781697	intergenic	dist=2944;dist=99042	NA	NA	NA	NA	NA	NA	0.007419	gwas.PGC.BPD	1	NA	0.000201278	Whole_Blood_Analysis.v6p	1	NA	NA	NA	NA	NA	NA	0	NEUROG2	0.101404	0.664587	4.80217	6.67942	weak
chr17:41381802:A:G	chr17:41381802	LINC00854	chr17	41381802	A	G	rs1051342525	upstream	dist=740	NA	NA	NA	NA	NA	NA	NA	NA	0	NA	NA	NA	0	NA	NA	NA	NA	NA	NA	0	NA	NA	NA	NA	NA	NA
chr19:10855781:A:C	chr19:10855781	DNM2	chr19	10855781	A	C	rs12463204	intronic	.	NA	NA	NA	NA	NA	NA	0.0001112	gwas.PGC.BPD	1	DLPFC_tx	0.000641405	Brain_Hippocampus_Analysis.v6p;Brain_Cortex_Analysis.v6p	2	NA	NA	NA	NA	NA	NA	0	NA	NA	NA	NA	NA	NA
chr22:20014473:T:C	chr22:20014473	TANGO2	chr22	20014473	T	C	rs2531706	intronic	.	0.0188	gwas.ckqny.scz	0.005	gwas.clozuk_pgc2.scz	0.02246	gwas.pgc3.scz	NA	NA	3	DLPFC_jxn;DLPFC_tx;HIPPO_tx	0.000895901	Whole_Blood_Analysis.v6p;Brain_Cerebellum_Analysis.v6p	2	-0.0309738	0.0613039	NA	NA	NA	NA	1	NA	NA	NA	NA	NA	NA
chr19:1109907:T:C	chr19:1109907	SBNO2	chr19	1109907	T	C	rs56248610	intronic	.	NA	NA	NA	NA	NA	NA	NA	NA	0	NA	1.73512e-05	Whole_Blood_Analysis.v6p;Brain_Hippocampus_Analysis.v6p	1	0.115925	0.000834655	0.110136	0.0729936	NA	NA	2	SPDEF	0.619968	0.132045	4.33545	2.79021	weak
chr3:53256697:G:A	chr3:53256697	PRKCD;TKT	chr3	53256697	G	A	rs7647990	intergenic	dist=29964;dist=2026	NA	NA	0.0111	gwas.clozuk_pgc2.scz	0.001569	gwas.pgc3.scz	NA	NA	2	NA	0.000765376	Brain_Cerebellum_Analysis.v6p	1	NA	NA	NA	NA	NA	NA	0	NA	NA	NA	NA	NA	NA
chr7:34918:C:T	chr7:34918	LOC102723672;NONE	chr7	34918	C	T	rs12154787	intergenic	dist=NONE;dist=109527	NA	NA	NA	NA	NA	NA	NA	NA	0	NA	NA	NA	0	NA	NA	NA	NA	NA	NA	0	NA	NA	NA	NA	NA	NA
chr2:87935707:G:T	chr2:87935707	MIR4435-1;PLGLB2	chr2	87935707	G	T	rs78373171	intergenic	dist=6354;dist=111899	NA	NA	NA	NA	NA	NA	NA	NA	0	NA	NA	NA	0	NA	NA	NA	NA	NA	NA	0	FOXI1;ONECUT3;ZNF713	0.580645161290323;0.0354463130659767;0.00327092262576134	0;0.786545924967659;0.99481163997293	8.79450924965201;2.90193015295456;-10.5777572588229	4.50404980850362;6.00069114633515;-4.86428259134133	weak;strong;strong
chr12:65082738:G:T	chr12:65082738	RASSF3	chr12	65082738	G	T	rs1690261	intronic	.	NA	NA	NA	NA	NA	NA	NA	NA	0	NA	0.000108722	Whole_Blood_Analysis.v6p	1	-0.0826035	0.00021182	-0.0998691	0.00974068	NA	NA	2	SCRT2	0.999297	0.000703235	4.75707	-2.29797	strong
chr17:10050763:T:C	chr17:10050763	GAS7	chr17	10050763	T	C	rs2051669	intronic	.	NA	NA	NA	NA	NA	NA	NA	NA	0	NA	NA	NA	0	NA	NA	NA	NA	NA	NA	0	NA	NA	NA	NA	NA	NA
chr12:12753649:C:G	chr12:12753649	CREBL2;DUSP16	chr12	12753649	C	G	rs4763290	intergenic	dist=38201;dist=11118	NA	NA	NA	NA	NA	NA	NA	NA	0	HIPPO_jxn	NA	NA	1	NA	NA	NA	NA	NA	NA	0	MZF1_5-13;MZF1(var.2);SP1	0.5;0.5;0.0223633717083499	0.0625;0.0625;0.43204975519386	8.34319944018601;8.34319944018601;5.60447945410207	6.45612979115363;6.45612979115363;8.56328978977126	weak;weak;weak
chr1:229114512:A:G	chr1:229114512	MIR4454;RHOU	chr1	229114512	A	G	rs710814	intergenic	dist=232096;dist=195918	NA	NA	NA	NA	NA	NA	NA	NA	0	NA	NA	NA	0	NA	NA	NA	NA	NA	NA	0	NA	NA	NA	NA	NA	NA
chr17:80407883:C:T	chr17:80407883	C17orf62	chr17	80407883	C	T	rs12449726	intronic	.	NA	NA	NA	NA	NA	NA	NA	NA	0	DLPFC_gene;DLPFC_tx;HIPPO_exon;HIPPO_gene;HIPPO_tx	3.2967e-06	Brain_Putamen_basal_ganglia_Analysis.v6p;Brain_Caudate_basal_ganglia_Analysis.v6p;Brain_Cerebellar_Hemisphere_Analysis.v6p;Whole_Blood_Analysis.v6p;Brain_Nucleus_accumbens_basal_ganglia_Analysis.v6p;Brain_Caudate_basal_ganglia_Analysis.v6p;Brain_Nucleus_accumbens_basal_ganglia_Analysis.v6p;Brain_Cerebellum_Analysis.v6p	2	NA	NA	NA	NA	NA	NA	0	SP1	0.625	0.125	7.19501	5.75992	weak
chr10:42529978:A:T	chr10:42529978	LOC441666;NONE	chr10	42529978	A	T	rs78222044	intergenic	dist=NONE;dist=297336	NA	NA	NA	NA	NA	NA	NA	NA	0	NA	NA	NA	0	NA	NA	NA	NA	NA	NA	0	IRF7	0.107987	0.811669	5.28654	7.30342	strong
chr17:30037091:T:C	chr17:30037091	COPRS;MIR365B	chr17	30037091	T	C	rs9897220	intergenic	dist=134551;dist=141793	NA	NA	NA	NA	NA	NA	NA	NA	0	NA	NA	NA	0	0.0463842	0.00248905	NA	NA	NA	NA	1	MLXIPL;RARG	0.0264200792602378;0.0424528301886792	0.970937912813738;0.5	4.29783600264074;0.590602326603831	7.88754288461154;3.03553244142013	strong;weak
chr6:111207805:G:A	chr6:111207805	AMD1	chr6	111207805	G	A	rs7775512	intronic	.	NA	NA	NA	NA	NA	NA	NA	NA	0	DLPFC_gene;DLPFC_jxn;DLPFC_tx;HIPPO_exon;HIPPO_gene;HIPPO_jxn;HIPPO_tx	0.000327773	Whole_Blood_Analysis.v6p	2	NA	NA	NA	NA	NA	NA	0	RORA;RORA_1;RORA_2;RORA(var.2)	0;0;0;0	1;1;1;1	3.73258282524833;3.73258282524833;1.96793706719365;1.96793706719365	8.34770334208959;8.34770334208959;6.94467080961422;6.94467080961422	strong;strong;strong;strong
chr1:17075558:C:T	chr1:17075558	FAM231C;MST1L	chr1	17075558	C	T	rs370449020	intergenic	dist=14602;dist=5571	NA	NA	NA	NA	NA	NA	NA	NA	0	NA	NA	NA	0	NA	NA	NA	NA	NA	NA	0	ZIC1;ZIC3	0.0493719616713969;0.1	0.761064433641498;0.626923076923077	2.79355585901249;6.12371988128151	5.52877196013033;7.95244904369459	strong;weak
chr3:171941702:T:C	chr3:171941702	FNDC3B	chr3	171941702	T	C	rs6785343	intronic	.	NA	NA	NA	NA	NA	NA	NA	NA	0	NA	NA	NA	0	0.0740132	0.000154041	NA	NA	NA	NA	1	NA	NA	NA	NA	NA	NA
chr22:50540674:A:G	chr22:50540674	MOV10L1	chr22	50540674	A	G	rs17836601	intronic	.	0.04665	gwas.ckqny.scz	0.0173	gwas.clozuk_pgc2.scz	NA	NA	NA	NA	2	DLPFC_gene;DLPFC_jxn;DLPFC_tx;HIPPO_exon;HIPPO_jxn;HIPPO_tx	0.000444068	Brain_Caudate_basal_ganglia_Analysis.v6p;Whole_Blood_Analysis.v6p	2	NA	NA	NA	NA	NA	NA	0	IRF4;IRF7;IRF8;PRDM1;SPIC	0.977656522958138;0.992738589211618;0.988231338264963;0.913612565445026;0.898678414096916	0.000496042443979554;0.00311203319502075;0.000336247478143914;0.0815881326352531;0	0.309950818066954;7.33475063761768;0.108720189491891;6.00753145492673;7.15486036586092	-7.26557580413841;1.59110333326167;-7.78451274465885;3.59292103616496;-0.0307235332868606	strong;strong;strong;strong;strong
chr12:124907914:G:A	chr12:124907914	NCOR2	chr12	124907914	G	A	rs3782270	intronic	.	NA	NA	NA	NA	0.009295	gwas.pgc3.scz	0.03195	gwas.PGC.BPD	2	NA	NA	NA	0	-0.0501747	0.00144077	NA	NA	NA	NA	1	NA	NA	NA	NA	NA	NA
chr16:29864169:C:T	chr16:29864169	CDIPT;MVP	chr16	29864169	C	T	rs7204252	intergenic	dist=4809;dist=5508	NA	NA	NA	NA	NA	NA	NA	NA	0	NA	NA	NA	0	NA	NA	NA	NA	NA	NA	0	NR1H2::RXRA;RXRG	0;0.00281293952180028	0.96;0.994374120956399	-0.57061019038825;-6.88473399085362	4.00410078811513;-1.14244443474707	strong;strong
chr1:25884492:G:A	chr1:25884492	LDLRAP1	chr1	25884492	G	A	rs34253960	intronic	.	NA	NA	NA	NA	0.03164	gwas.pgc3.scz	NA	NA	1	NA	0.000167068	Whole_Blood_Analysis.v6p;Brain_Hypothalamus_Analysis.v6p;Whole_Blood_Analysis.v6p;Brain_Caudate_basal_ganglia_Analysis.v6p;Brain_Cerebellum_Analysis.v6p;Brain_Hypothalamus_Analysis.v6p;Brain_Anterior_cingulate_cortex_BA24_Analysis.v6p;Brain_Hippocampus_Analysis.v6p;Whole_Blood_Analysis.v6p;Brain_Cerebellum_Analysis.v6p	1	-0.108716	0.0083038	-0.131217	0.0776025	NA	NA	2	NA	NA	NA	NA	NA	NA
chr1:9320291:G:A	chr1:9320291	H6PD	chr1	9320291	G	A	rs62642595	intronic	.	NA	NA	NA	NA	NA	NA	NA	NA	0	DLPFC_gene;DLPFC_jxn;HIPPO_jxn	7.54826e-05	Brain_Caudate_basal_ganglia_Analysis.v6p	2	NA	NA	NA	NA	NA	NA	0	NA	NA	NA	NA	NA	NA
chr10:38818549:A:T	chr10:38818549	ACTR3BP5;LINC00999	chr10	38818549	A	T	rs62649568	intergenic	dist=77468;dist=171178	NA	NA	NA	NA	NA	NA	NA	NA	0	NA	NA	NA	0	NA	NA	NA	NA	NA	NA	0	NA	NA	NA	NA	NA	NA
chr2:92322873:G:C	chr2:92322873	ACTR3BP2;NONE	chr2	92322873	G	C	rs111962597	intergenic	dist=192377;dist=NONE	NA	NA	NA	NA	NA	NA	NA	NA	0	NA	NA	NA	0	NA	NA	NA	NA	NA	NA	0	E2F3;E2F4;SOX4;SOX8	0.999701288725783;1;0;0	0;0;1;0.967105263157895	2.66340463586483;2.44810703746066;-14.4528414353384;-14.4247088800245	-8.93617928480313;-4.43637961458213;-6.74532924073808;-6.94661356904228	strong;strong;strong;strong
chr4:185238643:A:G	chr4:185238643	ENPP6;LINC02363	chr4	185238643	A	G	rs1704851	intergenic	dist=99529;dist=23541	NA	NA	NA	NA	NA	NA	NA	NA	0	NA	0.000795767	Brain_Putamen_basal_ganglia_Analysis.v6p;Brain_Hippocampus_Analysis.v6p;Brain_Cerebellum_Analysis.v6p	1	-0.155013	3.48e-05	NA	NA	NA	NA	1	KLF16;SP8;TFAP2A	0;0.0111111111111111;0.00391791044776119	0.995061728395062;0.927777777777778;0.881716417910448	-0.860223251711777;3.35695438576087;2.2693929895717	8.1311072972611;7.67130031289411;7.67418830325081	strong;strong;strong
chr17:6882367:C:G	chr17:6882367	ALOX12-AS1;ALOX12P2	chr17	6882367	C	G	rs58841554	intergenic	dist=78699;dist=6075	NA	NA	NA	NA	NA	NA	NA	NA	0	NA	0.000931509	Brain_Cortex_Analysis.v6p;Brain_Hypothalamus_Analysis.v6p	1	NA	NA	NA	NA	NA	NA	0	EGR1;EGR2;EGR3;EGR4;KLF16;RREB1;SP1;SP3;SP8;ZNF740	0;0.0174627632254751;0.0124721603563474;0.196149217809868;0.99383477188656;0.909090909090909;0.996034167175107;0.709805606272151;0.970930232558139;0.977881675957562	0.999073215940686;0.906865262797466;0.958574610244989;0.750683732633191;0.00493218249075216;0;0.00061012812690665;0.0423155407582429;0.0174418604651163;0.00143859018162201	-3.70933143242302;3.09029377698183;0.45766494579111;5.66993009411677;7.88209975698904;13.3766117555104;8.80355928856853;8.00566047488271;8.06598304194769;8.30233832505974	5.11632932071935;7.03768352720716;4.79101967824719;7.01193585439194;2.60099315609372;9.6630396888061;1.49112679364648;5.18612278240154;4.09774263987437;1.80863915176238	strong;strong;strong;weak;strong;strong;strong;weak;strong;strong
chr7:809920:T:C	chr7:809920	DNAAF5	chr7	809920	T	C	rs4719261	intronic	.	NA	NA	NA	NA	NA	NA	0.006958	gwas.PGC.BPD	1	DLPFC_jxn;HIPPO_jxn	1.4961e-23	Brain_Cerebellum_Analysis.v6p;Brain_Cerebellum_Analysis.v6p;Whole_Blood_Analysis.v6p;Whole_Blood_Analysis.v6p;Brain_Cerebellar_Hemisphere_Analysis.v6p	2	NA	NA	NA	NA	NA	NA	0	BCL6B;NFATC1;ZNF740	0;0.00530240265120133;0.680265654648956	1;0.511681855840928;0.0360531309297913	-14.7156642172336;-0.758993825729054;7.21467238083865	-7.37807647369497;3.80264178880409;4.27906987464424	strong;weak;weak
chr8:139681587:G:A	chr8:139681587	COL22A1	chr8	139681587	G	A	rs13250220	intronic	.	NA	NA	0.0296	gwas.clozuk_pgc2.scz	0.01461	gwas.pgc3.scz	NA	NA	2	NA	NA	NA	0	NA	NA	NA	NA	NA	NA	0	NA	NA	NA	NA	NA	NA
chr19:3988328:A:G	chr19:3988328	MIR1268A	chr19	3988328	A	G	rs3760899	downstream	dist=896	NA	NA	NA	NA	NA	NA	NA	NA	0	NA	NA	NA	0	NA	NA	NA	NA	NA	NA	0	MYBL1;MYBL2;NR4A2	0.0145634769348075;0.0254375475595173;0.00247218788627936	0.946549752192146;0.941895858245462;0.828182941903585	6.5050243455714;6.9094363581995;-6.46567101625473	10.6781304353435;10.52060919417;-0.761634814796317	strong;strong;strong
chr8:141613894:T:C	chr8:141613894	AGO2	chr8	141613894	T	C	rs7016981	intronic	.	NA	NA	NA	NA	NA	NA	0.00232	gwas.PGC.BPD	1	DLPFC_jxn	0.000754048	Whole_Blood_Analysis.v6p	2	NA	NA	NA	NA	NA	NA	0	FOXG1;FOXK1;FOXO3	0.0123367198838897;0.0083674559373331;0.00869565217391304	0.977503628447025;0.985579490831405;0.965217391304348	4.14265121704814;1.61114075204775;2.23162910304842	8.49125911981854;6.3726054660165;6.75860820913592	strong;strong;strong
chr5:53967564:G:C	chr5:53967564	LOC102467080	chr5	53967564	G	C	rs4133308	ncRNA_intronic	.	NA	NA	NA	NA	NA	NA	NA	NA	0	NA	NA	NA	0	NA	NA	NA	NA	NA	NA	0	YY2	0.0324465	0.916937	4.5002	7.83738	strong
chr20:39529038:T:C	chr20:39529038	LOC100128988;SNORD154	chr20	39529038	T	C	rs6029424	intergenic	dist=185775;dist=80315	NA	NA	NA	NA	NA	NA	NA	NA	0	NA	NA	NA	0	NA	NA	NA	NA	NA	NA	0	Pax6;SOX9	0.116279069767442;0	0.790697674418605;0.988636363636364	6.27795842672229;-7.76601907673288	8.15341691482699;-1.21923366597235	weak;strong
chr4:2830076:C:T	chr4:2830076	SH3BP2	chr4	2830076	C	T	rs1709003	intronic	.	NA	NA	NA	NA	NA	NA	NA	NA	0	NA	0.000178728	Whole_Blood_Analysis.v6p	1	NA	NA	NA	NA	NA	NA	0	ESRRA;NR2F1;RARA;RARG	0.192102454642476;0.00748971193415638;0.00572701240852689;0.06640625	0.775880469583778;0.992510288065844;0.992682150811327;0.921875	1.68614065155811;3.50423578339687;3.35024962419833;7.95906034233469	3.08104689652142;8.38884852527314;8.4900094035046;10.5824008777806	weak;strong;strong;strong
chr1:6095162:A:G	chr1:6095162	KCNAB2	chr1	6095162	A	G	rs12083489	intronic	.	NA	NA	0.0453	gwas.clozuk_pgc2.scz	0.03661	gwas.pgc3.scz	NA	NA	2	DLPFC_gene;DLPFC_jxn;DLPFC_tx;HIPPO_exon;HIPPO_gene;HIPPO_jxn;HIPPO_tx	6.5184e-09	Whole_Blood_Analysis.v6p;Brain_Cortex_Analysis.v6p;Brain_Caudate_basal_ganglia_Analysis.v6p;Brain_Frontal_Cortex_BA9_Analysis.v6p	2	NA	NA	NA	NA	NA	NA	0	NRF1;TP53;Trp53	0.937727724412057;0.897868918375553;0.897868918375553	0.0400794965220272;0.0059308403699236;0.0059308403699236	5.52578917582689;6.41174735558111;6.41190710225855	2.37516620191465;1.39365206853134;1.39425292537779	strong;strong;strong
chr4:49656184:G:A	chr4:49656184	CWH43;NONE	chr4	49656184	G	A	rs61796181	intergenic	dist=592089;dist=NONE	NA	NA	NA	NA	NA	NA	NA	NA	0	NA	NA	NA	0	NA	NA	NA	NA	NA	NA	0	CPEB1	0.0058003	0.9942	3.02801	8.16938	strong
chr14:71348604:G:C	chr14:71348604	MAP3K9;PCNX1	chr14	71348604	G	C	rs2526888	intergenic	dist=72716;dist=25518	NA	NA	NA	NA	NA	NA	NA	NA	0	NA	NA	NA	0	NA	NA	NA	NA	NA	NA	0	NA	NA	NA	NA	NA	NA
chr6:161558098:C:A	chr6:161558098	AGPAT4	chr6	161558098	C	A	rs16892196	intronic	.	0.04878	gwas.ckqny.scz	0.0484	gwas.clozuk_pgc2.scz	NA	NA	NA	NA	2	NA	NA	NA	0	-0.056013	0.00525383	NA	NA	NA	NA	1	HIC2	0.992492	0.00466721	7.33975	1.98911	strong
chr1:12091210:T:C	chr1:12091210	MIIP	chr1	12091210	T	C	rs946461	intronic	.	NA	NA	NA	NA	NA	NA	NA	NA	0	DLPFC_jxn;DLPFC_tx;HIPPO_gene	6.35909e-08	Whole_Blood_Analysis.v6p;Whole_Blood_Analysis.v6p;Whole_Blood_Analysis.v6p;Brain_Cortex_Analysis.v6p;Whole_Blood_Analysis.v6p;Brain_Cortex_Analysis.v6p	2	0.0562176	0.00194779	0.0624926	0.0528584	NA	NA	2	TFAP2A;TFAP2A(var.3)	0.1359714370723;0.0943124550035997	0.65278191014579;0.802735781137509	6.13728849504415;5.43214369692213	7.70572962879459;7.57233286713562	weak;strong
chr17:22250467:A:G	chr17:22250467	MTRNR2L1;NONE	chr17	22250467	A	G	rs4265838	intergenic	dist=226476;dist=NONE	NA	NA	NA	NA	NA	NA	NA	NA	0	NA	NA	NA	0	NA	NA	NA	NA	NA	NA	0	NA	NA	NA	NA	NA	NA
chr4:954311:C:T	chr4:954311	DGKQ	chr4	954311	C	T	rs3733349	UTR3	NM_001347:c.*97G>A	NA	NA	NA	NA	NA	NA	NA	NA	0	DLPFC_jxn;DLPFC_tx;HIPPO_exon;HIPPO_jxn	1.8127e-08	Brain_Cerebellar_Hemisphere_Analysis.v6p;Whole_Blood_Analysis.v6p;Brain_Caudate_basal_ganglia_Analysis.v6p;Brain_Nucleus_accumbens_basal_ganglia_Analysis.v6p;Brain_Caudate_basal_ganglia_Analysis.v6p;Brain_Cortex_Analysis.v6p;Brain_Cerebellum_Analysis.v6p;Brain_Putamen_basal_ganglia_Analysis.v6p;Brain_Nucleus_accumbens_basal_ganglia_Analysis.v6p;Whole_Blood_Analysis.v6p;Brain_Frontal_Cortex_BA9_An…	2	NA	NA	0.0696921	0.0270627	NA	NA	1	NA	NA	NA	NA	NA	NA
chr2:162138832:C:T	chr2:162138832	LOC101929512;PSMD14	chr2	162138832	C	T	rs62196129	intergenic	dist=27678;dist=25954	NA	NA	NA	NA	NA	NA	NA	NA	0	NA	NA	NA	0	NA	NA	NA	NA	NA	NA	0	NA	NA	NA	NA	NA	NA
chr14:21253776:C:T	chr14:21253776	RNASE1;RNASE6	chr14	21253776	C	T	rs77397514	intergenic	dist=3150;dist=15739	NA	NA	NA	NA	NA	NA	NA	NA	0	DLPFC_tx	NA	NA	1	-0.183073	0.000119327	NA	NA	-0.2053	0.04198	2	NA	NA	NA	NA	NA	NA
chr11:1016655:G:A	chr11:1016655	MUC6	chr11	1016655	G	A	rs77024070	exonic	.	NA	NA	NA	NA	NA	NA	NA	NA	0	NA	NA	NA	0	NA	NA	NA	NA	NA	NA	0	NA	NA	NA	NA	NA	NA
chr20:61369452:T:C	chr20:61369452	NTSR1	chr20	61369452	T	C	rs67511177	intronic	.	0.04673	gwas.ckqny.scz	NA	NA	NA	NA	NA	NA	1	NA	NA	NA	0	NA	NA	NA	NA	NA	NA	0	NA	NA	NA	NA	NA	NA
chr16:380425:C:A	chr16:380425	AXIN1	chr16	380425	C	A	rs10903015	intronic	.	0.003393	gwas.ckqny.scz	0.000529	gwas.clozuk_pgc2.scz	NA	NA	NA	NA	2	DLPFC_gene;DLPFC_jxn;DLPFC_tx;HIPPO_exon;HIPPO_jxn;HIPPO_tx	1.39242e-06	Brain_Putamen_basal_ganglia_Analysis.v6p;Brain_Cerebellum_Analysis.v6p;Brain_Hippocampus_Analysis.v6p;Brain_Caudate_basal_ganglia_Analysis.v6p;Brain_Cerebellar_Hemisphere_Analysis.v6p;Whole_Blood_Analysis.v6p;Whole_Blood_Analysis.v6p;Brain_Cerebellar_Hemisphere_Analysis.v6p;Brain_Anterior_cingulate_cortex_BA24_Analysis.v6p;Brain_Cerebellar_Hemisphere_Analysis.v6p;Brain_Caudate_basal_ganglia_Analy…	2	NA	NA	NA	NA	NA	NA	0	HOMEZ	0.0274983	0.676727	4.72828	7.92669	weak
chr1:41809640:T:A	chr1:41809640	FOXO6;SCMH1	chr1	41809640	T	A	rs12047439	intergenic	dist=101825;dist=17963	NA	NA	NA	NA	NA	NA	0.04215	gwas.PGC.BPD	1	NA	0.000166374	Brain_Cerebellar_Hemisphere_Analysis.v6p;Brain_Cerebellum_Analysis.v6p	1	NA	NA	NA	NA	NA	NA	0	NA	NA	NA	NA	NA	NA
chr1:1696326:C:A	chr1:1696326	NADK	chr1	1696326	C	A	rs34166899	intronic	.	NA	NA	NA	NA	NA	NA	NA	NA	0	NA	2.15293e-07	Whole_Blood_Analysis.v6p;Brain_Putamen_basal_ganglia_Analysis.v6p;Brain_Cortex_Analysis.v6p;Brain_Cerebellar_Hemisphere_Analysis.v6p;Whole_Blood_Analysis.v6p;Brain_Cerebellum_Analysis.v6p;Brain_Anterior_cingulate_cortex_BA24_Analysis.v6p	1	NA	NA	0.0416699	0.0535659	NA	NA	1	NA	NA	NA	NA	NA	NA
chr20:31898914:G:C	chr20:31898914	BPIFB1;CDK5RAP1	chr20	31898914	G	C	rs875947	intergenic	dist=1230;dist=47731	0.0404	gwas.ckqny.scz	0.0289	gwas.clozuk_pgc2.scz	NA	NA	NA	NA	2	NA	NA	NA	0	NA	NA	NA	NA	NA	NA	0	NA	NA	NA	NA	NA	NA
chr16:58058453:C:T	chr16:58058453	MMP15;USB1	chr16	58058453	C	T	rs3759955	intergenic	dist=2926;dist=1017	NA	NA	NA	NA	NA	NA	NA	NA	0	DLPFC_gene;DLPFC_tx;HIPPO_exon;HIPPO_gene;HIPPO_tx	0.000434646	Brain_Cerebellar_Hemisphere_Analysis.v6p;Whole_Blood_Analysis.v6p;Whole_Blood_Analysis.v6p	2	NA	NA	NA	NA	NA	NA	0	NA	NA	NA	NA	NA	NA
chr19:2461805:C:G	chr19:2461805	LINC01775	chr19	2461805	C	G	rs2392769	ncRNA_intronic	.	NA	NA	NA	NA	NA	NA	NA	NA	0	NA	3.36378e-08	Brain_Frontal_Cortex_BA9_Analysis.v6p	1	NA	NA	NA	NA	NA	NA	0	NA	NA	NA	NA	NA	NA
chr11:44601956:G:T	chr11:44601956	CD82	chr11	44601956	G	T	rs7946989	intronic	.	NA	NA	NA	NA	NA	NA	NA	NA	0	NA	NA	NA	0	NA	NA	NA	NA	NA	NA	0	NA	NA	NA	NA	NA	NA
chr7:97841618:G:C	chr7:97841618	BHLHA15	chr7	97841618	G	C	rs10270045	UTR5	NM_177455:c.-4G>C	0.0119	gwas.ckqny.scz	0.0268	gwas.clozuk_pgc2.scz	NA	NA	NA	NA	2	NA	NA	NA	0	NA	NA	NA	NA	NA	NA	0	NA	NA	NA	NA	NA	NA
chr2:207974875:A:G	chr2:207974875	KLF7	chr2	207974875	A	G	rs2244918	intronic	.	NA	NA	0.0304	gwas.clozuk_pgc2.scz	0.001521	gwas.pgc3.scz	NA	NA	2	NA	NA	NA	0	NA	NA	NA	NA	NA	NA	0	SOX9;SPI1	0.999377431906615;0	0.000622568093385214;0.965936291658995	-8.41819103210287;-8.47499580370251	-15.7387314864802;1.66983731000044	strong;strong
chr5:34194146:A:C	chr5:34194146	C1QTNF3-AMACR;NONE	chr5	34194146	A	C	rs12626	intergenic	dist=69513;dist=NONE	NA	NA	NA	NA	NA	NA	NA	NA	0	NA	NA	NA	0	NA	NA	NA	NA	NA	NA	0	NA	NA	NA	NA	NA	NA
chr6:159498306:G:A	chr6:159498306	LOC101929122;TAGAP	chr6	159498306	G	A	rs1572527	intergenic	dist=32122;dist=88625	NA	NA	NA	NA	NA	NA	NA	NA	0	NA	NA	NA	0	NA	NA	NA	NA	NA	NA	0	JDP2	0.150675	0.83049	5.3246	7.03094	weak
chr7:137556148:A:G	chr7:137556148	CREB3L2;DGKI	chr7	137556148	A	G	rs10250405	intergenic	dist=24538;dist=3577	NA	NA	NA	NA	NA	NA	NA	NA	0	NA	NA	NA	0	NA	NA	NA	NA	NA	NA	0	CREB3;CREB3L1;MAX;MAX::MYC;MLX;MLXIPL;MNT;MYC::MAX;TFE3;USF1;XBP1	0;0;0.0588235294117647;0.0476190476190476;0.00178571428571429;0.0264200792602378;0.0227272727272727;0.0476190476190476;0.0932771024559663;0.0333333333333333;0.00135556459265284	1;0.995548961424332;0.941176470588235;0.952380952380952;0.996428571428571;0.970937912813738;0.967329545454545;0.952380952380952;0.89679980153808;0.966666666666667;0.997153314355429	1.22758779857153;-0.816649286894623;6.71980771817529;5.86325939035214;1.95324650040489;5.14981538990016;4.5232005273002;5.86325939035214;5.233084777307;5.45672602308753;-0.0691398962936013	8.90406144496069;7.20014738759631;9.28475707563682;8.64827063259048;8.0556202432977;8.74271223847674;8.25922654686457;8.64827063259048;7.49621269133179;8.60946204545119;6.51165528652844	strong;strong;strong;strong;strong;strong;strong;strong;strong;strong;strong
chr2:233931562:C:T	chr2:233931562	INPP5D	chr2	233931562	C	T	rs58913593	intronic	.	NA	NA	NA	NA	NA	NA	NA	NA	0	NA	NA	NA	0	-0.106516	0.00545944	NA	NA	NA	NA	1	ESR1;PPARG;ZNF713	0.996845425867508;0.821428571428571;0.00198981216173193	0.00315457413249211;0;0.750358166189112	3.42606785824683;6.59930996090092;-12.1216922601999	-2.23019110549451;2.06671046774766;-6.19576381656376	strong;strong;strong
chr16:85677017:G:A	chr16:85677017	GSE1	chr16	85677017	G	A	rs73271277	intronic	.	NA	NA	NA	NA	NA	NA	NA	NA	0	NA	NA	NA	0	-0.0472456	0.00780298	NA	NA	NA	NA	1	NA	NA	NA	NA	NA	NA
chr7:5181460:C:T	chr7:5181460	ZNF890P	chr7	5181460	C	T	rs11486869	ncRNA_intronic	.	NA	NA	NA	NA	NA	NA	NA	NA	0	NA	0.000264832	Whole_Blood_Analysis.v6p;Whole_Blood_Analysis.v6p	1	NA	NA	NA	NA	NA	NA	0	FOXG1;IRF3;SPDEF;ZNF713	0;0.985565921492695;0.965332440127282;0.000226641736075698	1;0.0138707973948249;0.0113883771562552;0.999036772621678	-12.2003817042235;4.34564926502324;5.70868601262583;-12.5431110280419	-5.16072135436147;0.0826403164388512;1.27247791730147;-4.20842696720518	strong;strong;strong;strong
chr2:162136086:C:G	chr2:162136086	LOC101929512;PSMD14	chr2	162136086	C	G	rs75472285	intergenic	dist=24932;dist=28700	NA	NA	NA	NA	NA	NA	NA	NA	0	NA	NA	NA	0	NA	NA	NA	NA	NA	NA	0	NFATC1	0.992956	0.000260892	3.87191	-4.22142	strong
chr5:49440057:T:C	chr5:49440057	EMB;NONE	chr5	49440057	T	C	rs8185304	intergenic	dist=NONE;dist=251974	NA	NA	NA	NA	NA	NA	NA	NA	0	NA	NA	NA	0	-0.0581674	0.0164465	NA	NA	NA	NA	1	NA	NA	NA	NA	NA	NA
chr5:142244521:C:T	chr5:142244521	ARHGAP26-AS1	chr5	142244521	C	T	rs77850082	ncRNA_intronic	.	NA	NA	NA	NA	NA	NA	NA	NA	0	NA	NA	NA	0	NA	NA	NA	NA	NA	NA	0	FOXI1;HNF4A;TBX1;TBX15;TBX20;ZBTB49	0.032258064516129;0.986694677871149;0.99591102387962;0.99723429474516;0.961948955916473;0.999695493300853	0.774193548387097;0.0038515406162465;0.000327118089630357;0;0.022737819025522;0.000304506699147381	6.96181460604946;4.11236326707033;-4.83775195467354;-4.13195251235443;4.65352524068105;1.6439023218778	9.92708767211874;-1.41517420413784;-12.7686594035105;-13.7097758913172;0.912589150965203;-6.22856485100101	strong;strong;strong;strong;strong;strong
chr7:99821685:C:T	chr7:99821685	GATS	chr7	99821685	C	T	rs863450	exonic	.	NA	NA	0.0439	gwas.clozuk_pgc2.scz	0.002285	gwas.pgc3.scz	0.01268	gwas.PGC.BPD	3	DLPFC_gene;DLPFC_jxn;DLPFC_tx;HIPPO_exon;HIPPO_gene;HIPPO_jxn;HIPPO_tx	6.85616e-06	Brain_Cerebellum_Analysis.v6p;Brain_Hypothalamus_Analysis.v6p;Brain_Hypothalamus_Analysis.v6p;Brain_Hippocampus_Analysis.v6p;Brain_Nucleus_accumbens_basal_ganglia_Analysis.v6p;Brain_Caudate_basal_ganglia_Analysis.v6p;Brain_Cerebellar_Hemisphere_Analysis.v6p;Brain_Cerebellum_Analysis.v6p;Brain_Cerebellum_Analysis.v6p;Brain_Hypothalamus_Analysis.v6p;Brain_Hippocampus_Analysis.v6p;Brain_Cerebellar_H…	2	-0.0380077	0.0624657	NA	NA	NA	NA	1	NA	NA	NA	NA	NA	NA
chr2:100753963:C:A	chr2:100753963	AFF3	chr2	100753963	C	A	rs13019618	intronic	.	NA	NA	NA	NA	NA	NA	NA	NA	0	DLPFC_gene;DLPFC_tx;HIPPO_tx	0.000612446	Brain_Cortex_Analysis.v6p	2	NA	NA	NA	NA	NA	NA	0	TP53;Trp53	0.00522710886806056;0.00522710886806056	0.8047494592646;0.8047494592646	0.408996521183512;0.409710410246531	5.4436689895034;5.44388246089901	strong;strong
chr1:24196401:A:G	chr1:24196401	CNR2;FUCA1	chr1	24196401	A	G	rs3123554	intergenic	dist=1542;dist=4059	NA	NA	NA	NA	NA	NA	NA	NA	0	DLPFC_gene;HIPPO_gene	2.85861e-10	Whole_Blood_Analysis.v6p;Whole_Blood_Analysis.v6p;Brain_Cortex_Analysis.v6p;Brain_Cerebellum_Analysis.v6p;Brain_Anterior_cingulate_cortex_BA24_Analysis.v6p;Whole_Blood_Analysis.v6p	2	NA	NA	NA	NA	NA	NA	0	NR2C2;NR2F1;NR2F6;RXRA;RXRB;RXRG	0.0139392939623886;0.00958123953098827;0.000950209045990118;0.00284708561962936;0.00351758793969849;0.00206890727917581	0.944325305179809;0.958961474036851;0.989927784112505;0.991044621596439;0.993718592964824;0.994511062320554	4.14131080569321;1.13718086935141;-1.97882849091426;-2.38195415567134;-1.25607883049406;-1.14191620999004	8.3555838845773;5.74235071534026;4.94929716152331;3.46855172148384;4.37433902457483;5.03136145585518	strong;strong;strong;strong;strong;strong
chr7:150025915:G:T	chr7:150025915	LRRC61	chr7	150025915	G	T	rs11764936	intronic	.	NA	NA	NA	NA	NA	NA	0.02556	gwas.PGC.BPD	1	DLPFC_gene;DLPFC_jxn;DLPFC_tx;HIPPO_exon;HIPPO_gene;HIPPO_jxn;HIPPO_tx	1.37717e-05	Brain_Frontal_Cortex_BA9_Analysis.v6p;Brain_Caudate_basal_ganglia_Analysis.v6p;Brain_Hippocampus_Analysis.v6p;Brain_Caudate_basal_ganglia_Analysis.v6p;Brain_Caudate_basal_ganglia_Analysis.v6p;Whole_Blood_Analysis.v6p;Brain_Cortex_Analysis.v6p;Whole_Blood_Analysis.v6p;Brain_Nucleus_accumbens_basal_ganglia_Analysis.v6p;Brain_Hypothalamus_Analysis.v6p;Brain_Anterior_cingulate_cortex_BA24_Analysis.v6…	2	NA	NA	NA	NA	NA	NA	0	IRF2;RFX3;ZBTB49;ZNF282	0;0.956670956670957;0;0.0157303370786517	1;0.0403260403260403;0.94755804643715;0.849438202247191	2.68639449004815;4.41012221603471;-8.4698034849837;4.30514988377058	6.57821478815878;1.24625521717756;0.954637980880235;8.25970376757246	strong;strong;strong;strong
chr2:134887637:G:A	chr2:134887637	MGAT5;MIR3679	chr2	134887637	G	A	rs12470458	intergenic	dist=2874;dist=124193	0.03942	gwas.ckqny.scz	0.0479	gwas.clozuk_pgc2.scz	NA	NA	NA	NA	2	NA	NA	NA	0	-0.0271731	0.0389824	NA	NA	NA	NA	1	NA	NA	NA	NA	NA	NA
chr17:76670811:A:C	chr17:76670811	CYTH1	chr17	76670811	A	C	rs9894449	UTR3	NM_001292019:c.*1362T>G;NM_017456:c.*1362T>G;NM_001292018:c.*1362T>G;NM_004762:c.*1362T>G	NA	NA	NA	NA	NA	NA	NA	NA	0	NA	NA	NA	0	-0.0345234	0.0460144	NA	NA	NA	NA	1	NA	NA	NA	NA	NA	NA
chr7:3023764:T:C	chr7:3023764	CARD11	chr7	3023764	T	C	rs28626897	intronic	.	NA	NA	NA	NA	NA	NA	NA	NA	0	NA	0.000842027	Brain_Cortex_Analysis.v6p	1	-0.156513	1.44e-05	NA	NA	-0.1627	0.05824	2	THRA;THRB	0.0193966442089001;0.017	0.949920611080118;0.966368421052632	-2.15696868818966;-0.0274192140510419	1.73359079937513;4.01198616250453	strong;strong
chr22:37377094:T:C	chr22:37377094	LL22NC01-81G9.3;TEX33	chr22	37377094	T	C	rs5756439	intergenic	dist=12881;dist=10066	NA	NA	NA	NA	NA	NA	NA	NA	0	HIPPO_tx	0.000336589	Brain_Nucleus_accumbens_basal_ganglia_Analysis.v6p;Brain_Cerebellum_Analysis.v6p;Brain_Caudate_basal_ganglia_Analysis.v6p	2	NA	NA	NA	NA	NA	NA	0	SP4	0	0.999571	-7.46329	2.57696	strong
chr16:57133069:A:G	chr16:57133069	CPNE2	chr16	57133069	A	G	rs7192935	intronic	.	NA	NA	NA	NA	NA	NA	NA	NA	0	NA	0.000723716	Brain_Cerebellum_Analysis.v6p	1	NA	NA	NA	NA	NA	NA	0	NA	NA	NA	NA	NA	NA
chr8:126445505:G:C	chr8:126445505	TRIB1	chr8	126445505	G	C	rs13277396	intronic	.	NA	NA	NA	NA	NA	NA	NA	NA	0	NA	NA	NA	0	NA	NA	NA	NA	NA	NA	0	NA	NA	NA	NA	NA	NA
chr20:62203950:C:T	chr20:62203950	HELZ2	chr20	62203950	C	T	rs6089926	UTR5	NM_001037335:c.-212G>A	0.004475	gwas.ckqny.scz	0.045	gwas.clozuk_pgc2.scz	0.007365	gwas.pgc3.scz	0.01835	gwas.PGC.BPD	4	NA	0.000945641	Whole_Blood_Analysis.v6p;Brain_Cerebellum_Analysis.v6p;Brain_Cerebellum_Analysis.v6p;Brain_Cerebellar_Hemisphere_Analysis.v6p;Brain_Cerebellar_Hemisphere_Analysis.v6p;Brain_Cerebellum_Analysis.v6p;Brain_Hippocampus_Analysis.v6p	1	0.230688	5.06e-06	0.16593	0.0759338	NA	NA	2	ARNTL;CREB3;CREB3L1;MAX;MLX;MLXIPL;MNT;TFE3;TFEB;USF1	0.018348623853211;0.00264550264550265;0;0;0.025;0.00478468899521531;0;0.06863488624052;0.0178119730185497;0	0.981651376146789;0.994708994708995;0.996268656716418;0.941176470588235;0.975;0.983253588516746;0.978448275862069;0.783315276273023;0.918528667790894;1	1.04380872316679;1.27361379617422;0.0738048298157832;3.96256727288231;3.94226381995607;3.04525942613733;0.369482471944592;5.68867145477734;3.68842085914659;3.81367149985445	5.01225412178612;7.04212469106309;6.87800558986986;8.13695454277794;7.57891737801509;8.29179373764654;8.30382918938913;8.12319516749022;7.63059619728028;8.60946204545119	strong;strong;strong;strong;strong;strong;strong;strong;strong;strong
chr20:5652912:A:T	chr20:5652912	C20orf196;GPCPD1	chr20	5652912	A	T	rs6133247	intergenic	dist=61240;dist=78121	NA	NA	NA	NA	NA	NA	NA	NA	0	NA	0.000709854	Whole_Blood_Analysis.v6p	1	NA	NA	NA	NA	NA	NA	0	ARX;CPEB1;CUX1;CUX2;EMX2;FOXB1;FOXC1;FOXG1;FOXI1;FOXJ2;HNF1B;HOXC11;ONECUT1;ONECUT2;ONECUT3;POU1F1;POU2F3;POU3F1;POU3F2;POU3F3;POU3F4;POU4F1;POU4F2;POU4F3;POU6F2;PROP1	0.00918143023406181;0.994199696174561;0.0716156685319681;0.0423448166235418;0.159009759581052;0.69706457925636;0.0064973105394898;0.980237154150198;0.774193548387097;0.803223640026864;0.00253284787082476;0.0331594007742804;0.724441187248076;0.740118269530034;0.801476403901925;0.105263157894737;0.113180515759312;0.147269087789534;0.0966458214894827;0.091339648173207;0.0792124023990042;0.0989345509…	0.965989913358334;0;0.901178711751399;0.938156256347307;0.751963818138538;0.0731898238747554;0.517015497683336;0;0.0645161290322581;0.112155809267965;0.976381193604559;0.46473657633395;0.20749358739465;0.185185185185185;0.160954389665173;0.616541353383459;0.847421203438395;0.612810980840721;0.683342808413872;0.761840324763194;0.727283014597714;0.816336884830036;0.892642140468227;0.834564584732483…	2.59238809254227;9.44627037597174;4.24466191941757;1.33713781499104;5.71052764966477;8.93605833272868;5.16634405036503;0.316937898932935;10.1330016779542;6.36094365073921;0.522247813488029;4.99864048474505;7.66827718142949;7.47563491432804;8.71769138243597;5.65512898914747;5.3937516061165;7.78092958332299;6.19090214551715;7.00829359748873;5.64886202166741;7.96684399288978;5.40030815744353;8.11232…	7.24513577642783;-1.62210044118011;6.77684872541235;4.43515632014467;7.26392775270692;6.68261040355063;9.54137999437459;-6.70277937805302;7.75551527678701;4.39236292235428;6.47434735021653;7.63781966196815;6.41807540863429;6.09046922586947;7.1125174457488;7.42253112433667;7.40561884374438;9.20624986530137;8.14534060349886;9.12769566199714;7.8656690911411;10.0767044656809;7.5722610995372;10.163983…	strong;strong;strong;strong;weak;weak;weak;strong;strong;weak;strong;weak;weak;weak;weak;weak;strong;weak;weak;weak;weak;strong;strong;strong;strong;strong
chr1:203258685:G:C	chr1:203258685	LINC01353	chr1	203258685	G	C	rs4615902	downstream	dist=761	NA	NA	NA	NA	NA	NA	NA	NA	0	NA	NA	NA	0	NA	NA	NA	NA	NA	NA	0	RREB1	0.636364	0	6.09401	2.72672	weak
chr5:173160609:A:G	chr5:173160609	LINC01484	chr5	173160609	A	G	rs2879659	ncRNA_intronic	.	NA	NA	NA	NA	NA	NA	NA	NA	0	NA	NA	NA	0	NA	NA	NA	NA	NA	NA	0	TFAP2A;TFAP2C	0;0	0.694643368662274;1	-1.43747552499136;1.37949434146529	7.89717647242965;8.97889567488111	weak;strong
chr7:158531257:T:C	chr7:158531257	ESYT2	chr7	158531257	T	C	rs34249621	intronic	.	NA	NA	NA	NA	NA	NA	NA	NA	0	DLPFC_gene;DLPFC_jxn;DLPFC_tx;HIPPO_exon;HIPPO_jxn;HIPPO_tx	2.01719e-11	Whole_Blood_Analysis.v6p	2	-0.0267179	0.0546157	NA	NA	NA	NA	1	ZNF75A	0.0241935	0.975806	2.15613	5.78392	strong
chr8:10176506:A:T	chr8:10176506	MSRA	chr8	10176506	A	T	rs10089263	intronic	.	NA	NA	NA	NA	NA	NA	NA	NA	0	DLPFC_jxn;HIPPO_jxn	NA	NA	1	NA	NA	NA	NA	NA	NA	0	EHF;ELF3;ELF5	0.8921875;0.955596107055961;0.621383647798742	0.028125;0.0145985401459854;0.12	6.68239348685468;7.25183754887829;7.94731164408015	3.23024910826268;3.08075240038603;6.30316942711915	strong;strong;weak
chr13:21652319:T:G	chr13:21652319	LATS2;SAP18	chr13	21652319	T	G	rs881244	intergenic	dist=16597;dist=62334	NA	NA	NA	NA	NA	NA	0.01384	gwas.PGC.BPD	1	NA	NA	NA	0	0.0839338	0.0143428	NA	NA	NA	NA	1	CTCF;ID4;TBX2;TBX4;TBX5;ZBTB18;ZNF238	0.0623177133968501;0.498472816127062;0.720338983050847;0.712966601178782;0.799511996746645;0.971708842763719;0.985583224115334	0.932432432432432;0.0568112400733048;0.0154536390827517;0.0359528487229862;0.0178934526230175;0.00255899914700028;0	0.722520269417428;8.87617117753672;7.4504613189704;7.4806352829928;6.22750139725533;8.5060228987051;7.48066710179633	3.4277554196021;6.70673455547001;3.61509511541014;4.49402133551834;2.43481532293026;2.57100284080898;-0.572278444779715	strong;weak;strong;weak;strong;strong;strong
chr10:134168475:T:C	chr10:134168475	LRRC27	chr10	134168475	T	C	rs2497645	intronic	.	NA	NA	NA	NA	NA	NA	NA	NA	0	DLPFC_gene;DLPFC_jxn;DLPFC_tx;HIPPO_exon;HIPPO_gene;HIPPO_jxn;HIPPO_tx	4.04831e-06	Brain_Anterior_cingulate_cortex_BA24_Analysis.v6p;Brain_Putamen_basal_ganglia_Analysis.v6p;Brain_Cortex_Analysis.v6p;Brain_Cortex_Analysis.v6p;Brain_Frontal_Cortex_BA9_Analysis.v6p;Brain_Hippocampus_Analysis.v6p;Whole_Blood_Analysis.v6p;Brain_Caudate_basal_ganglia_Analysis.v6p;Brain_Nucleus_accumbens_basal_ganglia_Analysis.v6p	2	NA	NA	NA	NA	NA	NA	0	EGR1;EGR2;EGR3;EGR4;NHLH1;ZBTB18;ZNF238	0.0190615835777126;0.0245882625840872;0.0173719376391982;0.0254895525653648;0.99815668202765;0.991082433118248;0.991082433118248	0.931818181818182;0.93574576664347;0.958574610244989;0.750683732633191;0.000460829493087558;0.00108750815631117;0.00108750815631117	3.76292905679568;4.81751851753713;2.16679059483291;4.33858172538434;7.30511559111414;6.29581132254547;6.29584529902005	7.64540087669676;8.45429939955407;6.17123647488592;7.71965598508263;-0.195326815517266;-0.508711966977342;-0.503845769974699	strong;strong;strong;strong;strong;strong;strong
chr4:184727641:A:C	chr4:184727641	STOX2;TRAPPC11	chr4	184727641	A	C	rs11722400	intergenic	dist=92894;dist=98868	NA	NA	NA	NA	NA	NA	NA	NA	0	NA	NA	NA	0	NA	NA	NA	NA	0.08542	0.07406	1	RUNX2;RUNX3;ZIC1	0.0196639256346085;0.0375335120643432;0.000664298298818704	0.801573114050769;0.609728073535044;0.792132397539208	5.69589576337932;4.14912348927572;-1.62847205074682	9.3971675429444;6.93455649022318;5.44380975903179	strong;weak;strong
chr1:200331339:C:G	chr1:200331339	LINC00862	chr1	200331339	C	G	rs2808501	ncRNA_intronic	.	0.001809	gwas.ckqny.scz	0.000523	gwas.clozuk_pgc2.scz	0.001517	gwas.pgc3.scz	0.01631	gwas.PGC.BPD	4	NA	0.00071459	Whole_Blood_Analysis.v6p;Brain_Nucleus_accumbens_basal_ganglia_Analysis.v6p	1	NA	NA	NA	NA	NA	NA	0	HSF4;ZNF75A	0.00954380606986066;0.975609756097561	0.960774957052873;0	2.65566956604921;7.33120779153999	7.26542017845849;1.02613493632072	strong;strong
chr19:42793590:G:A	chr19:42793590	CIC	chr19	42793590	G	A	rs3826706	intronic	.	NA	NA	NA	NA	NA	NA	NA	NA	0	NA	0.000668967	Whole_Blood_Analysis.v6p	1	NA	NA	NA	NA	NA	NA	0	NA	NA	NA	NA	NA	NA
chr22:18881702:T:C	chr22:18881702	LINC01663	chr22	18881702	T	C	rs62232316	ncRNA_intronic	.	NA	NA	NA	NA	NA	NA	NA	NA	0	NA	NA	NA	0	NA	NA	NA	NA	NA	NA	0	FOXC1;SOX8	0.212639894667544;0.970873786407767	0.633311389071758;0	6.43196336686948;-5.01881787349156	7.52309152297347;-11.6850950704392	weak;strong
chr17:37040586:C:T	chr17:37040586	LASP1	chr17	37040586	C	T	rs72625946	intronic	.	0.01929	gwas.ckqny.scz	0.0137	gwas.clozuk_pgc2.scz	NA	NA	NA	NA	2	NA	NA	NA	0	NA	NA	NA	NA	NA	NA	0	DMBX1;DPRX;GSC;PITX1;PITX3;RHOXF1	0.0663059889280322;0.00187416331994645;0.004;0.0154653410660039;0.0177972659272633;0.0132044650149741	0.833291394061399;0.950602409638554;0.97296;0.825462579397956;0.80642249161723;0.610672474816227	4.77927213506617;2.07580401185457;2.82708621241367;4.06764981215587;4.19630236039951;4.52501242434754	7.30991295926409;8.28850549285154;8.31164268800824;8.04023914147548;8.00791572198421;8.35683343033423	strong;strong;strong;strong;strong;weak
chr5:140053351:G:C	chr5:140053351	DND1;HARS	chr5	140053351	G	C	rs2530242	upstream;downstream	dist=180;dist=138	8.643e-06	gwas.ckqny.scz	3.48e-06	gwas.clozuk_pgc2.scz	2.814e-08	gwas.pgc3.scz	0.004622	gwas.PGC.BPD	4	DLPFC_gene;DLPFC_jxn;DLPFC_tx;HIPPO_exon;HIPPO_gene;HIPPO_jxn;HIPPO_tx	4.75419e-06	Brain_Cerebellum_Analysis.v6p;Brain_Caudate_basal_ganglia_Analysis.v6p;Brain_Putamen_basal_ganglia_Analysis.v6p;Brain_Cerebellar_Hemisphere_Analysis.v6p;Brain_Cerebellar_Hemisphere_Analysis.v6p;Whole_Blood_Analysis.v6p;Brain_Cerebellum_Analysis.v6p;Brain_Frontal_Cortex_BA9_Analysis.v6p;Brain_Cerebellum_Analysis.v6p;Brain_Cerebellum_Analysis.v6p;Brain_Cerebellar_Hemisphere_Analysis.v6p;Brain_Hippo…	2	NA	NA	NA	NA	NA	NA	0	NA	NA	NA	NA	NA	NA
chr10:129943941:G:T	chr10:129943941	LINC01163;MKI67	chr10	129943941	G	T	rs10829340	intergenic	dist=19473;dist=140273	NA	NA	NA	NA	NA	NA	NA	NA	0	NA	NA	NA	0	NA	NA	NA	NA	NA	NA	0	NKX2-8	0.985724	0.00161179	7.51106	1.10751	strong
chr1:40425117:G:A	chr1:40425117	MFSD2A	chr1	40425117	G	A	rs35950692	intronic	.	NA	NA	NA	NA	NA	NA	NA	NA	0	DLPFC_jxn	NA	NA	1	NA	NA	NA	NA	NA	NA	0	MAFF;MAFG;MAFK	0.0529695024077047;0.170467410642083;0.19782034346103	0.911717495987159;0.75254730713246;0.676023778071334	4.1329271694398;6.10696234412176;6.54887422633473	6.97124729222409;7.59171151084161;7.77754668728441	strong;weak;weak
chr22:23247025:G:A	chr22:23247025	IGLL5;RSPH14	chr22	23247025	G	A	rs2009423	intergenic	dist=9012;dist=154568	NA	NA	NA	NA	NA	NA	NA	NA	0	NA	NA	NA	0	NA	NA	NA	NA	NA	NA	0	DMBX1;GSC;GSC2;PITX1;PITX3;RHOXF1;RREB1	0.0663059889280322;0.004;0.0186194368755677;0.0154653410660039;0.0177972659272633;0;0.727272727272727	0.833291394061399;0.97296;0.915531335149864;0.825462579397956;0.80642249161723;0.675705386588494;0	4.7202462630444;2.29006682112842;3.47673920053001;3.99143335920671;4.14604478001411;-3.370278267986;5.97308486012778	7.25088708724232;7.77666504590398;7.36624019996053;7.96402268852631;7.95765814159881;6.99863218588122;2.4765772986613	strong;strong;strong;strong;strong;weak;strong
chr19:48665965:A:G	chr19:48665965	LIG1	chr19	48665965	A	G	rs1971775	intronic	.	NA	NA	NA	NA	NA	NA	NA	NA	0	DLPFC_gene;DLPFC_jxn;HIPPO_exon;HIPPO_gene	2.18224e-05	Whole_Blood_Analysis.v6p	2	NA	NA	NA	NA	NA	NA	0	NA	NA	NA	NA	NA	NA
chr17:76117401:A:G	chr17:76117401	TMC6	chr17	76117401	A	G	rs2073284	intronic	.	NA	NA	0.0376	gwas.clozuk_pgc2.scz	0.02645	gwas.pgc3.scz	0.03067	gwas.PGC.BPD	3	NA	NA	NA	0	NA	NA	NA	NA	NA	NA	0	NA	NA	NA	NA	NA	NA
chr13:110059113:C:T	chr13:110059113	LINC00399;LINC00676	chr13	110059113	C	T	rs12585282	intergenic	dist=5127;dist=321508	0.001873	gwas.ckqny.scz	0.000744	gwas.clozuk_pgc2.scz	0.02106	gwas.pgc3.scz	NA	NA	3	NA	NA	NA	0	NA	NA	NA	NA	NA	NA	0	PROP1	0.0730159	0.912698	4.14951	6.67016	strong
chr17:72740598:G:A	chr17:72740598	RAB37	chr17	72740598	G	A	rs12601879	intronic	.	NA	NA	NA	NA	NA	NA	NA	NA	0	NA	NA	NA	0	NA	NA	NA	NA	-0.08946	0.09257	1	ZNF435	0	1	-4.83494	0.666322	strong
chr2:169872462:A:G	chr2:169872462	ABCB11	chr2	169872462	A	G	rs10172795	intronic	.	0.04014	gwas.ckqny.scz	0.047	gwas.clozuk_pgc2.scz	NA	NA	NA	NA	2	NA	NA	NA	0	NA	NA	NA	NA	NA	NA	0	MAX	0.0741573	0.920974	1.06491	3.58295	strong
chr11:840319:C:T	chr11:840319	POLR2L	chr11	840319	C	T	rs3059	UTR3	NM_021128:c.*53G>A	NA	NA	NA	NA	NA	NA	NA	NA	0	DLPFC_gene;DLPFC_jxn;DLPFC_tx;HIPPO_exon;HIPPO_gene;HIPPO_jxn;HIPPO_tx	0.000137313	Brain_Frontal_Cortex_BA9_Analysis.v6p;Whole_Blood_Analysis.v6p;Whole_Blood_Analysis.v6p;Brain_Cerebellum_Analysis.v6p;Brain_Caudate_basal_ganglia_Analysis.v6p;Whole_Blood_Analysis.v6p;Brain_Cortex_Analysis.v6p;Brain_Putamen_basal_ganglia_Analysis.v6p;Brain_Cortex_Analysis.v6p;Brain_Hypothalamus_Analysis.v6p;Brain_Cortex_Analysis.v6p;Whole_Blood_Analysis.v6p;Brain_Hypothalamus_Analysis.v6p;Brain_H…	2	NA	NA	NA	NA	NA	NA	0	NA	NA	NA	NA	NA	NA
chr19:1098883:G:A	chr19:1098883	GPX4;POLR2E	chr19	1098883	G	A	rs10411247	intergenic	dist=3492;dist=5042	NA	NA	NA	NA	NA	NA	NA	NA	0	DLPFC_tx	0.000947823	Whole_Blood_Analysis.v6p	2	NA	NA	NA	NA	-0.1046	0.04963	1	SMAD3	0.00782515	0.941986	2.31987	7.1042	strong
chr21:45239915:G:A	chr21:45239915	AATBC;AGPAT3	chr21	45239915	G	A	rs1573335	intergenic	dist=7467;dist=45201	NA	NA	NA	NA	NA	NA	NA	NA	0	DLPFC_gene;DLPFC_tx;HIPPO_jxn	1.24742e-13	Whole_Blood_Analysis.v6p;Brain_Hypothalamus_Analysis.v6p;Brain_Hippocampus_Analysis.v6p;Brain_Caudate_basal_ganglia_Analysis.v6p	2	NA	NA	NA	NA	NA	NA	0	NA	NA	NA	NA	NA	NA
chr11:51572190:G:C	chr11:51572190	NONE;OR4C46	chr11	51572190	G	C	rs61890604	intergenic	dist=55979;dist=NONE	NA	NA	NA	NA	NA	NA	NA	NA	0	NA	NA	NA	0	NA	NA	NA	NA	NA	NA	0	NA	NA	NA	NA	NA	NA
chr20:3749886:A:G	chr20:3749886	C20orf27;SPEF1	chr20	3749886	A	G	rs683808	intergenic	dist=1434;dist=8265	NA	NA	NA	NA	NA	NA	7.539e-05	gwas.PGC.BPD	1	NA	NA	NA	0	NA	NA	NA	NA	-0.1022	0.07726	1	ZNF435	0.951613	0.0483871	1.0739	-1.82802	strong
chr2:135427392:A:G	chr2:135427392	TMEM163	chr2	135427392	A	G	rs7571113	intronic	.	NA	NA	NA	NA	NA	NA	NA	NA	0	DLPFC_gene;HIPPO_exon;HIPPO_gene;HIPPO_tx	8.09654e-12	Whole_Blood_Analysis.v6p;Brain_Cerebellum_Analysis.v6p	2	NA	NA	NA	NA	NA	NA	0	NA	NA	NA	NA	NA	NA
chr12:113687552:C:G	chr12:113687552	TPCN1	chr12	113687552	C	G	rs77688535	intronic	.	NA	NA	NA	NA	NA	NA	NA	NA	0	NA	NA	NA	0	NA	NA	NA	NA	-0.116	0.07202	1	NA	NA	NA	NA	NA	NA
chr6:135035892:A:G	chr6:135035892	ALDH8A1;LOC101928304	chr6	135035892	A	G	rs6902600	intergenic	dist=174749;dist=202636	NA	NA	NA	NA	NA	NA	NA	NA	0	NA	NA	NA	0	NA	NA	NA	NA	NA	NA	0	NA	NA	NA	NA	NA	NA
chr12:63071516:A:G	chr12:63071516	PPM1H	chr12	63071516	A	G	rs9804703	intronic	.	NA	NA	NA	NA	NA	NA	NA	NA	0	NA	NA	NA	0	-0.0281705	0.0669881	NA	NA	NA	NA	1	NA	NA	NA	NA	NA	NA
chr19:36614350:A:G	chr19:36614350	TBCB	chr19	36614350	A	G	rs78029023	intronic	.	0.04715	gwas.ckqny.scz	0.004	gwas.clozuk_pgc2.scz	8.413e-06	gwas.pgc3.scz	0.005269	gwas.PGC.BPD	4	NA	NA	NA	0	NA	NA	NA	NA	NA	NA	0	RREB1;ZNF410	0;0	0.909090909090909;0.999749184850765	3.79344315334943;-7.82338658353413	7.50701522005374;1.85776852268878	strong;strong
chr8:96306959:A:G	chr8:96306959	C8orf37-AS1	chr8	96306959	A	G	rs11775320	ncRNA_intronic	.	NA	NA	NA	NA	NA	NA	NA	NA	0	NA	NA	NA	0	NA	NA	NA	NA	NA	NA	0	TP63;TP73;Trp73;XBP1	0;0;0;0.00455540954883925	1;1;1;0.994568550153307	-9.47496184261599;-3.45566802256108;-3.18793323399171;0.930445374595387	-0.0732575858616246;7.63665331545818;7.63681269123408;6.31049755996706	strong;strong;strong;strong
chr12:2031395:T:C	chr12:2031395	CACNA2D4;LINC00940	chr12	2031395	T	C	rs2079611	intergenic	dist=3525;dist=6973	NA	NA	NA	NA	NA	NA	0.01445	gwas.PGC.BPD	1	NA	0.000625223	Brain_Hippocampus_Analysis.v6p	1	NA	NA	NA	NA	NA	NA	0	NA	NA	NA	NA	NA	NA
chr12:2031393:C:T	chr12:2031393	CACNA2D4;LINC00940	chr12	2031393	C	T	rs2079610	intergenic	dist=3523;dist=6975	NA	NA	NA	NA	NA	NA	0.03224	gwas.PGC.BPD	1	NA	NA	NA	0	NA	NA	NA	NA	NA	NA	0	NA	NA	NA	NA	NA	NA
chr2:242281438:T:A	chr2:242281438	2021-09-02	chr2	242281438	T	A	rs12151655	intronic	.	NA	NA	NA	NA	NA	NA	NA	NA	0	DLPFC_gene;DLPFC_jxn;DLPFC_tx;HIPPO_tx	1.75712e-06	Brain_Nucleus_accumbens_basal_ganglia_Analysis.v6p;Brain_Cerebellar_Hemisphere_Analysis.v6p;Brain_Frontal_Cortex_BA9_Analysis.v6p;Brain_Hippocampus_Analysis.v6p;Brain_Anterior_cingulate_cortex_BA24_Analysis.v6p	2	NA	NA	NA	NA	NA	NA	0	NFATC1	0.997578	0.000660647	4.46906	-2.8239	strong
chr17:3615616:G:C	chr17:3615616	ITGAE;P2RX5-TAX1BP3	chr17	3615616	G	C	rs1107401	intergenic	dist=15918;dist=2303	NA	NA	NA	NA	NA	NA	NA	NA	0	DLPFC_gene;DLPFC_jxn;DLPFC_tx;HIPPO_exon;HIPPO_gene;HIPPO_jxn;HIPPO_tx	7.72895e-05	Brain_Cerebellar_Hemisphere_Analysis.v6p	2	-0.0563784	0.00134056	NA	NA	NA	NA	1	OLIG3;TAL1::TCF3	0.894859813084112;0.977272727272727	0;0.0227272727272727	7.47762985632553;9.02452428093486	-1.90538050536831;5.48067059887118	strong;strong
chr16:35228248:G:A	chr16:35228248	LINC02167;NONE	chr16	35228248	G	A	rs113842236	intergenic	dist=237253;dist=NONE	NA	NA	NA	NA	NA	NA	NA	NA	0	NA	NA	NA	0	NA	NA	NA	NA	NA	NA	0	NA	NA	NA	NA	NA	NA
chr14:104859860:A:G	chr14:104859860	C14orf144;C14orf180	chr14	104859860	A	G	rs8020331	intergenic	dist=105454;dist=186161	NA	NA	NA	NA	NA	NA	NA	NA	0	NA	0.000144381	Brain_Frontal_Cortex_BA9_Analysis.v6p	1	NA	NA	NA	NA	NA	NA	0	NFIX	0.666518	0.257327	7.0878	6.13609	weak
chr19:7711221:T:C	chr19:7711221	STXBP2	chr19	7711221	T	C	rs10001	exonic	.	NA	NA	NA	NA	NA	NA	NA	NA	0	DLPFC_jxn	2.17068e-07	Whole_Blood_Analysis.v6p;Whole_Blood_Analysis.v6p;Brain_Cerebellar_Hemisphere_Analysis.v6p;Whole_Blood_Analysis.v6p;Whole_Blood_Analysis.v6p;Whole_Blood_Analysis.v6p	2	NA	NA	NA	NA	NA	NA	0	ATF7;GMEB2	0.00349614395886889;0.00128095644748079	0.993778920308483;0.995089666951324	-0.890348230518612;2.23956680336397	4.75604450716791;8.85756024208392	strong;strong
chr14:91873553:C:A	chr14:91873553	CCDC88C	chr14	91873553	C	A	rs1285834	intronic	.	NA	NA	NA	NA	NA	NA	0.002154	gwas.PGC.BPD	1	NA	0.000164141	Brain_Putamen_basal_ganglia_Analysis.v6p	1	NA	NA	NA	NA	NA	NA	0	SRF	0	0.934783	0.991657	6.14495	strong
chr20:36905894:T:C	chr20:36905894	LOC149684	chr20	36905894	T	C	rs2185558	ncRNA_intronic	.	NA	NA	NA	NA	NA	NA	NA	NA	0	NA	NA	NA	0	NA	NA	NA	NA	NA	NA	0	HOXD12;MGA;TBX21	0.096594427244582;0.0262135922330097;0.0622033065968244	0.638390092879257;0.680582524271845;0.61376657390735	5.66625351718047;-1.68386994292553;3.42001615845484	7.55297990274187;1.56780109836995;5.70893974493782	weak;weak;weak
chr14:106758131:A:G	chr14:106758131	LINC00221;LINC00226	chr14	106758131	A	G	rs4774089	intergenic	dist=13165;dist=180314	NA	NA	NA	NA	NA	NA	NA	NA	0	NA	NA	NA	0	NA	NA	NA	NA	NA	NA	0	HNF4A;PPARG::RXRA;RARA;RARG	0.0166724557137895;0.0487804878048781;0.984157160963245;0.98531211750306	0.978812087530393;0.878048780487805;0.0041191381495564;0.00349711488022382	-1.17520495467831;1.58407950392838;1.58566148577765;0.477777988698506	2.89316381425696;4.36358866901273;-3.87351449361923;-5.15264632743539	strong;strong;strong;strong
chr14:35308074:G:A	chr14:35308074	BAZ1A	chr14	35308074	G	A	rs7156153	intronic	.	NA	NA	NA	NA	NA	NA	NA	NA	0	NA	NA	NA	0	NA	NA	NA	NA	NA	NA	0	HOXD12	0.867386	0.131345	7.4094	5.52247	strong
chr5:90443379:T:C	chr5:90443379	ADGRV1	chr5	90443379	T	C	rs117850413	intronic	.	NA	NA	NA	NA	NA	NA	NA	NA	0	NA	NA	NA	0	NA	NA	NA	NA	NA	NA	0	NA	NA	NA	NA	NA	NA
chr17:79635511:C:T	chr17:79635511	CCDC137	chr17	79635511	C	T	rs34118862	intronic	.	NA	NA	NA	NA	NA	NA	NA	NA	0	DLPFC_gene;DLPFC_jxn;DLPFC_tx;HIPPO_exon;HIPPO_gene;HIPPO_jxn;HIPPO_tx	2.55325e-10	Whole_Blood_Analysis.v6p;Brain_Caudate_basal_ganglia_Analysis.v6p;Brain_Frontal_Cortex_BA9_Analysis.v6p;Whole_Blood_Analysis.v6p;Brain_Cerebellar_Hemisphere_Analysis.v6p	2	NA	NA	NA	NA	NA	NA	0	FOXC1;FOXC2;FOXI1;FOXJ2;FOXJ3;FOXL1;FOXO1;FOXO3;MEF2A	0.0859618717504333;0.0132340385162698;0;0.00136054421768707;0.0462382445141066;0.0423213380638621;0.0258555133079848;0;0	0.574350086655113;0.970306422540556;1;0.979591836734694;0.900470219435737;0.849467815509377;0.974144486692015;0.981549815498155;0.957593688362919	4.70251548288505;4.07662981479717;2.77925102581523;2.55010544232586;5.7515887044058;6.39404720218282;5.01421598320677;-0.653710430679273;-2.49770047976915	6.60111004292386;8.3708134056719;7.60756476311753;9.02687054572132;8.71711382970155;9.39215044167435;8.63740171311406;7.0774285621255;5.95453774614916	weak;strong;strong;strong;strong;strong;strong;strong;strong
chr10:81109708:T:C	chr10:81109708	PPIF	chr10	81109708	T	C	rs2000404	intronic	.	NA	NA	NA	NA	NA	NA	NA	NA	0	NA	0.000490098	Whole_Blood_Analysis.v6p	1	NA	NA	NA	NA	NA	NA	0	NA	NA	NA	NA	NA	NA
chr8:17926081:C:A	chr8:17926081	ASAH1	chr8	17926081	C	A	rs62497632	intronic	.	NA	NA	NA	NA	0.02246	gwas.pgc3.scz	NA	NA	1	DLPFC_gene;DLPFC_jxn;DLPFC_tx;HIPPO_exon;HIPPO_jxn;HIPPO_tx	0.000112013	Brain_Cerebellum_Analysis.v6p;Brain_Cortex_Analysis.v6p;Brain_Cerebellar_Hemisphere_Analysis.v6p;Whole_Blood_Analysis.v6p	2	NA	NA	NA	NA	NA	NA	0	NA	NA	NA	NA	NA	NA
chr21:43447862:G:T	chr21:43447862	UMODL1;ZNF295-AS1	chr21	43447862	G	T	rs220228	intergenic	dist=2833;dist=35206	NA	NA	NA	NA	NA	NA	NA	NA	0	NA	NA	NA	0	NA	NA	0.229406	0.0765288	NA	NA	1	EGR3;FOXO1;GLIS3;KLF16;RREB1;RUNX3;SP1;SP4;SP8;ZNF740	0.994646680942184;0.0137931034482759;0.00103842159916926;0.791359842906235;0.181818181818182;0.991314646664035;1;0.998944479628457;0.695833333333333;0.949668874172185	0;0.960344827586207;0.920041536863967;0.0157093765341188;0.818181818181818;0.00276352151598895;0;0.000633312222925902;0.0541666666666667;0.0233995584988962	6.25725670851507;2.18862995860847;-1.91929809351527;8.51225564313083;11.3136777098241;7.27545005199295;7.78279510468366;3.6617117944406;8.58233855176541;11.7361049804851	-2.86095968711183;6.40638327736968;4.64822873181631;4.59785621202187;12.7273710451321;1.42626031910814;4.28628754321718;-3.62152877676435;6.04502936599049;8.03570195718519	strong;strong;strong;strong;weak;strong;strong;strong;weak;strong
chr17:17687776:C:T	chr17:17687776	RAI1	chr17	17687776	C	T	rs12952495	intronic	.	0.002054	gwas.ckqny.scz	0.000494	gwas.clozuk_pgc2.scz	0.001067	gwas.pgc3.scz	NA	NA	3	NA	0.000918371	Brain_Putamen_basal_ganglia_Analysis.v6p;Brain_Hippocampus_Analysis.v6p;Brain_Cerebellum_Analysis.v6p;Whole_Blood_Analysis.v6p	1	-0.0560102	0.000197199	NA	NA	NA	NA	1	NA	NA	NA	NA	NA	NA
chr11:1018295:T:C	chr11:1018295	MUC6	chr11	1018295	T	C	rs73403297	exonic	.	NA	NA	NA	NA	NA	NA	NA	NA	0	NA	NA	NA	0	NA	NA	NA	NA	NA	NA	0	NA	NA	NA	NA	NA	NA
chr1:244533112:C:T	chr1:244533112	C1orf100	chr1	244533112	C	T	rs12028952	intronic	.	NA	NA	NA	NA	NA	NA	NA	NA	0	NA	NA	NA	0	NA	NA	NA	NA	NA	NA	0	NA	NA	NA	NA	NA	NA
chr2:68996749:A:G	chr2:68996749	ARHGAP25	chr2	68996749	A	G	rs6728582	intronic	.	NA	NA	0.0456	gwas.clozuk_pgc2.scz	0.04681	gwas.pgc3.scz	NA	NA	2	NA	NA	NA	0	-0.0953186	0.0146945	NA	NA	NA	NA	1	IRF3	0.0138708	0.985566	0.975812	5.23882	strong
chr14:71377295:A:G	chr14:71377295	PCNX1	chr14	71377295	A	G	rs2526878	intronic	.	4.967e-07	gwas.ckqny.scz	1.63e-06	gwas.clozuk_pgc2.scz	7.4e-07	gwas.pgc3.scz	NA	NA	3	DLPFC_gene;DLPFC_jxn;DLPFC_tx;HIPPO_exon;HIPPO_jxn	6.53754e-06	Brain_Cerebellar_Hemisphere_Analysis.v6p;Brain_Cortex_Analysis.v6p;Brain_Hippocampus_Analysis.v6p;Brain_Cerebellum_Analysis.v6p;Brain_Anterior_cingulate_cortex_BA24_Analysis.v6p	2	NA	NA	NA	NA	NA	NA	0	T;TBX19	0.970916905444126;0.928890217600205	0.0272206303724928;0.0636998441136902	4.99093010299208;5.67342612834148	1.41788059107519;2.9937039319461	strong;strong
chr2:162138512:A:G	chr2:162138512	LOC101929512;PSMD14	chr2	162138512	A	G	rs62196122	intergenic	dist=27358;dist=26274	NA	NA	NA	NA	NA	NA	NA	NA	0	NA	NA	NA	0	NA	NA	NA	NA	NA	NA	0	NA	NA	NA	NA	NA	NA
chr1:16952481:A:G	chr1:16952481	CROCCP2	chr1	16952481	A	G	rs915311	ncRNA_exonic	.	NA	NA	NA	NA	NA	NA	NA	NA	0	NA	NA	NA	0	NA	NA	-0.104099	0.0470144	NA	NA	1	NA	NA	NA	NA	NA	NA
chr1:25296478:T:C	chr1:25296478	MIR4425;RUNX3	chr1	25296478	T	C	rs10751775	intergenic	dist=4977;dist=53516	NA	NA	0.0228	gwas.clozuk_pgc2.scz	NA	NA	NA	NA	1	NA	NA	NA	0	NA	NA	NA	NA	NA	NA	0	ETV6	0.0349547	0.774182	0.943558	4.03942	strong
chr1:246381647:C:T	chr1:246381647	SMYD3	chr1	246381647	C	T	rs12116875	intronic	.	0.002544	gwas.ckqny.scz	0.0022	gwas.clozuk_pgc2.scz	0.04934	gwas.pgc3.scz	NA	NA	3	DLPFC_jxn;HIPPO_exon;HIPPO_gene;HIPPO_jxn	NA	NA	1	NA	NA	NA	NA	NA	NA	0	NFIC::TLX1;TLX1::NFIC	1;1	0;0	6.46646579887648;6.46646579887648	2.29207852898084;2.29207852898084	strong;strong
chr12:121338231:G:T	chr12:121338231	SPPL3	chr12	121338231	G	T	rs56161401	intronic	.	0.03214	gwas.ckqny.scz	0.0078	gwas.clozuk_pgc2.scz	0.0003732	gwas.pgc3.scz	NA	NA	3	DLPFC_tx	0.000862861	Brain_Hypothalamus_Analysis.v6p;Brain_Anterior_cingulate_cortex_BA24_Analysis.v6p	2	NA	NA	NA	NA	NA	NA	0	FOXO4;TP53;TP63;TP73;Trp53;Trp73;YY2	0.00156372165754496;0.00161080478285112;0;0.00618879216539717;0.00161080478285112;0.00618879216539717;0.977272727272727	0.994526974198593;0.440121429899015;0.96830985915493;0.808759521218716;0.440121429899015;0.808759521218716;0.020979020979021	-4.94797213593754;-0.334116114486419;-8.74975760805575;0.779671020821847;-0.33240197563074;0.784132185620006;7.31399428089509	1.38697938635375;5.26970608413433;0.619746210923323;5.64999380516879;5.26979996833369;5.65370793091021;3.48663222283903	strong;weak;strong;strong;weak;strong;strong
chr16:88224025:G:A	chr16:88224025	LINC02182;LOC400553	chr16	88224025	G	A	rs62046992	intergenic	dist=89434;dist=3862	NA	NA	NA	NA	NA	NA	NA	NA	0	NA	NA	NA	0	NA	NA	NA	NA	NA	NA	0	SCRT2;Trp53	0.775653282345443;0.990149580445093	0.00446144040790312;0.0025538124771981	4.73891606456539;7.52525415107051	-0.377925643131889;1.57791630211395	strong;strong
chr16:12552208:T:C	chr16:12552208	SNX29	chr16	12552208	T	C	rs2432628	intronic	.	NA	NA	NA	NA	NA	NA	NA	NA	0	NA	NA	NA	0	NA	NA	NA	NA	NA	NA	0	NA	NA	NA	NA	NA	NA
chr11:51582288:A:G	chr11:51582288	NONE;OR4C46	chr11	51582288	A	G	rs61892290	intergenic	dist=66077;dist=NONE	NA	NA	NA	NA	NA	NA	NA	NA	0	NA	NA	NA	0	NA	NA	NA	NA	NA	NA	0	NA	NA	NA	NA	NA	NA
chr3:53298604:A:C	chr3:53298604	DCP1A;TKT	chr3	53298604	A	C	rs931253	intergenic	dist=8474;dist=18841	4.277e-05	gwas.ckqny.scz	3.1e-07	gwas.clozuk_pgc2.scz	NA	NA	0.01299	gwas.PGC.BPD	3	DLPFC_gene;HIPPO_exon;HIPPO_gene;HIPPO_jxn	0.000614692	Whole_Blood_Analysis.v6p;Brain_Caudate_basal_ganglia_Analysis.v6p	2	0.03318	0.0168977	NA	NA	NA	NA	1	NFATC1	0.994607	0.00064711	3.58132	-3.69265	strong
chr19:3614136:C:T	chr19:3614136	CACTIN	chr19	3614136	C	T	rs2074791	intronic	.	NA	NA	NA	NA	NA	NA	NA	NA	0	DLPFC_jxn;HIPPO_exon;HIPPO_gene;HIPPO_jxn	2.78578e-05	Whole_Blood_Analysis.v6p;Brain_Hippocampus_Analysis.v6p;Whole_Blood_Analysis.v6p;Whole_Blood_Analysis.v6p;Brain_Cerebellum_Analysis.v6p;Brain_Hippocampus_Analysis.v6p;Brain_Cortex_Analysis.v6p	2	0.0314375	0.0363903	0.0500866	0.046657	NA	NA	2	NA	NA	NA	NA	NA	NA
chr17:72774128:T:C	chr17:72774128	TMEM104	chr17	72774128	T	C	rs12452204	intronic	.	NA	NA	NA	NA	NA	NA	NA	NA	0	DLPFC_jxn;DLPFC_tx;HIPPO_tx	2.76349e-07	Brain_Cerebellum_Analysis.v6p;Brain_Nucleus_accumbens_basal_ganglia_Analysis.v6p	2	NA	NA	NA	NA	NA	NA	0	MEIS2;MEIS3;PKNOX1;PKNOX2;RARG;TGIF1;TGIF2;TGIF2LX	0.948070175438597;0.866070349329143;0.963325317009182;0.962843295638126;0.900369003690037;0.995557228915663;0.918222844693433;0.962328767123288	0.00210526315789474;0.0462951770820742;0.0105487538259729;0;0.0516605166051661;0.00143072289156626;0.0327575474634298;0.0205479452054795	9.41249560398944;8.32857768659665;4.41240644448764;5.15590361458077;6.51585821976046;3.97236521896987;7.27005394279657;7.19503720471632	3.35195888486383;5.40027368725716;-0.100751566005347;-3.32203171921204;3.66723972983781;-2.55857666741525;3.9373262633409;3.36610287094301	strong;strong;strong;strong;strong;strong;strong;strong
chr16:89260909:C:T	chr16:89260909	CDH15	chr16	89260909	C	T	rs10438575	intronic	.	NA	NA	NA	NA	NA	NA	0.03208	gwas.PGC.BPD	1	NA	6.94183e-06	Brain_Cerebellum_Analysis.v6p;Brain_Frontal_Cortex_BA9_Analysis.v6p;Brain_Hypothalamus_Analysis.v6p;Whole_Blood_Analysis.v6p	1	NA	NA	NA	NA	NA	NA	0	NA	NA	NA	NA	NA	NA
chr20:62254934:A:G	chr20:62254934	GMEB2	chr20	62254934	A	G	rs6011934	intronic	.	NA	NA	NA	NA	NA	NA	NA	NA	0	HIPPO_exon	0.000275192	Whole_Blood_Analysis.v6p;Brain_Cortex_Analysis.v6p;Brain_Cerebellum_Analysis.v6p;Brain_Cortex_Analysis.v6p	2	-0.0386774	0.0129391	NA	NA	-0.08463	0.05824	2	NR4A2;RARA;RARA(var.2);RARB;RARG	0.986696820540109;0.731795241528479;0.731795241528479;0.9;0.151318303400841	0.00252760409737927;0.250901225666907;0.250901225666907;0;0.604763724366323	6.70581220490331;2.43524206329313;2.42296556981158;12.0904265548809;12.4924916470754	0.74996714225353;1.36524108751484;1.35284820050924;7.66199354739284;13.8777586822161	strong;weak;weak;strong;weak
chr4:2917608:G:A	chr4:2917608	ADD1	chr4	2917608	G	A	rs1012365	intronic	.	NA	NA	NA	NA	NA	NA	NA	NA	0	DLPFC_jxn;DLPFC_tx;HIPPO_exon;HIPPO_jxn;HIPPO_tx	0.000456629	Brain_Cerebellum_Analysis.v6p;Whole_Blood_Analysis.v6p	2	0.0174931	0.0716364	NA	NA	NA	NA	1	NA	NA	NA	NA	NA	NA
chr3:31273870:C:T	chr3:31273870	MIR466;STT3B	chr3	31273870	C	T	rs77596404	intergenic	dist=70591;dist=300123	NA	NA	NA	NA	NA	NA	0.01909	gwas.PGC.BPD	1	NA	NA	NA	0	NA	NA	NA	NA	NA	NA	0	NR2F1;NR2F6;RARA;RARG	0.0535614447053561;0.00758873929008568;0.0075187969924812;0.00196463654223969	0.931119311193112;0.987515299877601;0.992481203007519;0.99803536345776	7.05584833678093;1.75040838422478;-4.63772985118866;1.60487631693705	9.91090204660194;6.61061583525137;0.207214874838115;7.7973720392207	strong;strong;strong;strong
chr3:4869622:T:C	chr3:4869622	ITPR1	chr3	4869622	T	C	rs3805026	intronic	.	NA	NA	NA	NA	NA	NA	NA	NA	0	NA	NA	NA	0	NA	NA	NA	NA	NA	NA	0	NA	NA	NA	NA	NA	NA
chr1:21316623:T:C	chr1:21316623	EIF4G3	chr1	21316623	T	C	rs12026318	intronic	.	NA	NA	0.0171	gwas.clozuk_pgc2.scz	NA	NA	NA	NA	1	DLPFC_gene;DLPFC_jxn;DLPFC_tx;HIPPO_exon;HIPPO_gene;HIPPO_jxn;HIPPO_tx	0.000147114	Whole_Blood_Analysis.v6p;Whole_Blood_Analysis.v6p;Brain_Caudate_basal_ganglia_Analysis.v6p	2	-0.0350903	0.0020561	NA	NA	NA	NA	1	CEBPB;CEBPD;CEBPE;DPRX;HLF	0.0867269099870907;0.0786098999743524;0.121045972163644;0.665786229970065;0.111111111111111	0.889253999921762;0.905745062836625;0.83804301982286;0.0403240007043494;0.833333333333333	4.94322135741656;4.56664852942384;5.54329201910612;7.47853225686392;5.95090971016564	7.27074510088275;7.01057198915613;7.47784274042675;4.67584836183257;7.86455899700274	strong;strong;strong;weak;strong
chr2:92323408:G:C	chr2:92323408	ACTR3BP2;NONE	chr2	92323408	G	C	rs62148516	intergenic	dist=192912;dist=NONE	NA	NA	NA	NA	NA	NA	NA	NA	0	NA	NA	NA	0	NA	NA	NA	NA	NA	NA	0	BCL6B;CENPB;RFX2;RFX3;RFX4;RFX5	0;0.0302488209464954;6.95216907675195e-05;0.00155307329311272;0.00120455540954884;0.00483091787439614	0.978947368421053;0.907464628394861;0.977961624026696;0.942476554566633;0.961892247043364;0.957729468599034	-14.709497853254;3.47960972494034;-3.19664596010841;2.85880487135199;2.14957480179654;1.73659953111163	-7.39317351647378;6.87956484916818;6.14894538586853;9.26270073987647;8.81792035076734;7.00962517255291	strong;strong;strong;strong;strong;strong
chr15:20561432:C:T	chr15:20561432	CHEK2P2;HERC2P3	chr15	20561432	C	T	rs6599960	intergenic	dist=64621;dist=52218	NA	NA	NA	NA	NA	NA	NA	NA	0	NA	NA	NA	0	NA	NA	NA	NA	NA	NA	0	NA	NA	NA	NA	NA	NA
chr6:14892230:G:A	chr6:14892230	JARID2;LINC01108	chr6	14892230	G	A	rs837181	intergenic	dist=606545;dist=353976	NA	NA	NA	NA	NA	NA	NA	NA	0	NA	NA	NA	0	0.0337206	0.0389466	NA	NA	NA	NA	1	NA	NA	NA	NA	NA	NA
chr10:39112750:T:C	chr10:39112750	ACTR3BP5;NONE	chr10	39112750	T	C	rs9730885	intergenic	dist=121379;dist=NONE	NA	NA	NA	NA	NA	NA	NA	NA	0	DLPFC_gene;DLPFC_jxn;HIPPO_exon;HIPPO_gene;HIPPO_jxn	NA	NA	1	NA	NA	NA	NA	NA	NA	0	SOX14;SOX18;SOX2;SOX21;SOX8;SRY	0.000962927298988926;0.0234833659491194;0.0538243626062323;0.106686701728024;0.118819471061709;0	0.990370727010111;0.976516634050881;0.838526912181303;0.794891059353869;0.878753034368213;1	-2.77228501013372;-6.24698324124702;-2.12447464342658;2.60619232142155;-0.1545156851793;-5.02405960697098	4.0517501514171;-2.53909529849142;0.609930674486683;4.61310105479637;1.84615781828025;3.76970415214232	strong;strong;strong;weak;strong;strong
chr16:4403141:T:C	chr16:4403141	CORO7-PAM16	chr16	4403141	T	C	rs7193204	intronic	.	0.03589	gwas.ckqny.scz	0.0252	gwas.clozuk_pgc2.scz	NA	NA	NA	NA	2	NA	0.000866566	Brain_Cerebellum_Analysis.v6p;Whole_Blood_Analysis.v6p;Brain_Cerebellum_Analysis.v6p;Brain_Cerebellum_Analysis.v6p	1	NA	NA	NA	NA	NA	NA	0	CLOCK;MAX;MAX::MYC;MYC::MAX;RUNX1;Trp53;USF1;ZBTB18;ZNF238	0.0852878464818763;0.0588235294117647;0.0476190476190476;0.0476190476190476;0.923076923076923;0.99390243902439;0.0666666666666667;0.893873013797162;0.943538268506901	0.914712153518124;0.941176470588235;0.952380952380952;0.952380952380952;0.0384615384615385;0.00345528455284553;0.933333333333333;0.0181782514876087;0.00752823086574655	5.66567611831325;6.77431712384366;5.11133057694788;5.11133057694788;7.83922260420546;9.06700602477423;6.07929880407507;6.34177715481368;5.86182527312629	8.03282479610358;9.3392664813052;7.89634181918622;7.89634181918622;4.87394953813618;3.41483653381281;8.60946204545119;2.44705166467663;1.07133802136445	strong;strong;strong;strong;strong;strong;strong;strong;strong
chr6:163763110:C:G	chr6:163763110	DKFZp451B082	chr6	163763110	C	G	rs742331	ncRNA_exonic	.	NA	NA	NA	NA	NA	NA	NA	NA	0	DLPFC_gene	NA	NA	1	NA	NA	NA	NA	NA	NA	0	NA	NA	NA	NA	NA	NA
chr13:42038638:A:G	chr13:42038638	RGCC	chr13	42038638	A	G	rs872357	intronic	.	NA	NA	0.0409	gwas.clozuk_pgc2.scz	NA	NA	NA	NA	1	NA	NA	NA	0	NA	NA	NA	NA	NA	NA	0	NA	NA	NA	NA	NA	NA
chr2:86423401:A:G	chr2:86423401	IMMT	chr2	86423401	A	G	rs9309633	upstream	dist=508	NA	NA	NA	NA	NA	NA	NA	NA	0	DLPFC_gene;DLPFC_jxn;DLPFC_tx;HIPPO_exon;HIPPO_gene;HIPPO_jxn;HIPPO_tx	5.58291e-06	Brain_Hippocampus_Analysis.v6p;Brain_Caudate_basal_ganglia_Analysis.v6p;Brain_Frontal_Cortex_BA9_Analysis.v6p;Brain_Nucleus_accumbens_basal_ganglia_Analysis.v6p;Brain_Cerebellar_Hemisphere_Analysis.v6p;Brain_Frontal_Cortex_BA9_Analysis.v6p;Brain_Caudate_basal_ganglia_Analysis.v6p;Brain_Cortex_Analysis.v6p;Brain_Hypothalamus_Analysis.v6p;Brain_Cortex_Analysis.v6p;Brain_Cortex_Analysis.v6p;Brain_An…	2	NA	NA	NA	NA	NA	NA	0	FOXC1;FOXC2;FOXF2;FOXG1;FOXJ2;FOXJ3;FOXL1;FOXO1;FOXO3	0.946850393700787;0.548220838659135;0.592592592592593;0.99203187250996;0.57738572574178;0.705773955773956;0.939140145170296;0.507326732673267;0.546551724137931	0.0170603674540682;0.0705067414340494;0.0740740740740741;0.00796812749003984;0.0801924619085806;0.0755528255528256;0.0139586823003908;0.0796039603960396;0.0620689655172414	13.905619663118;10.8441543818876;10.3271533108465;-5.78742065037518;9.02687054572132;8.71711382970155;12.1905492667928;8.63740171311406;7.0774285621255	9.8935392322159;8.79329002736952;8.35366347609204;-10.5081711756838;7.05436699854473;6.48471739052028;7.98550188354513;6.78695918047297;4.90817783683168	strong;weak;weak;strong;weak;weak;strong;weak;weak
chr9:140155784:T:G	chr9:140155784	NELFB	chr9	140155784	T	G	rs9695098	intronic	.	NA	NA	NA	NA	NA	NA	NA	NA	0	NA	0.000380509	Brain_Cerebellum_Analysis.v6p;Brain_Putamen_basal_ganglia_Analysis.v6p;Brain_Cerebellar_Hemisphere_Analysis.v6p;Brain_Hippocampus_Analysis.v6p;Brain_Frontal_Cortex_BA9_Analysis.v6p;Whole_Blood_Analysis.v6p;Brain_Cortex_Analysis.v6p;Brain_Hippocampus_Analysis.v6p;Brain_Hypothalamus_Analysis.v6p;Brain_Caudate_basal_ganglia_Analysis.v6p	1	NA	NA	0.0564168	0.0119076	NA	NA	1	NA	NA	NA	NA	NA	NA
chr1:38156605:C:T	chr1:38156605	C1orf109	chr1	38156605	C	T	rs667191	intronic	.	NA	NA	NA	NA	NA	NA	NA	NA	0	DLPFC_gene;DLPFC_jxn;DLPFC_tx;HIPPO_exon;HIPPO_gene;HIPPO_jxn	0.00056218	Brain_Putamen_basal_ganglia_Analysis.v6p;Whole_Blood_Analysis.v6p;Whole_Blood_Analysis.v6p	2	NA	NA	NA	NA	NA	NA	0	NA	NA	NA	NA	NA	NA
chr15:40340291:T:C	chr15:40340291	SRP14-AS1	chr15	40340291	T	C	rs12440899	ncRNA_intronic	.	NA	NA	NA	NA	0.0477	gwas.pgc3.scz	NA	NA	1	DLPFC_gene;DLPFC_jxn;DLPFC_tx;HIPPO_jxn;HIPPO_tx	NA	NA	1	NA	NA	NA	NA	NA	NA	0	NA	NA	NA	NA	NA	NA
chr3:184209015:C:T	chr3:184209015	LINC01840;LINC02054	chr3	184209015	C	T	rs9881648	intergenic	dist=51579;dist=55487	NA	NA	NA	NA	0.03625	gwas.pgc3.scz	NA	NA	1	NA	NA	NA	0	NA	NA	NA	NA	NA	NA	0	NA	NA	NA	NA	NA	NA
chr12:271999:T:G	chr12:271999	IQSEC3	chr12	271999	T	G	rs3902269	intronic	.	NA	NA	NA	NA	NA	NA	NA	NA	0	NA	7.39367e-08	Brain_Cerebellum_Analysis.v6p;Brain_Cerebellar_Hemisphere_Analysis.v6p;Brain_Nucleus_accumbens_basal_ganglia_Analysis.v6p;Brain_Cerebellar_Hemisphere_Analysis.v6p;Brain_Cerebellum_Analysis.v6p;Brain_Cerebellum_Analysis.v6p;Brain_Cortex_Analysis.v6p	1	-0.0744453	0.0002555	NA	NA	NA	NA	1	NA	NA	NA	NA	NA	NA
chr12:7793277:C:T	chr12:7793277	APOBEC1;CD163	chr12	7793277	C	T	rs11519515	intergenic	dist=136863;dist=8719	NA	NA	NA	NA	NA	NA	NA	NA	0	NA	0.000523856	Brain_Nucleus_accumbens_basal_ganglia_Analysis.v6p;Whole_Blood_Analysis.v6p;Brain_Caudate_basal_ganglia_Analysis.v6p	1	NA	NA	NA	NA	NA	NA	0	NA	NA	NA	NA	NA	NA
chr19:583856:A:T	chr19:583856	BSG	chr19	583856	A	T	rs73918143	downstream	dist=363	NA	NA	NA	NA	NA	NA	NA	NA	0	NA	0.000600053	Brain_Frontal_Cortex_BA9_Analysis.v6p;Brain_Cerebellum_Analysis.v6p;Whole_Blood_Analysis.v6p;Whole_Blood_Analysis.v6p;Whole_Blood_Analysis.v6p;Whole_Blood_Analysis.v6p;Brain_Anterior_cingulate_cortex_BA24_Analysis.v6p	1	0.0520567	0.000897484	NA	NA	NA	NA	1	MESP1;TCF4;ZBTB7B;ZNF740;ZNF784	0.885802469135803;1;0.677643615075009;0.726519706078824;0.993377483443709	0;0;0.1335528723015;0.132398129592518;0.0022075055187638	7.65305198923704;8.05466329204381;7.0871260922903;8.30233832505974;5.89915725419947	0.660252287027252;-3.41678371297988;5.46343956768481;6.60013911800637;-0.00752797952899753	strong;strong;weak;weak;strong
chr19:1365620:A:T	chr19:1365620	MUM1	chr19	1365620	A	T	rs2526134	intronic	.	NA	NA	NA	NA	0.03227	gwas.pgc3.scz	NA	NA	1	DLPFC_gene;DLPFC_jxn;DLPFC_tx;HIPPO_exon;HIPPO_gene;HIPPO_jxn;HIPPO_tx	8.02004e-07	Brain_Caudate_basal_ganglia_Analysis.v6p;Brain_Nucleus_accumbens_basal_ganglia_Analysis.v6p;Brain_Hippocampus_Analysis.v6p;Brain_Cerebellum_Analysis.v6p;Brain_Frontal_Cortex_BA9_Analysis.v6p;Brain_Putamen_basal_ganglia_Analysis.v6p;Brain_Cerebellar_Hemisphere_Analysis.v6p	2	-0.0257358	0.0421331	NA	NA	NA	NA	1	NA	NA	NA	NA	NA	NA
chr9:95840479:A:G	chr9:95840479	SUSD3	chr9	95840479	A	G	rs10821066	intronic	.	NA	NA	NA	NA	NA	NA	NA	NA	0	DLPFC_gene;HIPPO_gene	NA	NA	1	-0.333403	2.41e-05	-0.303433	0.0309303	NA	NA	2	HIC2;Trp53	0;0.828372247427244	0.992491883116883;0.154254730552174	-2.79474249990065;5.46877551172753	7.26506945818965;3.78803258360771	strong;weak
chr22:50324118:G:A	chr22:50324118	CRELD2;PIM3	chr22	50324118	G	A	rs28435480	intergenic	dist=2930;dist=30025	0.003144	gwas.ckqny.scz	0.0279	gwas.clozuk_pgc2.scz	0.01156	gwas.pgc3.scz	0.0007549	gwas.PGC.BPD	4	DLPFC_jxn;HIPPO_exon	0.000196693	Brain_Cerebellum_Analysis.v6p;Brain_Cerebellum_Analysis.v6p;Brain_Cerebellar_Hemisphere_Analysis.v6p;Whole_Blood_Analysis.v6p;Brain_Cerebellum_Analysis.v6p;Brain_Cerebellar_Hemisphere_Analysis.v6p;Whole_Blood_Analysis.v6p	2	NA	NA	NA	NA	NA	NA	0	ZBTB7A	0.608247	0.161512	8.76784	7.44573	weak
chr1:3417131:A:G	chr1:3417131	MEGF6	chr1	3417131	A	G	rs2821031	intronic	.	NA	NA	NA	NA	NA	NA	NA	NA	0	NA	NA	NA	0	NA	NA	NA	NA	NA	NA	0	BHLHB2;BHLHB3;BHLHE40;CLOCK;EGR4;HEY1;HEY2;MAX;MNT;NRF1;ZSCAN4	0.957181849198226;0.973506200676437;0.957181849198226;0.970588235294118;0.0163934426229508;0.873364730507588;0.778325123152709;0.965188096574958;0.978448275862069;0.0166204986149584;0.646117647058824	0.0211531900375299;0.0131059751972943;0.0211531900375299;0.0113122171945701;0.975409836065574;0.124018838304553;0.206896551724138;0.0223189219539584;0;0.980263157894737;0.180235294117647	7.42373393578675;7.09157725319806;7.42376203281865;7.57460222443706;-0.404189137757985;8.68725892810495;7.78054722560127;8.096645988494;8.36049850957614;3.57013751047455;8.07408521716202	3.61252861860897;2.78463433439936;3.61244160164796;3.16634691709106;3.61650396909531;6.735791540356;6.460475769055;4.33132307462317;0.453151444749404;7.64244595975694;6.79795829445222	strong;strong;strong;strong;strong;strong;weak;strong;strong;strong;weak
chr17:21189598:T:G	chr17:21189598	MAP2K3	chr17	21189598	T	G	rs1466314	intronic	.	NA	NA	NA	NA	NA	NA	NA	NA	0	NA	NA	NA	0	0.107043	7.15e-05	0.119873	0.00967702	NA	NA	2	ETS1;MAFF;MAFK	0.131658291457286;0;0.00262216924910608	0.866834170854271;0.983844911147011;0.932777115613826	-3.41569463318519;-2.67289816425749;3.02172844775082	-1.53165837374471;5.10605651987939;8.87694512048733	strong;strong;strong
chr15:22425856:G:A	chr15:22425856	IGHV1OR15-1;OR4N3P	chr15	22425856	G	A	rs1978641	intergenic	dist=11461;dist=22384	NA	NA	NA	NA	NA	NA	NA	NA	0	NA	NA	NA	0	NA	NA	NA	NA	NA	NA	0	Trp53	0.00345528	0.993902	0.166014	5.81818	strong
chr1:229755797:A:C	chr1:229755797	TAF5L	chr1	229755797	A	C	rs10916528	intronic	.	NA	NA	NA	NA	NA	NA	NA	NA	0	DLPFC_gene;DLPFC_tx	NA	NA	1	NA	NA	NA	NA	NA	NA	0	FOXJ2;FOXJ3;IRF1;NR2E1;RREB1;RUNX3;ZBTB7B;ZBTB7C;ZNF713	0.119008831346995;0.0112721417069243;0.05;0.662393162393162;1;0;0;0;0.00192220714608774	0.767469776215382;0.917874396135266;0.65;0.0854700854700855;0;0.997127187255158;0.998921251348436;0.981677917068467;0.988975576662144	6.66046316271551;2.39788521382285;7.34132878644965;9.16609682217013;10.7406593763674;-3.09754545608638;-1.64429922338401;-1.40248669199815;-11.8322156037772	8.52421333533902;6.75705575636847;9.70218278756767;7.13142519469661;6.93399688659704;7.62612160852485;7.88246972563502;7.63025088550378;-5.59583756306513	weak;strong;weak;weak;strong;strong;strong;strong;strong
chr16:89227817:A:G	chr16:89227817	LINC00304	chr16	89227817	A	G	rs11640375	ncRNA_exonic	.	NA	NA	NA	NA	NA	NA	NA	NA	0	DLPFC_gene;DLPFC_jxn;HIPPO_jxn	0.000482068	Brain_Cerebellum_Analysis.v6p;Whole_Blood_Analysis.v6p;Brain_Cerebellum_Analysis.v6p;Whole_Blood_Analysis.v6p;Brain_Cerebellar_Hemisphere_Analysis.v6p;Brain_Putamen_basal_ganglia_Analysis.v6p;Brain_Cortex_Analysis.v6p;Brain_Nucleus_accumbens_basal_ganglia_Analysis.v6p;Brain_Cerebellum_Analysis.v6p;Brain_Cerebellar_Hemisphere_Analysis.v6p;Brain_Putamen_basal_ganglia_Analysis.v6p;Brain_Cerebellum_A…	2	NA	NA	NA	NA	NA	NA	0	HES5;HES7;HEY2;MAX;TEAD1;TEAD3;TEAD4	0.000640614990390775;0;0;0.108602150537634;0.922575387123064;1;0.944859813084112	0.998718770019218;1;0.996126175982291;0.881362007168459;0;0;0.0196261682242991	-2.74127567614738;-3.19520370050161;-1.09227602309223;4.83129365641033;8.53082155008018;9.33242647714978;8.81499460780072	4.39930144570187;5.73872419128102;7.84826292886226;6.92428195746481;-0.0523216047954121;-2.76383688271476;4.95142412853052	strong;strong;strong;strong;strong;strong;strong
chr19:16487195:T:C	chr19:16487195	EPS15L1	chr19	16487195	T	C	rs748262	intronic	.	NA	NA	NA	NA	0.04152	gwas.pgc3.scz	NA	NA	1	DLPFC_gene	5.34997e-06	Brain_Cerebellum_Analysis.v6p;Brain_Cortex_Analysis.v6p	2	0.0372944	0.00928424	NA	NA	NA	NA	1	NA	NA	NA	NA	NA	NA
chr5:10474374:G:A	chr5:10474374	MIR6131;ROPN1L	chr5	10474374	G	A	rs2673897	intergenic	dist=9236;dist=3775	NA	NA	NA	NA	NA	NA	NA	NA	0	DLPFC_tx	NA	NA	1	NA	NA	NA	NA	NA	NA	0	NA	NA	NA	NA	NA	NA
chr19:54894060:C:T	chr19:54894060	LAIR1;TTYH1	chr19	54894060	C	T	rs1981831	intergenic	dist=11897;dist=32545	0.02462	gwas.ckqny.scz	0.000147	gwas.clozuk_pgc2.scz	NA	NA	NA	NA	2	NA	0.000626947	Brain_Nucleus_accumbens_basal_ganglia_Analysis.v6p	1	NA	NA	NA	NA	NA	NA	0	NA	NA	NA	NA	NA	NA
chr6:37791231:G:C	chr6:37791231	ZFAND3	chr6	37791231	G	C	rs259721	intronic	.	NA	NA	NA	NA	NA	NA	NA	NA	0	DLPFC_jxn;HIPPO_jxn	NA	NA	1	0.030324	0.0633541	NA	NA	NA	NA	1	NA	NA	NA	NA	NA	NA
chr11:111300782:T:G	chr11:111300782	BTG4;LOC100132078	chr11	111300782	T	G	rs4936453	intergenic	dist=11871;dist=37474	NA	NA	NA	NA	NA	NA	NA	NA	0	NA	NA	NA	0	NA	NA	NA	NA	NA	NA	0	NA	NA	NA	NA	NA	NA
chr18:13389227:A:G	chr18:13389227	LDLRAD4	chr18	13389227	A	G	rs8096336	intronic	.	NA	NA	NA	NA	NA	NA	NA	NA	0	NA	NA	NA	0	-0.0683539	9.17e-05	NA	NA	NA	NA	1	NA	NA	NA	NA	NA	NA
chr3:15657862:C:G	chr3:15657862	BTD	chr3	15657862	C	G	rs115670064	intronic	.	NA	NA	NA	NA	NA	NA	NA	NA	0	NA	NA	NA	0	NA	NA	NA	NA	NA	NA	0	CLOCK;FIGLA;HEY1;ID4;MEIS3;MESP1;MGA;PKNOX1;PKNOX2;SNAI2;TBR1;TBX1;TBX15;TBX21;TBX4;TBX5;TCF3;TCF4;TGIF1;ZBTB18;ZNF238	0;0.847619047619048;0.00536352800953516;0.945179584120983;0.766730401529637;0.864457831325301;0.753465958235512;0.945494544964755;0.912157413914266;0.837552391472106;0.702487582444426;0.802299778091588;0.940702257255464;0.778703047484054;0.739392497422476;0.763759525825571;0.943731848983543;0.978679372413129;0.927066569129481;0.981758115484056;0.984293193717278	0.914712153518124;0.148095238095238;0.994636471990465;0.03528670447385;0.0131718716804759;0.0451807228915663;0.0923514148029161;0.000314281865936335;0;0.0110305799754876;0.0662608908069375;0.0478111761145854;0.0090469365818703;0.0423458540042523;0.092315013085891;0.0804403048264183;0.0562681510164569;0.0186254692463182;0.00146305779078274;0.0175955185291583;0.0143979057591623	0.775590186884941;8.31600167099193;2.76420399294738;8.83783833691671;7.93384629661382;8.56653880197196;9.8548206506377;2.77045651476436;2.02491882252598;8.26517689664726;7.85631696613243;10.483689401978;10.6486213502534;7.36516979708604;9.50093081608031;9.02321300420381;9.03122963374651;9.29781888152356;-0.143887997119371;6.02737717603608;5.64964358581684	8.61271953281046;6.57202956390265;7.97347238851589;5.55435662424333;3.87438395236919;5.63202859829554;7.75580402431054;-5.19796048933676;-6.53014802131834;3.93554723707594;5.49535863971644;7.66379709994451;6.00671089311157;4.45454475103816;7.42041115779615;6.77327837703684;6.21196217310435;5.33677870598936;-6.58151707433595;2.00631061455847;1.44603621885356	strong;weak;strong;strong;strong;strong;weak;strong;strong;strong;weak;strong;strong;strong;weak;weak;strong;strong;strong;strong;strong
chr1:161024822:A:C	chr1:161024822	ARHGAP30	chr1	161024822	A	C	rs12748157	intronic	.	NA	NA	NA	NA	NA	NA	NA	NA	0	NA	1.02824e-10	Brain_Cerebellum_Analysis.v6p;Brain_Cerebellar_Hemisphere_Analysis.v6p;Brain_Cerebellar_Hemisphere_Analysis.v6p;Whole_Blood_Analysis.v6p;Brain_Hypothalamus_Analysis.v6p;Brain_Cerebellum_Analysis.v6p	1	NA	NA	NA	NA	NA	NA	0	EHF;ELF1;ELF3;ELF5;SOX4;SOX8;ZSCAN4	0;0;0;0.00600600600600601;0.998175182481752;1;0.947573898494144	0.997946611909651;1;0.999673575975192;0.993093093093093;0;0;0.0418293363078639	0.0258294508231683;-3.04599651621057;-1.70987597689406;3.57491281176708;-6.29446485422709;-6.85462137834451;9.30678379260507	8.61663142851228;6.62410773728115;8.36475634982275;8.67525967196416;-14.0001513859431;-14.3661460267354;6.18913748238492	strong;strong;strong;strong;strong;strong;strong
chr16:88551110:T:C	chr16:88551110	ZFPM1	chr16	88551110	T	C	rs12597021	intronic	.	NA	NA	NA	NA	NA	NA	NA	NA	0	NA	0.00088193	Brain_Hypothalamus_Analysis.v6p;Brain_Cerebellar_Hemisphere_Analysis.v6p	1	0.0656893	0.0256314	NA	NA	NA	NA	1	NA	NA	NA	NA	NA	NA
chr20:44687999:A:G	chr20:44687999	SLC12A5	chr20	44687999	A	G	rs1128536	UTR3	NM_001134771:c.*1755A>G;NM_020708:c.*1755A>G	NA	NA	NA	NA	NA	NA	0.02546	gwas.PGC.BPD	1	NA	NA	NA	0	NA	NA	NA	NA	NA	NA	0	AR;TBX1;TBX15	0.728182751540041;0.973462136353542;0.952476741262258	0.242043121149897;0.00555185431934266;0.0294191601709832	5.30691788371273;-3.07306536016265;-4.80414146028105	4.20566786148459;-8.23427675261788;-8.27928875866246	weak;strong;strong
chr15:79167260:T:C	chr15:79167260	MORF4L1	chr15	79167260	T	C	rs77362013	intronic	.	NA	NA	NA	NA	NA	NA	NA	NA	0	DLPFC_jxn;DLPFC_tx;HIPPO_exon;HIPPO_jxn;HIPPO_tx	0.000889968	Brain_Cerebellum_Analysis.v6p	2	NA	NA	NA	NA	NA	NA	0	SOX10;SOX14;SOX15;SOX18;SOX2;SOX21;SOX4;SOX7;SOX8;SOX9;SRY	1;0.999028654686741;1;0.996850393700787;1;0.994400895856663;0.998175182481752;0.99938612645795;1;0.997332740609024;0.998855180309101	0;0.000485672656629432;0;0;0;0.00111982082866741;0.00182481751824818;0;0;0.00133362969548789;0.000190803281816447	-6.33264287120443;3.35497727651383;-0.866987432897972;4.28559253686297;2.46452329680442;4.00390074106051;6.52787276626658;4.19657153536687;8.47037775308878;2.07722474657141;3.49581360260133	-14.4585696739123;-4.06320648448564;-6.79923262034598;-4.95435112837633;-5.03600618859087;-2.56637845033025;0.443235307912339;-5.28234191131406;0.958853104697914;-4.49916245775857;-4.85069448585626	strong;strong;strong;strong;strong;strong;strong;strong;strong;strong;strong
chr6:169614713:G:C	chr6:169614713	LOC101929523	chr6	169614713	G	C	rs12180739	ncRNA_intronic	.	NA	NA	NA	NA	NA	NA	0.01652	gwas.PGC.BPD	1	DLPFC_gene;DLPFC_jxn;DLPFC_tx;HIPPO_gene;HIPPO_tx	0.000965473	Brain_Hippocampus_Analysis.v6p;Brain_Anterior_cingulate_cortex_BA24_Analysis.v6p;Brain_Hippocampus_Analysis.v6p;Brain_Caudate_basal_ganglia_Analysis.v6p;Whole_Blood_Analysis.v6p	2	NA	NA	NA	NA	NA	NA	0	NA	NA	NA	NA	NA	NA
chr6:112185732:T:C	chr6:112185732	FYN	chr6	112185732	T	C	rs7753287	intronic	.	NA	NA	NA	NA	0.0004349	gwas.pgc3.scz	0.0001755	gwas.PGC.BPD	2	NA	NA	NA	0	NA	NA	NA	NA	NA	NA	0	TFAP4	0.70767	0.140996	6.81786	5.20491	weak
chr1:17373959:A:G	chr1:17373959	SDHB	chr1	17373959	A	G	rs9435749	intronic	.	0.009332	gwas.ckqny.scz	0.0069	gwas.clozuk_pgc2.scz	0.00775	gwas.pgc3.scz	NA	NA	3	DLPFC_gene;DLPFC_jxn;DLPFC_tx;HIPPO_exon;HIPPO_jxn	0.000319657	Brain_Hypothalamus_Analysis.v6p;Brain_Cerebellum_Analysis.v6p;Brain_Caudate_basal_ganglia_Analysis.v6p;Whole_Blood_Analysis.v6p;Whole_Blood_Analysis.v6p;Brain_Cerebellum_Analysis.v6p;Brain_Cerebellar_Hemisphere_Analysis.v6p;Brain_Nucleus_accumbens_basal_ganglia_Analysis.v6p;Whole_Blood_Analysis.v6p	2	NA	NA	NA	NA	NA	NA	0	NR2F1;RARG	0;0	1;0.909142425387231	-4.29434328684209;-9.99084983602309	7.88993865647995;0.108152755061093	strong;strong
chr9:249061:C:G	chr9:249061	DOCK8	chr9	249061	C	G	rs600492	intronic	.	0.009382	gwas.ckqny.scz	0.005	gwas.clozuk_pgc2.scz	NA	NA	NA	NA	2	DLPFC_gene;DLPFC_jxn;DLPFC_tx;HIPPO_exon;HIPPO_gene;HIPPO_jxn;HIPPO_tx	2.79118e-07	Brain_Cortex_Analysis.v6p;Brain_Anterior_cingulate_cortex_BA24_Analysis.v6p;Brain_Nucleus_accumbens_basal_ganglia_Analysis.v6p;Brain_Hippocampus_Analysis.v6p;Brain_Hypothalamus_Analysis.v6p;Brain_Caudate_basal_ganglia_Analysis.v6p;Brain_Cerebellum_Analysis.v6p;Brain_Nucleus_accumbens_basal_ganglia_Analysis.v6p;Whole_Blood_Analysis.v6p;Brain_Hypothalamus_Analysis.v6p;Brain_Frontal_Cortex_BA9_Analy…	2	-0.165848	0.00118598	-0.165626	0.0689124	NA	NA	2	ELF1;ELK1;ELK3;ELK4;ERF;ERG;ETS1;ETV1;ETV2;ETV3;ETV4;FEV;FLI1;GABPA;SPIB	0.083969465648855;0.0357142857142857;0.0794725588025659;0.0656468531468531;0.031496062992126;0.0697389171193271;0.0933375235700817;0.116240382615928;0.0807407407407407;0.0503597122302158;0.130754352030948;0.0765866666666667;0.0381817434548518;0.0405727923627685;0.859350824363219	0.877862595419847;0.678571428571429;0.797220242337847;0.846037296037296;0.807086614173228;0.800070089363939;0.843180389692018;0.753794967768767;0.877037037037037;0.773381294964029;0.709864603481625;0.773226666666667;0.895688627676626;0.921241050119332;0.0908380055567571	4.0322707007714;5.15138942585818;6.30191763967898;5.59638239354578;5.18167857644174;5.37743064834533;5.78804778508906;6.66278985656327;5.51774269508765;4.67479202638846;7.02007559846469;6.06835647708638;5.01479268178671;5.50860418639325;5.47194062077487	6.3606907496498;7.88575693527776;8.60687174131087;8.1525522069444;8.40049028384672;7.8167559024131;7.98837559677793;8.53194128177464;7.9017729138871;7.39123751284807;8.71134687105048;8.38017203889927;8.16991336654783;8.61811543623082;3.22489414580871	strong;weak;strong;strong;strong;strong;strong;weak;strong;strong;weak;weak;strong;strong;strong
chr22:21956653:A:G	chr22:21956653	UBE2L3	chr22	21956653	A	G	rs2283790	intronic	.	NA	NA	NA	NA	NA	NA	NA	NA	0	DLPFC_gene;DLPFC_tx;HIPPO_exon	0.000187223	Brain_Hypothalamus_Analysis.v6p;Brain_Frontal_Cortex_BA9_Analysis.v6p;Brain_Anterior_cingulate_cortex_BA24_Analysis.v6p;Brain_Cerebellar_Hemisphere_Analysis.v6p;Brain_Cortex_Analysis.v6p;Whole_Blood_Analysis.v6p;Brain_Cerebellum_Analysis.v6p	2	NA	NA	NA	NA	NA	NA	0	CREB3L1;MGA	0.990196078431373;0.987188612099644	0.00490196078431373;0.0099644128113879	5.44833476177889;1.02841742638356	0.342433047724285;-3.55393786032026	strong;strong
chr1:1080286:G:A	chr1:1080286	LINC01342	chr1	1080286	G	A	rs1539638	downstream	dist=852	NA	NA	NA	NA	NA	NA	NA	NA	0	NA	0.000329495	Brain_Putamen_basal_ganglia_Analysis.v6p	1	NA	NA	NA	NA	NA	NA	0	TFAP2A;TFAP2A(var.3);TFAP2B;TFAP2B(var.3);TFAP2C;TFAP2C(var.3)	1;1;1;1;1;1	0;0;0;0;0;0	8.09186417404541;8.09225120210514;7.17199586548982;7.17205015275151;7.54513298524148;7.54513311213929	-0.624999212499393;-0.849555916258027;-1.27068927375135;-1.45292063083816;-1.73221161551517;-1.89226314797102	strong;strong;strong;strong;strong;strong
chr1:25243675:G:T	chr1:25243675	RUNX3	chr1	25243675	G	T	rs12408466	intronic	.	NA	NA	NA	NA	NA	NA	NA	NA	0	NA	NA	NA	0	NA	NA	NA	NA	NA	NA	0	NA	NA	NA	NA	NA	NA
chr10:42395881:A:T	chr10:42395881	LOC441666;NONE	chr10	42395881	A	T	rs28818295	intergenic	dist=NONE;dist=431433	NA	NA	NA	NA	NA	NA	NA	NA	0	NA	NA	NA	0	NA	NA	NA	NA	NA	NA	0	CUX1;LHX6;MEOX2	0.911056511056511;0;0.0102298206278027	0.0465847665847666;0.947249774571686;0.938761210762332	5.69056115429499;-2.34489911434255;1.66443136404986	2.71749182934463;6.58121350669733;6.1804844383037	strong;strong;strong
chr12:1898298:A:G	chr12:1898298	ADIPOR2	chr12	1898298	A	G	rs3926909	downstream	dist=453	NA	NA	NA	NA	NA	NA	NA	NA	0	NA	NA	NA	0	NA	NA	NA	NA	NA	NA	0	PPARG	0.892857	0	6.96772	2.3526	strong
chr10:22902853:T:C	chr10:22902853	PIP4K2A	chr10	22902853	T	C	rs1778331	intronic	.	NA	NA	NA	NA	NA	NA	NA	NA	0	DLPFC_jxn;HIPPO_jxn	NA	NA	1	NA	NA	NA	NA	NA	NA	0	NA	NA	NA	NA	NA	NA
chr12:66561788:C:G	chr12:66561788	TMBIM4	chr12	66561788	C	G	rs10878391	intronic	.	NA	NA	NA	NA	NA	NA	NA	NA	0	DLPFC_gene;DLPFC_jxn;DLPFC_tx;HIPPO_exon;HIPPO_gene;HIPPO_jxn;HIPPO_tx	4.8829e-08	Brain_Nucleus_accumbens_basal_ganglia_Analysis.v6p;Brain_Frontal_Cortex_BA9_Analysis.v6p;Brain_Cerebellum_Analysis.v6p;Brain_Cerebellar_Hemisphere_Analysis.v6p;Brain_Frontal_Cortex_BA9_Analysis.v6p;Brain_Putamen_basal_ganglia_Analysis.v6p;Whole_Blood_Analysis.v6p;Brain_Hypothalamus_Analysis.v6p;Brain_Anterior_cingulate_cortex_BA24_Analysis.v6p;Brain_Hippocampus_Analysis.v6p;Brain_Cerebellum_Analy…	2	NA	NA	NA	NA	NA	NA	0	RXRA::VDR	0.9	0	7.92202	4.3111	strong
chr2:43424704:A:G	chr2:43424704	LINC01819;ZFP36L2	chr2	43424704	A	G	rs6713155	intergenic	dist=158022;dist=24837	NA	NA	NA	NA	NA	NA	NA	NA	0	NA	NA	NA	0	NA	NA	NA	NA	NA	NA	0	FOXB1;FOXC1;POU2F1;POU2F2;POU2F3;TBX1;Trp53	0.98377581120944;0.722041531148361;0.216235263967196;0.224307542035861;0.235788433020267;0.936015084852294;0.694742348940623	0.0103244837758112;0.0810607955966975;0.677985648385443;0.650526756436196;0.668932278793871;0.0520427404148334;0.232409102798849	8.84412393855028;7.95995791259869;6.14182035742177;6.85173620785489;6.88855468075952;0.211055944464565;6.13372341879858	4.32046815475941;5.77389472445371;7.28451433659193;7.91643355710933;7.93119599796534;-2.67798401376761;5.03877696705382	strong;weak;weak;weak;weak;strong;weak
chr16:11912275:G:C	chr16:11912275	BCAR4;ZC3H7A	chr16	11912275	G	C	rs11075019	intergenic	dist=21161;dist=1416	NA	NA	NA	NA	NA	NA	NA	NA	0	NA	0.000320166	Whole_Blood_Analysis.v6p	1	NA	NA	NA	NA	NA	NA	0	NR4A2	0.807973	0.000533903	9.8224	2.57113	strong
chr19:3694859:C:A	chr19:3694859	PIP5K1C	chr19	3694859	C	A	rs73919329	intronic	.	NA	NA	NA	NA	NA	NA	NA	NA	0	NA	0.000103498	Brain_Cerebellar_Hemisphere_Analysis.v6p;Brain_Cerebellar_Hemisphere_Analysis.v6p;Brain_Hypothalamus_Analysis.v6p	1	-0.0544488	0.00356011	NA	NA	NA	NA	1	RREB1;RUNX2	0.909090909090909;0.0677603423680457	0.0909090909090909;0.706847360912982	6.05462647377689;4.17517201843047	3.95049231950668;6.51756947130206	strong;weak
chr4:2723531:T:C	chr4:2723531	FAM193A	chr4	2723531	T	C	rs4690032	intronic	.	NA	NA	NA	NA	NA	NA	NA	NA	0	DLPFC_tx	0.000592828	Brain_Caudate_basal_ganglia_Analysis.v6p;Brain_Hypothalamus_Analysis.v6p;Whole_Blood_Analysis.v6p;Brain_Caudate_basal_ganglia_Analysis.v6p	2	NA	NA	NA	NA	NA	NA	0	NA	NA	NA	NA	NA	NA
chr7:1893311:C:G	chr7:1893311	MAD1L1	chr7	1893311	C	G	rs4721122	intronic	.	2.145e-08	gwas.ckqny.scz	2.36e-10	gwas.clozuk_pgc2.scz	3.402e-12	gwas.pgc3.scz	0.001526	gwas.PGC.BPD	4	NA	3.85065e-05	Brain_Frontal_Cortex_BA9_Analysis.v6p;Brain_Frontal_Cortex_BA9_Analysis.v6p	1	NA	NA	0.0646334	0.0175518	NA	NA	1	ZIC3	1	0	5.91564	-1.18191	strong
chr6:11626856:G:C	chr6:11626856	ADTRP;TMEM170B	chr6	11626856	G	C	rs576849	intergenic	dist=43099;dist=87032	NA	NA	NA	NA	NA	NA	NA	NA	0	NA	NA	NA	0	-0.0887373	0.0475477	NA	NA	NA	NA	1	THRB	0.993657	0.00248916	3.32708	-2.65465	strong
chr7:130746633:A:G	chr7:130746633	LINC-PINT	chr7	130746633	A	G	rs4731734	ncRNA_intronic	.	0.006803	gwas.ckqny.scz	0.00078	gwas.clozuk_pgc2.scz	NA	NA	NA	NA	2	DLPFC_jxn;HIPPO_jxn	NA	NA	1	NA	NA	NA	NA	NA	NA	0	IRF7;MYBL1;SRF	0.0646576387564372;0.0604460093896714;0.0042350449973531	0.809269502193401;0.751173708920188;0.991000529380625	3.03815241372236;5.83504365117585;-2.63637430561189	5.56481120296763;8.35257985868598;2.78868726016132	strong;weak;strong
chr7:130746632:C:T	chr7:130746632	LINC-PINT	chr7	130746632	C	T	rs4731733	ncRNA_intronic	.	0.00716	gwas.ckqny.scz	0.000819	gwas.clozuk_pgc2.scz	NA	NA	NA	NA	2	DLPFC_jxn;HIPPO_jxn	NA	NA	1	NA	NA	NA	NA	NA	NA	0	DBP;HLF;NFIL3;TEF	0.000405885337392187;0.0555555555555556;0;0	0.946372399797057;0.722222222222222;1;0.987907901275468	0.511228121688923;5.39071100178236;4.36804162467938;-0.679434293094833	8.23535776179174;7.75156500290038;8.90064111783264;9.49107148164777	strong;weak;strong;strong
chr20:58691820:G:C	chr20:58691820	LOC729296;MIR646HG	chr20	58691820	G	C	rs67352772	intergenic	dist=15378;dist=21728	NA	NA	NA	NA	NA	NA	NA	NA	0	NA	NA	NA	0	NA	NA	NA	NA	NA	NA	0	RARA;RARA(var.2);RARG;TFAP2B;TFAP2B(var.3)	0;0;0;0.826040554962647;0.826040554962647	0.998657718120805;0.998657718120805;0.978835978835979;0.0234791889007471;0.0234791889007471	-5.93223502455852;-6.24719717190133;-3.29503237911426;6.89900899700281;6.89931807989859	2.75672782710667;2.74873071711234;3.59235281000797;3.34735591041149;3.34619138568771	strong;strong;strong;strong;strong
chr1:15553764:C:T	chr1:15553764	FHAD1;TMEM51	chr1	15553764	C	T	rs6692531	intergenic	dist=6788;dist=20004	NA	NA	NA	NA	NA	NA	NA	NA	0	NA	NA	NA	0	NA	NA	NA	NA	NA	NA	0	NFAT5;RELA	8.67829558274755e-05;0	0.999913217044173;1	1.37658018500037;3.56347532100832	10.5150378952653;7.85393476215671	strong;strong
chr17:47424681:C:A	chr17:47424681	ZNF652	chr17	47424681	C	A	rs6504608	intronic	.	NA	NA	NA	NA	NA	NA	NA	NA	0	NA	0.000878035	Brain_Putamen_basal_ganglia_Analysis.v6p;Whole_Blood_Analysis.v6p	1	0.044721	0.0456354	NA	NA	NA	NA	1	TEAD1	0	1	-1.6036	5.5518	strong
chr5:126089726:C:T	chr5:126089726	LOC102723557	chr5	126089726	C	T	rs55801906	ncRNA_intronic	.	NA	NA	NA	NA	NA	NA	NA	NA	0	NA	NA	NA	0	NA	NA	NA	NA	NA	NA	0	NA	NA	NA	NA	NA	NA
chr8:142405308:T:G	chr8:142405308	GPR20;PTP4A3	chr8	142405308	T	G	rs9771599	intergenic	dist=27943;dist=26180	NA	NA	NA	NA	NA	NA	NA	NA	0	NA	NA	NA	0	NA	NA	NA	NA	NA	NA	0	TBX1;TBX15	0.00423857099606418;0.00157047506870828	0.854223433242507;0.99057714958775	-10.4454890003399;-11.1404497703112	-5.1467460668684;-4.73650548110656	strong;strong
chr2:240678202:T:G	chr2:240678202	LOC101928111;LOC150935	chr2	240678202	T	G	rs1866136	intergenic	dist=354144;dist=6352	NA	NA	NA	NA	NA	NA	NA	NA	0	NA	NA	NA	0	NA	NA	NA	NA	NA	NA	0	FOXG1;FOXJ3;SOX8;SOX9	1;0.958536585365854;0.167608286252354;0.193675889328063	0;0.0390243902439024;0.698681732580038;0.762845849802372	-5.00936325587946;6.17409563891716;6.79197285403724;8.5198533309234	-12.0490236057415;2.9854852445336;8.2174071234944;9.88678914941622	strong;strong;weak;weak
chr3:50664139:C:T	chr3:50664139	MAPKAPK3	chr3	50664139	C	T	rs3792328	intronic	.	NA	NA	NA	NA	NA	NA	NA	NA	0	DLPFC_gene;DLPFC_jxn;DLPFC_tx;HIPPO_exon;HIPPO_tx	0.00044039	Brain_Hippocampus_Analysis.v6p;Brain_Cortex_Analysis.v6p;Brain_Anterior_cingulate_cortex_BA24_Analysis.v6p;Brain_Caudate_basal_ganglia_Analysis.v6p;Brain_Cortex_Analysis.v6p;Whole_Blood_Analysis.v6p;Brain_Caudate_basal_ganglia_Analysis.v6p;Brain_Cerebellum_Analysis.v6p	2	NA	NA	NA	NA	NA	NA	0	NA	NA	NA	NA	NA	NA
chr2:240300829:C:G	chr2:240300829	HDAC4	chr2	240300829	C	G	rs62180883	intronic	.	NA	NA	NA	NA	NA	NA	NA	NA	0	NA	NA	NA	0	NA	NA	NA	NA	NA	NA	0	RARA;RARG	0.00162866449511401;0.151162790697674	0.996742671009772;0.797674418604651	-2.83722773308917;5.96070018100937	3.37551830767383;7.62124485772587	strong;weak
chr19:1089131:G:A	chr19:1089131	POLR2E	chr19	1089131	G	A	rs76771794	intronic	.	NA	NA	NA	NA	NA	NA	NA	NA	0	NA	NA	NA	0	NA	NA	NA	NA	NA	NA	0	NA	NA	NA	NA	NA	NA
chr16:11650325:G:A	chr16:11650325	LITAF	chr16	11650325	G	A	rs3743582	intronic	.	NA	NA	NA	NA	NA	NA	NA	NA	0	NA	NA	NA	0	NA	NA	NA	NA	NA	NA	0	ESRRA;NFATC1;NR1H2::RXRA;NR2C2;NR2F1;NR2F6;PPARG::RXRA;RARG;RORA;RXRA	0.0710526315789474;0.000892237533458908;0;0.12431693989071;0.0633711790393013;0.0364878616077918;0.0487804878048781;0.0599250936329588;0.0323159784560144;0.0431836228557754	0.927631578947368;0.998017249925647;1;0.874681238615665;0.932681222707424;0.963366768425643;0.951219512195122;0.917602996254682;0.967324955116697;0.955119489193217	0.630760810429214;-1.12246813919068;-0.611019728726127;3.83037418463226;1.85848189576294;-2.79790461965776;2.78866559313459;0.692940842413167;-6.37039443785434;-1.56564496160025	3.19645028048332;5.87733895908749;4.00410078811513;5.78125426866418;4.54741173502196;0.475028595305854;5.64768682114668;3.40614973969545;-2.97264379250802;1.53068313341097	strong;strong;strong;strong;strong;strong;strong;strong;strong;strong
chr20:35372289:A:G	chr20:35372289	NDRG3	chr20	35372289	A	G	rs7345686	intronic	.	NA	NA	NA	NA	NA	NA	NA	NA	0	DLPFC_gene;DLPFC_jxn;HIPPO_jxn	0.000301158	Whole_Blood_Analysis.v6p	2	-0.0346787	0.0230319	NA	NA	NA	NA	1	SOX10;SOX8	1;0.996007984031936	0;0	2.17868981405357;1.74378211271481	-5.7647379538228;-6.55943149748073	strong;strong
chr16:4913761:A:C	chr16:4913761	UBN1	chr16	4913761	A	C	rs8048709	intronic	.	NA	NA	NA	NA	0.003597	gwas.pgc3.scz	NA	NA	1	DLPFC_gene;DLPFC_jxn;DLPFC_tx;HIPPO_exon;HIPPO_gene;HIPPO_jxn	1.37401e-05	Brain_Nucleus_accumbens_basal_ganglia_Analysis.v6p;Brain_Cerebellar_Hemisphere_Analysis.v6p;Brain_Cortex_Analysis.v6p;Brain_Cerebellar_Hemisphere_Analysis.v6p;Brain_Hypothalamus_Analysis.v6p;Brain_Nucleus_accumbens_basal_ganglia_Analysis.v6p;Brain_Cortex_Analysis.v6p;Brain_Caudate_basal_ganglia_Analysis.v6p;Whole_Blood_Analysis.v6p;Whole_Blood_Analysis.v6p;Brain_Frontal_Cortex_BA9_Analysis.v6p;Br…	2	NA	NA	NA	NA	NA	NA	0	NFIA;NFIB;NFIC::TLX1;NFIX;THRB;TLX1::NFIC	0.993728802713253;0.990727634521099;1;0.90573017894243;0.951834328705499;1	0.00575926281435976;0.00897491127659138;0;0.0712954895784465;0.00279221282866672;0	3.73417935050611;3.63041940589701;6.14369240661343;6.66227727352067;3.34307997032059;6.14369240661343	-1.41496540618628;-1.07329889607907;1.96930513671779;4.12040985792085;-2.48160045986901;1.96930513671779	strong;strong;strong;strong;strong;strong
chr15:75003051:T:C	chr15:75003051	CYP1A1;EDC3	chr15	75003051	T	C	rs1456432	intergenic	dist=14657;dist=8832	NA	NA	NA	NA	NA	NA	NA	NA	0	DLPFC_jxn	0.000661952	Whole_Blood_Analysis.v6p;Whole_Blood_Analysis.v6p;Whole_Blood_Analysis.v6p;Brain_Cerebellum_Analysis.v6p;Brain_Hippocampus_Analysis.v6p	2	NA	NA	NA	NA	NA	NA	0	NA	NA	NA	NA	NA	NA
chr17:7391524:A:G	chr17:7391524	POLR2A	chr17	7391524	A	G	rs2309751	intronic	.	NA	NA	NA	NA	NA	NA	NA	NA	0	DLPFC_gene;DLPFC_jxn;DLPFC_tx;HIPPO_exon;HIPPO_gene;HIPPO_jxn;HIPPO_tx	7.05279e-05	Brain_Frontal_Cortex_BA9_Analysis.v6p;Whole_Blood_Analysis.v6p;Whole_Blood_Analysis.v6p	2	NA	NA	NA	NA	NA	NA	0	IRF1;IRF2;IRF8	0.95;1;0.988716201830956	0.05;0;0.00340642963593783	8.99051114124447;6.39673392077962;4.78328575726678	6.25614363182489;2.50491362266899;-0.880446480768739	strong;strong;strong
chr12:31790175:C:A	chr12:31790175	DENND5B-AS1;ETFBKMT	chr12	31790175	C	A	rs10771860	intergenic	dist=21890;dist=9919	NA	NA	NA	NA	NA	NA	0.01418	gwas.PGC.BPD	1	NA	0.000392181	Whole_Blood_Analysis.v6p	1	0.18703	0.01798	NA	NA	NA	NA	1	NR2E1;TP53	0;0.647058823529412	0.950680272108844;0	-0.548357623262155;4.3665051719262	8.04242990015684;0.559842682155882	strong;weak
chr8:141282483:A:G	chr8:141282483	TRAPPC9	chr8	141282483	A	G	rs56685796	intronic	.	NA	NA	NA	NA	NA	NA	NA	NA	0	NA	NA	NA	0	0.0401813	0.00633466	0.044581	0.0903384	NA	NA	2	MEOX2;RUNX2;RUNX3;YY2	0.982519590114527;0.0106951871657754;0.011124354390147;0.009085009733939	0.00373719107896323;0.980392156862745;0.973778307508939;0.916937053861129	6.439984711422;2.6949186572758;2.80881556260765;2.81827664361477	0.87569187487419;7.19628469214544;7.27254897184986;7.41713753429974	strong;strong;strong;strong
chr9:45729226:G:A	chr9:45729226	FAM27E2;LOC102723709	chr9	45729226	G	A	rs62556708	intergenic	dist=723936;dist=387717	NA	NA	NA	NA	NA	NA	NA	NA	0	NA	NA	NA	0	NA	NA	NA	NA	NA	NA	0	NA	NA	NA	NA	NA	NA
chr2:234071876:A:G	chr2:234071876	INPP5D	chr2	234071876	A	G	rs4430948	intronic	.	NA	NA	NA	NA	NA	NA	NA	NA	0	NA	0.000934863	Whole_Blood_Analysis.v6p	1	-0.106516	0.00545944	NA	NA	NA	NA	1	PRDM1	0.899675	0.0501626	5.91133	3.02644	strong
chr15:55704026:G:A	chr15:55704026	DNAAF4-CCPG1	chr15	55704026	G	A	rs4774211	ncRNA_intronic	.	NA	NA	NA	NA	NA	NA	NA	NA	0	DLPFC_jxn;HIPPO_exon;HIPPO_jxn	7.83485e-05	Brain_Nucleus_accumbens_basal_ganglia_Analysis.v6p;Brain_Cerebellum_Analysis.v6p	2	NA	NA	NA	NA	NA	NA	0	NA	NA	NA	NA	NA	NA
chr18:61113603:T:C	chr18:61113603	SERPINB5;VPS4B	chr18	61113603	T	C	rs67018438	intergenic	dist=23851;dist=30541	NA	NA	NA	NA	NA	NA	NA	NA	0	DLPFC_jxn	NA	NA	1	NA	NA	NA	NA	NA	NA	0	NFATC1;RFX2;TBX2	0.999915803654121;1;0.0453641066454437	0;0;0.578989255869479	4.52589131240637;2.59726836677809;3.80144117153756	-6.291900966511;-4.22819166947721;6.34591023425922	strong;strong;weak
chr3:56816842:C:A	chr3:56816842	ARHGEF3	chr3	56816842	C	A	rs6795927	intronic	.	NA	NA	NA	NA	NA	NA	NA	NA	0	DLPFC_jxn;DLPFC_tx;HIPPO_exon;HIPPO_gene	0.000219733	Whole_Blood_Analysis.v6p	2	0.0575745	0.000369603	0.0549925	0.0640291	0.1063	0.02874	3	CREB3;CREB3L1;HES5	0;0;0.00500662166090636	0.996732026143791;1;0.993539843018185	-0.258956149650423;0.576797578123916;-2.78882674934825	7.4142456914151;6.18626937330887;2.50013740108952	strong;strong;strong
chr9:117111951:T:C	chr9:117111951	AKNA	chr9	117111951	T	C	rs10817593	intronic	.	NA	NA	NA	NA	NA	NA	NA	NA	0	NA	8.41289e-05	Whole_Blood_Analysis.v6p	1	NA	NA	NA	NA	NA	NA	0	POU1F1;POU2F2;POU4F2;POU4F3;SOX10;SOX8;SOX9	0.865879652402033;0.755302435192459;0.993225806451613;0.939550949913644;1;0.988118811881188;0.992831541218638	0.0304968027545499;0.0377062058130401;0.00129032258064516;0.0103626943005181;0;0;0	7.18699291751259;7.71178609264311;6.11271257608089;7.71037116484212;1.00925940846528;5.44984934957394;-7.6062542273748	3.84191163968921;4.71719550842746;-0.49172572082677;3.20628551518858;-6.93416835941109;-2.84541391022933;-15.3173041141069	strong;strong;strong;strong;strong;strong;strong
chr17:8682047:T:C	chr17:8682047	MFSD6L;SPDYE4	chr17	8682047	T	C	rs4791751	intergenic	dist=20170;dist=18381	NA	NA	NA	NA	NA	NA	NA	NA	0	NA	NA	NA	0	NA	NA	NA	NA	NA	NA	0	TBX1	0.00118374	0.99487	-6.19869	0.511061	strong
chr13:51103461:C:G	chr13:51103461	DLEU1	chr13	51103461	C	G	rs536338	downstream	dist=682	NA	NA	NA	NA	NA	NA	NA	NA	0	NA	NA	NA	0	NA	NA	NA	NA	0.1131	0.06479	1	NA	NA	NA	NA	NA	NA
chr1:10467074:G:A	chr1:10467074	PGD	chr1	10467074	G	A	rs6541094	intronic	.	NA	NA	NA	NA	NA	NA	NA	NA	0	DLPFC_gene;DLPFC_jxn;DLPFC_tx;HIPPO_exon;HIPPO_gene;HIPPO_jxn;HIPPO_tx	0.000145974	Brain_Hippocampus_Analysis.v6p;Whole_Blood_Analysis.v6p	2	NA	NA	NA	NA	NA	NA	0	NA	NA	NA	NA	NA	NA
chr16:81515722:G:T	chr16:81515722	CMIP	chr16	81515722	G	T	rs2966083	intronic	.	NA	NA	NA	NA	NA	NA	NA	NA	0	NA	NA	NA	0	NA	NA	NA	NA	NA	NA	0	RARA	0.993503	0.00181913	0.0168614	-6.23796	strong
chr11:10518251:G:C	chr11:10518251	AMPD3	chr11	10518251	G	C	rs16907878	intronic	.	NA	NA	NA	NA	NA	NA	NA	NA	0	NA	NA	NA	0	NA	NA	NA	NA	NA	NA	0	RREB1;TP63	0.909090909090909;0	0;1	7.35103570843879;-10.1577407101613	3.63746364173449;-0.75603645340697	strong;strong
chr2:197110296:T:C	chr2:197110296	HECW2	chr2	197110296	T	C	rs7575508	intronic	.	NA	NA	NA	NA	NA	NA	NA	NA	0	DLPFC_jxn;HIPPO_jxn	1.98554e-05	Whole_Blood_Analysis.v6p	2	-0.0296378	0.0482746	NA	NA	NA	NA	1	FOXO6;MAFF;MAFG;MAFK;TBX1;TBX20	0.031945788964182;0.00807754442649435;0.0110383536014967;0.0234536082474227;0.973462136353542;0.894248608534323	0.964181994191675;0.983844911147011;0.962207670720299;0.930670103092784;0.00555185431934266;0.102968460111317	2.36424841236678;2.43039476070088;5.64786325115734;6.42617823855896;-3.78817952761389;2.93745858046734	5.76540103289893;7.18346253360061;10.112356749119;10.1047768155335;-8.94939092006912;0.776698412002598	strong;strong;strong;strong;strong;strong
chr19:54728663:A:G	chr19:54728663	LILRB3	chr19	54728663	A	G	rs582278	intronic	.	NA	NA	NA	NA	NA	NA	NA	NA	0	NA	0.000622096	Brain_Frontal_Cortex_BA9_Analysis.v6p;Whole_Blood_Analysis.v6p;Whole_Blood_Analysis.v6p;Whole_Blood_Analysis.v6p;Brain_Nucleus_accumbens_basal_ganglia_Analysis.v6p;Whole_Blood_Analysis.v6p	1	0.39339	5.6e-05	NA	NA	NA	NA	1	ETS1;SRF	0;0.652173913043478	0.866834170854271;0.0217391304347826	-9.37970993952485;7.72579937419198	-0.24413697625568;4.53944674102934	strong;weak
chr1:56944495:G:A	chr1:56944495	LINC01767;PLPP3	chr1	56944495	G	A	rs11206826	intergenic	dist=62857;dist=15924	NA	NA	NA	NA	NA	NA	NA	NA	0	NA	NA	NA	0	NA	NA	NA	NA	NA	NA	0	SOX21	0.00590842	0.981536	-0.0111529	5.07296	strong
chr16:83881337:A:G	chr16:83881337	HSBP1;MLYCD	chr16	83881337	A	G	rs441832	intergenic	dist=34730;dist=51393	NA	NA	NA	NA	NA	NA	NA	NA	0	NA	NA	NA	0	-0.0439107	0.000124575	NA	NA	NA	NA	1	NA	NA	NA	NA	NA	NA
chr9:79107595:T:C	chr9:79107595	GCNT1	chr9	79107595	T	C	rs2476941	intronic	.	0.00848	gwas.ckqny.scz	0.0026	gwas.clozuk_pgc2.scz	NA	NA	NA	NA	2	NA	NA	NA	0	NA	NA	NA	NA	NA	NA	0	NA	NA	NA	NA	NA	NA
chr2:75103995:C:T	chr2:75103995	HK2	chr2	75103995	C	T	rs3771761	intronic	.	NA	NA	NA	NA	NA	NA	NA	NA	0	NA	NA	NA	0	NA	NA	NA	NA	NA	NA	0	POU3F1;POU3F2;POU3F3;POU3F4	0.0737134909596662;0.11213341000575;0.0811667723525682;0.136716487081451	0.745132127955494;0.69120184013801;0.714013950538998;0.744641408874986	5.33090363978033;6.80637745948594;6.5196181842588;5.91851905990859	7.6431545345541;8.6238539656121;8.69203178732971;7.6133130151796	weak;weak;weak;weak
chr15:99084761:A:G	chr15:99084761	FAM169B;IRAIN	chr15	99084761	A	G	rs183986641	intergenic	dist=27150;dist=104334	NA	NA	NA	NA	NA	NA	NA	NA	0	NA	NA	NA	0	NA	NA	NA	NA	NA	NA	0	NA	NA	NA	NA	NA	NA
chr3:52305633:C:T	chr3:52305633	WDR82	chr3	52305633	C	T	rs7629072	intronic	.	1.312e-08	gwas.ckqny.scz	1.57e-08	gwas.clozuk_pgc2.scz	2.694e-17	gwas.pgc3.scz	1.178e-06	gwas.PGC.BPD	4	DLPFC_gene;DLPFC_jxn;DLPFC_tx;HIPPO_exon;HIPPO_gene;HIPPO_jxn;HIPPO_tx	0.000566975	Whole_Blood_Analysis.v6p;Brain_Anterior_cingulate_cortex_BA24_Analysis.v6p;Brain_Cerebellar_Hemisphere_Analysis.v6p;Brain_Nucleus_accumbens_basal_ganglia_Analysis.v6p;Brain_Cortex_Analysis.v6p;Brain_Cerebellum_Analysis.v6p;Brain_Hypothalamus_Analysis.v6p;Whole_Blood_Analysis.v6p;Brain_Hypothalamus_Analysis.v6p;Brain_Frontal_Cortex_BA9_Analysis.v6p;Whole_Blood_Analysis.v6p;Brain_Hippocampus_Analys…	2	NA	NA	NA	NA	NA	NA	0	BCL6B	1	0	-4.42208	-11.7597	strong
chr22:24998400:T:A	chr22:24998400	GGT1	chr22	24998400	T	A	rs5760493	intronic	.	NA	NA	NA	NA	NA	NA	NA	NA	0	NA	0.000844343	Brain_Putamen_basal_ganglia_Analysis.v6p;Brain_Hypothalamus_Analysis.v6p;Whole_Blood_Analysis.v6p	1	NA	NA	NA	NA	NA	NA	0	NA	NA	NA	NA	NA	NA
chr16:84613686:A:G	chr16:84613686	COTL1	chr16	84613686	A	G	rs880764	intronic	.	NA	NA	NA	NA	NA	NA	0.04499	gwas.PGC.BPD	1	NA	NA	NA	0	NA	NA	NA	NA	NA	NA	0	NA	NA	NA	NA	NA	NA
chr22:17692936:C:T	chr22:17692936	ADA2	chr22	17692936	C	T	rs117287410	intronic	.	NA	NA	NA	NA	NA	NA	NA	NA	0	NA	NA	NA	0	NA	NA	NA	NA	NA	NA	0	IRF2	0.0833333	0.5	4.7873	6.39673	weak
chr18:21069137:G:T	chr18:21069137	C18orf8;RIOK3	chr18	21069137	G	T	rs62095890	intergenic	dist=6033;dist=14297	NA	NA	0.011	gwas.clozuk_pgc2.scz	NA	NA	0.002908	gwas.PGC.BPD	2	DLPFC_gene;DLPFC_jxn;HIPPO_exon;HIPPO_gene;HIPPO_tx	0.00039983	Brain_Caudate_basal_ganglia_Analysis.v6p;Brain_Cortex_Analysis.v6p	2	NA	NA	NA	NA	NA	NA	0	CPEB1;FOXF2;FOXJ3;LEF1;PROP1;VENTX	0;0;0.00963081861958266;0;0;0.00264773815559687	0.949235232067511;1;0.92215088282504;0.994405594405594;0.996533795493934;0.88569658047434	-2.3210688054624;2.14926870183335;3.31729622894102;-1.8613564895595;-0.142979419234995;-6.1688713926384	8.70102130400492;6.87665652054569;7.86121183043497;6.73180761298625;7.66673702906917;-0.361063120322106	strong;strong;strong;strong;strong;strong
chr20:5484010:A:G	chr20:5484010	LINC00654	chr20	5484010	A	G	rs75280581	ncRNA_intronic	.	NA	NA	NA	NA	NA	NA	NA	NA	0	NA	NA	NA	0	NA	NA	NA	NA	NA	NA	0	FOXJ2	0.946378	0.0121081	4.54513	0.190158	strong
chr7:97929738:A:G	chr7:97929738	BAIAP2L1	chr7	97929738	A	G	rs7781916	intronic	.	NA	NA	NA	NA	NA	NA	NA	NA	0	DLPFC_gene;DLPFC_tx;HIPPO_gene;HIPPO_tx	0.000242722	Whole_Blood_Analysis.v6p;Brain_Cortex_Analysis.v6p;Brain_Frontal_Cortex_BA9_Analysis.v6p;Brain_Cerebellum_Analysis.v6p;Brain_Cerebellar_Hemisphere_Analysis.v6p;Brain_Anterior_cingulate_cortex_BA24_Analysis.v6p;Brain_Cerebellum_Analysis.v6p;Brain_Nucleus_accumbens_basal_ganglia_Analysis.v6p;Brain_Putamen_basal_ganglia_Analysis.v6p;Brain_Frontal_Cortex_BA9_Analysis.v6p;Brain_Frontal_Cortex_BA9_Anal…	2	NA	NA	NA	NA	NA	NA	0	NA	NA	NA	NA	NA	NA
chr2:231734799:A:G	chr2:231734799	ITM2C	chr2	231734799	A	G	rs3098331	intronic	.	NA	NA	NA	NA	NA	NA	NA	NA	0	NA	0.000199851	Brain_Cortex_Analysis.v6p;Brain_Frontal_Cortex_BA9_Analysis.v6p	1	0.0641549	0.00159405	NA	NA	NA	NA	1	NA	NA	NA	NA	NA	NA
chr2:86423154:G:A	chr2:86423154	IMMT	chr2	86423154	G	A	rs4374375	upstream	dist=261	NA	NA	NA	NA	NA	NA	NA	NA	0	DLPFC_gene;DLPFC_jxn;DLPFC_tx;HIPPO_exon;HIPPO_gene;HIPPO_jxn;HIPPO_tx	0.000490106	Brain_Cerebellar_Hemisphere_Analysis.v6p;Brain_Cerebellar_Hemisphere_Analysis.v6p;Brain_Cerebellum_Analysis.v6p;Brain_Cortex_Analysis.v6p;Brain_Frontal_Cortex_BA9_Analysis.v6p;Brain_Anterior_cingulate_cortex_BA24_Analysis.v6p;Whole_Blood_Analysis.v6p;Brain_Cortex_Analysis.v6p;Brain_Hypothalamus_Analysis.v6p;Brain_Cerebellar_Hemisphere_Analysis.v6p;Brain_Cerebellum_Analysis.v6p;Brain_Frontal_Corte…	2	NA	NA	NA	NA	NA	NA	0	RUNX2;RUNX3;TFCP2	0;0.0331310679611651;0.0636645962732919	0.953210480852289;0.926699029126214;0.627329192546584	-2.53044356454565;4.25968954247278;5.99853413485086	7.69230077850384;7.58999473117024;8.28129410003273	strong;strong;weak
chr8:64182003:C:T	chr8:64182003	LOC102724612;YTHDF3	chr8	64182003	C	T	rs10103428	intergenic	dist=56657;dist=196404	0.02365	gwas.ckqny.scz	NA	NA	NA	NA	NA	NA	1	DLPFC_jxn	NA	NA	1	NA	NA	NA	NA	NA	NA	0	FOXC1;HOXA13;HOXB13;HOXC10;HOXC11;HOXD11;HOXD13;ONECUT2	0.0365327133842577;0.00368324125230203;0.0129032258064516;0.0261224489795918;0.114579110930955;0.110294117647059;0.0362903225806452;0.000416146483562214	0.958485552972434;0.950276243093923;0.944312393887946;0.964081632653061;0.761924064315633;0.772058823529412;0.924731182795699;0.989596337910945	3.25287143950266;2.35198792409229;3.13149258895172;4.68351202724676;5.71178070038553;5.14504977652012;4.41277411455636;-1.43210097036394	6.51804737348728;7.80979088618552;7.42005251372355;8.28912667803428;7.60610640333791;7.07776951061545;7.64488229521751;6.18416290706039	strong;strong;strong;strong;weak;weak;strong;strong
chr7:2276917:G:A	chr7:2276917	MRM2	chr7	2276917	G	A	rs62442506	intronic	.	NA	NA	NA	NA	0.005498	gwas.pgc3.scz	NA	NA	1	DLPFC_gene	0.000286528	Brain_Cerebellum_Analysis.v6p	2	NA	NA	NA	NA	NA	NA	0	EOMES;MEIS2;TBR1;TBX2;TBX20;TBX21	0.0632386609739496;0;0.0431204358409644;0.125506072874494;0.0653514180024661;0.0492236024844721	0.608378194418662;0.674321503131524;0.74965225454967;0.601333650869255;0.705302096177559;0.682453416149068	6.99037114766578;-6.67611871860068;7.85631696613243;7.34833730341623;4.62708938974545;7.36510106152296	9.25396462068572;1.781994872913;10.7118181439506;8.91487846960287;7.0016675439886;9.99369064625136	weak;weak;strong;weak;weak;weak
chr17:21114154:A:G	chr17:21114154	TMEM11	chr17	21114154	A	G	rs11871152	intronic	.	NA	NA	NA	NA	NA	NA	NA	NA	0	NA	NA	NA	0	NA	NA	NA	NA	NA	NA	0	NA	NA	NA	NA	NA	NA
chr22:43198259:T:G	chr22:43198259	ARFGAP3	chr22	43198259	T	G	rs2413720	intronic	.	0.0026	gwas.ckqny.scz	0.0043	gwas.clozuk_pgc2.scz	0.01153	gwas.pgc3.scz	0.001491	gwas.PGC.BPD	4	DLPFC_gene;DLPFC_jxn;HIPPO_exon;HIPPO_gene;HIPPO_jxn	4.16797e-06	Whole_Blood_Analysis.v6p;Whole_Blood_Analysis.v6p;Brain_Caudate_basal_ganglia_Analysis.v6p;Brain_Cerebellum_Analysis.v6p;Brain_Hypothalamus_Analysis.v6p	2	0.0360594	0.0116533	NA	NA	NA	NA	1	ETV6;HSF1;RARA;RARG;RFX2;RFX3;RFX4;RFX5	0.658849804578448;0.0480439258750858;0.00131578947368421;0.000910746812386157;0.994461786325647;0.947146672685551;0.931679989068798;0.971718957136544	0.0156337241764377;0.48936170212766;0.998684210526316;0.996357012750455;0.00140972711710805;0.0127148929767144;0.013868962219034;0.00972160848431286	3.77298210501894;4.79217243621868;-7.52541850175223;-9.49924578063797;5.83332739118314;6.90424324047571;8.79365927965672;5.74555385165046	0.0362436286267627;7.11109030305926;-1.14807917409457;-2.58194428637909;-0.714275445061063;2.59409289926789;4.58756907287694;1.15211835620732	weak;weak;strong;strong;strong;strong;strong;strong
chr17:45994044:C:T	chr17:45994044	SP2	chr17	45994044	C	T	rs2228253	exonic	.	NA	NA	NA	NA	NA	NA	NA	NA	0	DLPFC_gene;DLPFC_jxn	0.000303544	Brain_Cerebellar_Hemisphere_Analysis.v6p;Brain_Hippocampus_Analysis.v6p;Brain_Anterior_cingulate_cortex_BA24_Analysis.v6p;Brain_Cerebellar_Hemisphere_Analysis.v6p;Whole_Blood_Analysis.v6p;Brain_Cerebellum_Analysis.v6p;Brain_Anterior_cingulate_cortex_BA24_Analysis.v6p;Brain_Cerebellum_Analysis.v6p;Brain_Cortex_Analysis.v6p;Brain_Hypothalamus_Analysis.v6p;Brain_Hippocampus_Analysis.v6p	2	NA	NA	NA	NA	NA	NA	0	MEIS2;MEIS3	0.112965340179718;0.00837404047452896	0.578091570389388;0.481646894626657	7.70508944046694;4.48855135795785	9.33697918467001;8.53834379555914	weak;weak
chr16:66750938:C:T	chr16:66750938	CMTM4;DYNC1LI2	chr16	66750938	C	T	rs7206715	intergenic	dist=20328;dist=3858	0.02936	gwas.ckqny.scz	0.0168	gwas.clozuk_pgc2.scz	NA	NA	0.003659	gwas.PGC.BPD	3	DLPFC_gene;DLPFC_jxn;DLPFC_tx;HIPPO_exon;HIPPO_jxn;HIPPO_tx	0.000472254	Brain_Cerebellar_Hemisphere_Analysis.v6p	2	0.0264713	0.0498678	NA	NA	NA	NA	1	ZBTB49	0.999695	0.000304507	1.17867	-6.6938	strong
chr10:81961021:C:T	chr10:81961021	ANXA11	chr10	81961021	C	T	rs2819941	intronic	.	NA	NA	NA	NA	NA	NA	NA	NA	0	DLPFC_gene;DLPFC_jxn;DLPFC_tx;HIPPO_exon;HIPPO_gene;HIPPO_tx	0.000399003	Brain_Putamen_basal_ganglia_Analysis.v6p;Brain_Nucleus_accumbens_basal_ganglia_Analysis.v6p;Brain_Cerebellum_Analysis.v6p;Brain_Cortex_Analysis.v6p;Brain_Frontal_Cortex_BA9_Analysis.v6p;Brain_Nucleus_accumbens_basal_ganglia_Analysis.v6p	2	0.0441477	0.0646458	NA	NA	NA	NA	1	NA	NA	NA	NA	NA	NA
chr19:44178137:T:C	chr19:44178137	IRGC;PLAUR	chr19	44178137	T	C	rs344778	intergenic	dist=3639;dist=42077	NA	NA	NA	NA	NA	NA	NA	NA	0	NA	NA	NA	0	NA	NA	NA	NA	NA	NA	0	NFE2	0.934495	0.0648107	3.21344	0.545091	strong
chr11:75058004:C:A	chr11:75058004	ARRB1	chr11	75058004	C	A	rs561923	intronic	.	NA	NA	NA	NA	NA	NA	NA	NA	0	NA	0.000713166	Brain_Hippocampus_Analysis.v6p;Brain_Cerebellum_Analysis.v6p	1	-0.0330534	0.0853415	NA	NA	NA	NA	1	NA	NA	NA	NA	NA	NA
chr1:236108170:C:T	chr1:236108170	LYST;NID1	chr1	236108170	C	T	rs1570829	intergenic	dist=61162;dist=30962	NA	NA	NA	NA	NA	NA	NA	NA	0	DLPFC_jxn	NA	NA	1	NA	NA	NA	NA	NA	NA	0	ESRRA;ESRRG;GLIS1;GLIS2;GLIS3;RARA;RARA(var.2);RARG;RORA	0.0258029096898161;0.0225422667501565;0.997711670480549;0.980821917808219;0.965625;0.219495091164095;0.219495091164095;0.176354679802956;0.0323159784560144	0.969256107603623;0.960551033187226;0;0.0127853881278539;0.028125;0.76367461430575;0.76367461430575;0.796715927750411;0.967324955116697	3.68871214370816;0.702935748662437;-3.94419590763996;10.0305355367516;5.49520579459221;5.09872002052604;5.09260626333792;1.05518745212676;-3.56960172783394	7.31436605292826;4.45191499663379;-14.0965014492385;5.70228084796619;1.97675318577829;6.34498604924421;6.33901655284999;2.56284338429223;-0.171851082487623	strong;strong;strong;strong;strong;weak;weak;weak;strong
chr17:21104746:A:G	chr17:21104746	TMEM11	chr17	21104746	A	G	rs1109514	intronic	.	NA	NA	NA	NA	NA	NA	NA	NA	0	NA	5.06109e-05	Whole_Blood_Analysis.v6p	1	NA	NA	NA	NA	NA	NA	0	RFX3;SCRT1;SNAI2;TBX20	0.985909090909091;0.995617879053462;0.994770325641579;0.834285714285714	0.0104545454545455;0.00262927256792287;0.00471748975630796;0.125714285714286	3.17539180815744;6.38372440699896;7.53888848443964;4.71552921608785	-1.36083560798447;0.511837336641584;2.18799663454378;2.83452211426261	strong;strong;strong;strong
chr20:56056722:A:G	chr20:56056722	CTCFL;RBM38	chr20	56056722	A	G	rs913547	intergenic	dist=72336;dist=14299	NA	NA	NA	NA	NA	NA	NA	NA	0	NA	0.000854293	Brain_Cerebellum_Analysis.v6p	1	NA	NA	NA	NA	NA	NA	0	RARG	0.976528	0.0131004	-1.8587	-6.16434	strong
chr17:22260928:A:C	chr17:22260928	MTRNR2L1;NONE	chr17	22260928	A	C	rs7213642	intergenic	dist=236937;dist=NONE	NA	NA	NA	NA	NA	NA	NA	NA	0	NA	NA	NA	0	NA	NA	NA	NA	NA	NA	0	NA	NA	NA	NA	NA	NA
chr16:89241415:C:T	chr16:89241415	CDH15	chr16	89241415	C	T	rs12444102	intronic	.	NA	NA	NA	NA	NA	NA	0.002385	gwas.PGC.BPD	1	DLPFC_jxn	0.000638252	Brain_Nucleus_accumbens_basal_ganglia_Analysis.v6p;Brain_Cortex_Analysis.v6p;Brain_Cerebellum_Analysis.v6p;Brain_Putamen_basal_ganglia_Analysis.v6p	2	NA	NA	NA	NA	NA	NA	0	EGR1	0.969697	0.0193424	6.13096	2.22317	strong
chr12:104162745:C:A	chr12:104162745	NT5DC3;STAB2	chr12	104162745	C	A	rs57739230	intergenic	dist=2243;dist=3336	NA	NA	NA	NA	NA	NA	NA	NA	0	NA	NA	NA	0	0.100187	1.37e-05	0.0813728	0.0565626	NA	NA	2	ZNF143	0	0.958537	0.985181	9.82148	strong
chr21:39722913:T:C	chr21:39722913	ERG;LINC01423	chr21	39722913	T	C	rs2836329	intergenic	dist=4915;dist=16270	NA	NA	NA	NA	NA	NA	NA	NA	0	NA	0.000730486	Whole_Blood_Analysis.v6p	1	NA	NA	NA	NA	NA	NA	0	EGR4;ESR1	0.718161506543249;0.769938650306748	0.0555378231726779;0.219325153374233	7.17116317226962;0.614965974556705	4.61225286189172;-0.639340941343462	weak;weak
chr5:176551103:C:A	chr5:176551103	FGFR4;NSD1	chr5	176551103	C	A	rs78523677	intergenic	dist=25960;dist=8977	NA	NA	NA	NA	NA	NA	NA	NA	0	DLPFC_jxn;DLPFC_tx;HIPPO_exon;HIPPO_jxn;HIPPO_tx	0.000252421	Brain_Cerebellum_Analysis.v6p;Brain_Cerebellum_Analysis.v6p;Whole_Blood_Analysis.v6p	2	0.120819	0.0490058	NA	NA	NA	NA	1	NA	NA	NA	NA	NA	NA
chr6:112064052:G:A	chr6:112064052	FYN	chr6	112064052	G	A	rs17072864	intronic	.	NA	NA	NA	NA	0.02571	gwas.pgc3.scz	NA	NA	1	DLPFC_jxn;HIPPO_jxn	0.000729542	Brain_Cortex_Analysis.v6p	2	NA	NA	NA	NA	NA	NA	0	MZF1_5-13;MZF1(var.2);RFX2;RFX3;RFX4;RREB1	0;0;0.784146574209555;0.778247989843419;0.832639004610343;0	0.4375;0.4375;0.215408104841275;0.219212865002116;0.163528300838749;0.727272727272727	3.79483929667047;3.79483929667047;4.63280371207209;7.47080678035403;6.91184464722966;3.7999464381904	7.16213512665694;7.16213512665694;3.34079569182486;6.20382717117041;5.28429249596233;7.29645399965688	weak;weak;weak;weak;weak;strong
chr2:179106727:G:C	chr2:179106727	OSBPL6	chr2	179106727	G	C	rs333998	intronic	.	NA	NA	NA	NA	NA	NA	NA	NA	0	NA	NA	NA	0	-0.0389513	0.00923194	NA	NA	NA	NA	1	EGR1;EGR2;EGR3;EGR4	0;0;0.0124721603563474;0.196149217809868	0.999073215940686;0.93574576664347;0.958574610244989;0.750683732633191	-3.14413700373683;0.468138464989743;2.47840946825785;6.16829758380038	5.91828323816273;9.54646895583831;6.81176420071393;7.51030334407555	strong;strong;strong;weak
chr20:61305422:T:C	chr20:61305422	NTSR1;SLCO4A1	chr20	61305422	T	C	rs13044080	intergenic	dist=1775;dist=34767	NA	NA	NA	NA	NA	NA	NA	NA	0	NA	0.000479009	Brain_Cerebellum_Analysis.v6p	1	NA	NA	NA	NA	NA	NA	0	NA	NA	NA	NA	NA	NA
chr12:7950350:A:G	chr12:7950350	NANOG;SLC2A14	chr12	7950350	A	G	rs12832605	intergenic	dist=1693;dist=14758	NA	NA	NA	NA	NA	NA	NA	NA	0	NA	NA	NA	0	NA	NA	NA	NA	NA	NA	0	NA	NA	NA	NA	NA	NA
chr15:102030444:G:A	chr15:102030444	PCSK6	chr15	102030444	G	A	rs72481012	upstream	dist=257	NA	NA	NA	NA	NA	NA	NA	NA	0	NA	NA	NA	0	-0.104384	0.0239225	NA	NA	NA	NA	1	NA	NA	NA	NA	NA	NA
chr2:240177096:C:T	chr2:240177096	HDAC4	chr2	240177096	C	T	rs77284447	intronic	.	NA	NA	NA	NA	NA	NA	NA	NA	0	NA	NA	NA	0	NA	NA	NA	NA	NA	NA	0	IRF1;IRF3;SPDEF;SPI1;SPIB;SPIC	0;0.00424161896974653;0.0162215303948878;0.999812417932846;0.999093414563388;0.856088560885609	1;0.987428454619787;0.939046370637391;0;0;0.0479704797047971	3.02907076438519;-3.03093964684336;0.354530062882503;3.38374908248024;6.25991167345791;8.0281024509994	7.42351991905763;2.41687636406584;4.41049104880169;-6.79555249831372;-5.87109600692105;5.16562604060843	strong;strong;strong;strong;strong;strong
chr1:11783451:T:A	chr1:11783451	AGTRAP;DRAXIN	chr1	11783451	T	A	rs4845874	intergenic	dist=3115;dist=12691	NA	NA	NA	NA	NA	NA	NA	NA	0	DLPFC_gene	0.000549644	Whole_Blood_Analysis.v6p	2	0.105251	0.00105004	NA	NA	NA	NA	1	NHLH1	0.979275	0	8.71276	1.90822	strong
chr17:76861312:C:G	chr17:76861312	TIMP2	chr17	76861312	C	G	rs55795706	intronic	.	NA	NA	NA	NA	NA	NA	NA	NA	0	NA	0.000864631	Brain_Caudate_basal_ganglia_Analysis.v6p	1	0.0633876	0.00235765	NA	NA	0.09764	0.02475	2	NA	NA	NA	NA	NA	NA
chr1:25021472:C:G	chr1:25021472	CLIC4;SRRM1	chr1	25021472	C	G	rs4274010	intergenic	dist=21700;dist=50288	NA	NA	NA	NA	NA	NA	NA	NA	0	NA	NA	NA	0	NA	NA	NA	NA	NA	NA	0	NHLH1	0.722222	0.037037	8.5026	5.64358	weak
chr7:8156375:A:G	chr7:8156375	ICA1	chr7	8156375	A	G	rs3807852	intronic	.	NA	NA	NA	NA	NA	NA	NA	NA	0	NA	NA	NA	0	NA	NA	NA	NA	NA	NA	0	TP63	0	1	-9.6128	0.0728382	strong
chr16:25009734:T:C	chr16:25009734	ARHGAP17	chr16	25009734	T	C	rs6497767	intronic	.	NA	NA	NA	NA	NA	NA	NA	NA	0	DLPFC_gene;DLPFC_jxn;DLPFC_tx;HIPPO_exon;HIPPO_gene;HIPPO_tx	0.000842617	Brain_Hippocampus_Analysis.v6p	2	NA	NA	NA	NA	NA	NA	0	KLF14;KLF16;SP1;SP4;SP8	0.0224390243902439;0.185102420856611;0.125;0.00181061017562919;0.0932835820895522	0.955772357723577;0.600372439478585;0.625;0.985696179612529;0.623134328358209	2.85899720625227;6.07648472807044;6.60722177487942;-0.695619717269614;5.45310926404117	6.60578280663742;7.25281972095511;8.04230630016875;5.57529082638073;7.34377280732814	strong;weak;weak;strong;weak
chr13:100058519:G:A	chr13:100058519	LINC01232;UBAC2	chr13	100058519	G	A	rs2390277	intergenic	dist=19766;dist=80697	NA	NA	NA	NA	NA	NA	NA	NA	0	NA	NA	NA	0	NA	NA	NA	NA	NA	NA	0	MTF1	0.972222	0.0138889	6.70165	2.69699	strong
chr12:64961042:A:G	chr12:64961042	RASSF3;TBK1	chr12	64961042	A	G	rs7299202	intergenic	dist=65143;dist=43251	NA	NA	NA	NA	NA	NA	NA	NA	0	NA	0.000862806	Whole_Blood_Analysis.v6p;Brain_Anterior_cingulate_cortex_BA24_Analysis.v6p	1	-0.0826035	0.00021182	-0.0998691	0.00974068	NA	NA	2	NA	NA	NA	NA	NA	NA
chr1:31519656:A:C	chr1:31519656	PUM1	chr1	31519656	A	C	rs76381658	intronic	.	NA	NA	NA	NA	NA	NA	0.04071	gwas.PGC.BPD	1	NA	NA	NA	0	0.0233063	0.0438075	NA	NA	NA	NA	1	HNF4A;MAX::MYC;MYC::MAX	0.977801268498943;0;0	0.0116279069767442;0.952380952380952;0.952380952380952	3.75359316940989;3.70624123349396;3.70624123349396	-0.667859969098418;8.1006903881664;8.1006903881664	strong;strong;strong
chr5:49660613:A:G	chr5:49660613	EMB;NONE	chr5	49660613	A	G	rs7732000	intergenic	dist=NONE;dist=31418	6.69e-05	gwas.ckqny.scz	7.72e-05	gwas.clozuk_pgc2.scz	3.801e-07	gwas.pgc3.scz	0.04786	gwas.PGC.BPD	4	DLPFC_gene;DLPFC_jxn;DLPFC_tx;Interaction_exon;Interaction_gene	2.09889e-12	Whole_Blood_Analysis.v6p	2	-0.0581674	0.0164465	NA	NA	NA	NA	1	TBX2;TBX4;TBX5	0.000335908632851864;0.00134758781780613;0.00133689839572193	0.997984548202889;0.99712514598868;0.99777183600713	0.0123043930670149;0.429857100920441;-1.47238243433432	7.74120438776866;7.01937751575565;5.05258242986052	strong;strong;strong
chr2:85662636:C:T	chr2:85662636	SH2D6	chr2	85662636	C	T	rs7589663	intronic	.	NA	NA	NA	NA	NA	NA	NA	NA	0	NA	0.000646946	Brain_Cerebellum_Analysis.v6p	1	NA	NA	-0.226453	0.0440747	NA	NA	1	ZNF524	0.985273	0.00332542	5.96992	0.307168	strong
chr11:51593180:G:C	chr11:51593180	NONE;OR4C46	chr11	51593180	G	C	rs74805365	intergenic	dist=76969;dist=NONE	NA	NA	NA	NA	NA	NA	NA	NA	0	NA	NA	NA	0	NA	NA	NA	NA	NA	NA	0	E2F2	1	0	3.09472	-2.62559	strong
chr19:639385:A:G	chr19:639385	FGF22	chr19	639385	A	G	rs3814889	upstream	dist=510	NA	NA	NA	NA	0.003601	gwas.pgc3.scz	NA	NA	1	NA	0.000742854	Brain_Cerebellar_Hemisphere_Analysis.v6p	1	NA	NA	NA	NA	NA	NA	0	NA	NA	NA	NA	NA	NA
chr7:99642881:T:C	chr7:99642881	ZKSCAN1	chr7	99642881	T	C	rs60697181	UTR3	NM_001346579:c.*308T>C	NA	NA	NA	NA	NA	NA	NA	NA	0	DLPFC_gene;DLPFC_jxn;DLPFC_tx;HIPPO_exon;HIPPO_gene;HIPPO_jxn;HIPPO_tx	1.06445e-06	Brain_Cortex_Analysis.v6p;Brain_Frontal_Cortex_BA9_Analysis.v6p;Brain_Cerebellar_Hemisphere_Analysis.v6p;Brain_Frontal_Cortex_BA9_Analysis.v6p;Brain_Cortex_Analysis.v6p;Brain_Cerebellum_Analysis.v6p;Whole_Blood_Analysis.v6p;Whole_Blood_Analysis.v6p;Brain_Hypothalamus_Analysis.v6p;Whole_Blood_Analysis.v6p;Brain_Cerebellar_Hemisphere_Analysis.v6p;Brain_Putamen_basal_ganglia_Analysis.v6p;Brain_Cereb…	2	NA	NA	NA	NA	NA	NA	0	ID4;MAX;MESP1;NHLH1;SNAI2;TCF3;TCF4	0.0321361058601134;0.00158793171893609;0;0.00092038656235619;0.0328176507066157;0.00343861436576668;0.00132404864652805	0.945179584120983;0.976181024215959;0.859281437125748;0.996778647031753;0.903309507490453;0.993250127356088;0.997204786190663	5.31525737397848;-2.95095353429404;1.39483609074664;0.693878541776123;5.49821380637682;3.27099715651315;2.90443699472975	8.69181944648935;3.41061224494498;8.35726666325551;7.62522629549216;8.81326477733916;8.92920624217625;9.52086769423897	strong;strong;strong;strong;strong;strong;strong
chr20:42429141:A:G	chr20:42429141	GTSF1L;LINC01728	chr20	42429141	A	G	rs244064	intergenic	dist=73499;dist=94217	NA	NA	NA	NA	NA	NA	NA	NA	0	NA	NA	NA	0	NA	NA	NA	NA	NA	NA	0	NA	NA	NA	NA	NA	NA
chr15:31555801:G:C	chr15:31555801	KLF13;LOC283710	chr15	31555801	G	C	rs10083688	intergenic	dist=32747;dist=63257	NA	NA	NA	NA	NA	NA	NA	NA	0	NA	0.000155126	Whole_Blood_Analysis.v6p;Whole_Blood_Analysis.v6p;Whole_Blood_Analysis.v6p;Whole_Blood_Analysis.v6p	1	-0.0562306	0.000115082	NA	NA	-0.07398	0.02972	2	HNF4A	0.983247	0.00121595	5.1038	-1.5863	strong
chr19:39403082:G:C	chr19:39403082	CCER2	chr19	39403082	G	C	rs3181070	upstream	dist=284	0.002678	gwas.ckqny.scz	0.0077	gwas.clozuk_pgc2.scz	0.006395	gwas.pgc3.scz	NA	NA	3	NA	NA	NA	0	NA	NA	NA	NA	NA	NA	0	EGR2	0.00125156	0.984355	0.827708	7.45007	strong
chr16:88884231:T:C	chr16:88884231	GALNS	chr16	88884231	T	C	rs2303272	intronic	.	NA	NA	NA	NA	NA	NA	NA	NA	0	NA	0.000240841	Brain_Cerebellum_Analysis.v6p;Whole_Blood_Analysis.v6p	1	NA	NA	-0.0593824	0.0544025	NA	NA	1	NA	NA	NA	NA	NA	NA
chr2:43164752:T:C	chr2:43164752	HAAO;LINC01819	chr2	43164752	T	C	rs12990278	intergenic	dist=145001;dist=90240	0.04573	gwas.ckqny.scz	NA	NA	0.01952	gwas.pgc3.scz	NA	NA	2	DLPFC_jxn	NA	NA	1	NA	NA	NA	NA	NA	NA	0	RFX5	0.971719	0.0101635	4.46853	-0.080949	strong
chr19:56630092:C:G	chr19:56630092	ZNF787	chr19	56630092	C	G	rs744309	intronic	.	0.03347	gwas.ckqny.scz	0.0305	gwas.clozuk_pgc2.scz	NA	NA	NA	NA	2	NA	0.000352636	Brain_Cortex_Analysis.v6p	1	NA	NA	NA	NA	NA	NA	0	NA	NA	NA	NA	NA	NA
chr2:92296828:G:T	chr2:92296828	ACTR3BP2;NONE	chr2	92296828	G	T	rs62149076	intergenic	dist=166332;dist=NONE	NA	NA	NA	NA	NA	NA	NA	NA	0	NA	NA	NA	0	NA	NA	NA	NA	NA	NA	0	POU1F1;SOX15;SOX18	0.0838787231200748;0;0.002356637863315	0.691732336049152;1;0.994501178318932	5.26839080866918;-11.7556198910741;-7.60297428280376	7.37787245942197;-4.3999787880998;-1.5981205048134	weak;strong;strong
chr10:70861976:A:G	chr10:70861976	SRGN	chr10	70861976	A	G	rs2805915	intronic	.	NA	NA	NA	NA	NA	NA	NA	NA	0	DLPFC_jxn;DLPFC_tx;HIPPO_jxn	0.000183479	Brain_Cerebellar_Hemisphere_Analysis.v6p	2	NA	NA	NA	NA	NA	NA	0	FOXO6	0.994236	0.00144092	4.41645	-1.98939	strong
chr1:161549360:A:G	chr1:161549360	FCGR2C;FCGR3A	chr1	161549360	A	G	rs3820453	intergenic	dist=28833;dist=1769	NA	NA	NA	NA	NA	NA	NA	NA	0	NA	NA	NA	0	NA	NA	NA	NA	NA	NA	0	NA	NA	NA	NA	NA	NA
chr1:12188651:C:G	chr1:12188651	TNFRSF8	chr1	12188651	C	G	rs1201123	intronic	.	NA	NA	NA	NA	NA	NA	NA	NA	0	NA	NA	NA	0	NA	NA	NA	NA	NA	NA	0	MAFK	0.0193808	0.458284	3.72127	6.882	weak
chr10:42531904:A:T	chr10:42531904	LOC441666;NONE	chr10	42531904	A	T	rs34481455	intergenic	dist=NONE;dist=295410	NA	NA	NA	NA	NA	NA	NA	NA	0	NA	NA	NA	0	NA	NA	NA	NA	NA	NA	0	MAFK	0.00741385	0.988955	2.85272	7.74478	strong
chr10:42376522:A:C	chr10:42376522	LOC441666;NONE	chr10	42376522	A	C	rs61845808	intergenic	dist=NONE;dist=450792	NA	NA	NA	NA	NA	NA	NA	NA	0	NA	NA	NA	0	NA	NA	NA	NA	NA	NA	0	FOXB1;FOXC1;FOXC2;FOXD1;FOXD2;FOXD3;FOXF2;FOXI1;FOXJ2;FOXJ3;FOXL1;FOXO1;FOXO3;FOXO4;FOXO6;FOXP3;IRX2;IRX5;NFAT5;SOX14;SOX15;SOX18;SOX2;SOX21;SOX8;SOX9;SRY	0.927719012747491;0.802926998740609;0.724467427350908;1;0.743130227001195;0.777450980392157;1;0.968375748502994;0.789041095890411;0.705340699815838;0.918171340760661;0.855711422845691;0.976146788990826;0.909213863060017;0.974206074053529;0.745583038869258;0.90687450039968;0.844444444444444;0.000520381613183001;0.0413533834586466;0;0;0;0.00449101796407186;0;0;0	0.0153241117439653;0.0169366395969948;0.0116350963970547;0;0;0.0160539215686274;0;0.00654940119760479;0.0115068493150685;0.116022099447514;0;0.0173680694722779;0.0238532110091743;0.0207945900253593;0.0044376646789627;0;0.0210117620189563;0.0234234234234234;0.999306157849089;0.951127819548872;1;1;0.977011494252874;0.994760479041916;1;1;0.998760074395536	10.0401647901192;10.1436171430515;9.09943833623344;9.35329460096413;8.17457748650674;8.10859131125103;7.96519998690347;9.23266817827158;9.32053990581215;8.90383819395166;8.57007009002749;9.48075624326964;10.2981716260285;8.87636754310398;9.24774262013739;8.11030977373494;8.10147239420291;8.17654312460931;-1.40652563664129;4.56128164896569;-1.06881127314046;-3.18013089591422;-1.27854590116264;0.71…	5.93882335562799;6.28555466683813;4.96945092006404;4.95884544629169;-0.743403223466552;4.23067130495722;3.31123963674595;4.24252760819043;5.10517672730586;7.10019755523524;-1.33702223296103;5.59220828737539;6.60488860343445;5.10014255110013;3.863682388265;1.37097314637776;4.33718355294051;4.59772471798971;6.11481002568211;7.67591087522332;4.86343391430755;3.93382521365181;4.57599892499728;6.07293…	strong;strong;strong;strong;strong;strong;strong;strong;strong;weak;strong;strong;strong;strong;strong;strong;strong;strong;strong;strong;strong;strong;strong;strong;strong;strong;strong
chr21:35892764:G:C	chr21:35892764	RCAN1	chr21	35892764	G	C	rs2834503	intronic	.	NA	NA	NA	NA	NA	NA	NA	NA	0	NA	6.96005e-08	Whole_Blood_Analysis.v6p	1	NA	NA	NA	NA	NA	NA	0	NA	NA	NA	NA	NA	NA
chr1:172469707:G:A	chr1:172469707	C1orf105;SUCO	chr1	172469707	G	A	rs6424956	intergenic	dist=31738;dist=31782	NA	NA	NA	NA	NA	NA	NA	NA	0	NA	NA	NA	0	NA	NA	NA	NA	NA	NA	0	NA	NA	NA	NA	NA	NA
chr3:195364093:G:C	chr3:195364093	APOD;LOC105374297	chr3	195364093	G	C	rs551633321	intergenic	dist=53017;dist=9413	NA	NA	NA	NA	NA	NA	NA	NA	0	NA	NA	NA	0	NA	NA	NA	NA	NA	NA	0	EGR1;EGR2;EGR3;GLIS2;RREB1;ZNF740	0.0113636363636364;0.0174627632254751;0.0124721603563474;0.998163452708907;1;0.98034973859744	0.931818181818182;0.906865262797466;0.958574610244989;0;0;0.0075716603569497	2.40553826319888;3.18721321089453;1.3521938039202;5.62430941342826;14.2554594686493;12.2310168539045	6.80046034607165;7.13460296111986;5.6834142376497;-2.83954208674353;10.448796978879;7.37287183492656	strong;strong;strong;strong;strong;strong
chr10:51498336:A:G	chr10:51498336	TIMM23B	chr10	51498336	A	G	rs11004422	intronic	.	NA	NA	NA	NA	NA	NA	0.02149	gwas.PGC.BPD	1	DLPFC_gene	7.56968e-07	Whole_Blood_Analysis.v6p;Whole_Blood_Analysis.v6p	2	NA	NA	NA	NA	NA	NA	0	KLF13;SP4	0.00436681222707424;0	0.995633187772926;0.998719863452102	-0.00580736577636287;-7.09714705673414	5.41491344727289;2.74769528966255	strong;strong
chr17:8792029:A:G	chr17:8792029	PIK3R5	chr17	8792029	A	G	rs381309	exonic	.	NA	NA	NA	NA	NA	NA	NA	NA	0	NA	NA	NA	0	-0.189374	0.000302634	-0.201782	0.0305991	NA	NA	2	RARA;RARG;RORA	0.602580410685081;0.784552845528455;0.796581485869013	0.0872251499182264;0.154471544715447;0.0333389744457607	0.639310513356807;3.60249363667988;-1.34009875977622	-1.29296266647334;1.98256862764432;-4.5125268608456	weak;weak;strong
chr2:25473311:G:A	chr2:25473311	DNMT3A	chr2	25473311	G	A	rs13427672	intronic	.	NA	NA	NA	NA	NA	NA	NA	NA	0	NA	NA	NA	0	-0.0686084	8.42e-06	NA	NA	NA	NA	1	ESR1;YY2	0.0598802395209581;0.955649826455843	0.940119760479042;0.0233320478210567	-2.14979487675984;12.1262528467238	0.598703422120432;8.41501310511993	strong;strong
chr16:1983625:A:G	chr16:1983625	HS3ST6;MSRB1	chr16	1983625	A	G	rs7198716	intergenic	dist=15301;dist=4605	NA	NA	NA	NA	NA	NA	NA	NA	0	NA	0.000726076	Brain_Hippocampus_Analysis.v6p;Brain_Nucleus_accumbens_basal_ganglia_Analysis.v6p;Whole_Blood_Analysis.v6p;Brain_Cerebellum_Analysis.v6p	1	NA	NA	NA	NA	NA	NA	0	NA	NA	NA	NA	NA	NA
chr22:37618078:A:G	chr22:37618078	RAC2;SSTR3	chr22	37618078	A	G	rs4821609	intergenic	dist=9662;dist=3223	0.01148	gwas.ckqny.scz	NA	NA	NA	NA	NA	NA	1	HIPPO_jxn	2.166e-05	Whole_Blood_Analysis.v6p;Whole_Blood_Analysis.v6p	2	NA	NA	NA	NA	NA	NA	0	HNF1A	0.981751	0.0170691	6.43606	2.38491	strong
chr19:10803395:A:G	chr19:10803395	ILF3	chr19	10803395	A	G	rs2010492	downstream	dist=300	NA	NA	NA	NA	NA	NA	5.863e-07	gwas.PGC.BPD	1	DLPFC_gene;DLPFC_tx;HIPPO_exon;HIPPO_gene;HIPPO_tx	3.6892e-05	Whole_Blood_Analysis.v6p;Brain_Hippocampus_Analysis.v6p;Whole_Blood_Analysis.v6p	2	NA	NA	NA	NA	NA	NA	0	SOX9	1	0	1.30959	-5.24861	strong
chr6:7444855:T:C	chr6:7444855	DSP;RIOK1	chr6	7444855	T	C	rs72822957	intergenic	dist=26585;dist=96953	NA	NA	NA	NA	NA	NA	NA	NA	0	DLPFC_gene;HIPPO_exon;HIPPO_gene;HIPPO_jxn;HIPPO_tx	1.82041e-06	Brain_Putamen_basal_ganglia_Analysis.v6p;Brain_Cerebellar_Hemisphere_Analysis.v6p;Brain_Caudate_basal_ganglia_Analysis.v6p;Brain_Frontal_Cortex_BA9_Analysis.v6p;Brain_Caudate_basal_ganglia_Analysis.v6p;Brain_Hippocampus_Analysis.v6p;Brain_Hypothalamus_Analysis.v6p;Whole_Blood_Analysis.v6p;Whole_Blood_Analysis.v6p	2	NA	NA	NA	NA	NA	NA	0	NA	NA	NA	NA	NA	NA
chr9:79186781:T:C	chr9:79186781	GCNT1;PRUNE2	chr9	79186781	T	C	rs28437890	intergenic	dist=64449;dist=39511	NA	NA	NA	NA	NA	NA	NA	NA	0	NA	NA	NA	0	NA	NA	NA	NA	NA	NA	0	KLF14	0.022439	0.955772	3.17201	6.92073	strong
chr7:77426482:T:C	chr7:77426482	TMEM60	chr7	77426482	T	C	rs6970595	intronic	.	NA	NA	NA	NA	NA	NA	NA	NA	0	DLPFC_gene;DLPFC_jxn;DLPFC_tx;HIPPO_gene;HIPPO_tx	4.13851e-06	Brain_Cortex_Analysis.v6p;Brain_Nucleus_accumbens_basal_ganglia_Analysis.v6p;Whole_Blood_Analysis.v6p;Brain_Cerebellum_Analysis.v6p;Brain_Frontal_Cortex_BA9_Analysis.v6p;Brain_Caudate_basal_ganglia_Analysis.v6p;Brain_Cerebellum_Analysis.v6p;Whole_Blood_Analysis.v6p;Brain_Anterior_cingulate_cortex_BA24_Analysis.v6p	2	NA	NA	NA	NA	NA	NA	0	CEBPB;CEBPD;CEBPE;CEBPG;NFIL3;TEAD1	0.996711535931951;0.999716914366596;0.977133021883452;0.976691623110609;0.984453360080241;0.971929824561404	0.00149077037751567;0;0.0122940742562085;0.00466167537787823;0.00601805416248746;0	9.19066897489242;9.15688817239811;9.12481927579321;9.26898373887658;7.76363625464108;6.76590635711044	2.69229005983922;-1.29122442170179;4.75383589589419;3.92653642927188;2.68451147026593;-0.361040816014013	strong;strong;strong;strong;strong;strong
chr11:51581044:A:C	chr11:51581044	NONE;OR4C46	chr11	51581044	A	C	rs61892274	intergenic	dist=64833;dist=NONE	NA	NA	NA	NA	NA	NA	NA	NA	0	NA	NA	NA	0	NA	NA	NA	NA	NA	NA	0	CENPB	0.000357334	0.996963	3.12758	10.9909	strong
chr2:92317294:T:G	chr2:92317294	ACTR3BP2;NONE	chr2	92317294	T	G	rs2201312	intergenic	dist=186798;dist=NONE	NA	NA	NA	NA	NA	NA	NA	NA	0	NA	NA	NA	0	NA	NA	NA	NA	NA	NA	0	CENPB;FOXO1;FOXO3;FOXO4;GMEB2	0.0171585449553878;0.977987421383648;0.998149861239593;0.972093023255814;0.965708989805375	0.957446808510638;0.00314465408805031;0;0.00155038759689922;0.00370713623725672	9.06786789525587;2.67997823607209;-3.15283578740762;3.09590695790152;4.3096086821413	13.0881480522693;-2.87623677999765;-11.4107013756257;-3.22382170539297;-1.19589516291742	strong;strong;strong;strong;strong
chr11:693787:A:G	chr11:693787	DEAF1	chr11	693787	A	G	rs10794333	intronic	.	NA	NA	NA	NA	0.02208	gwas.pgc3.scz	NA	NA	1	DLPFC_gene;DLPFC_jxn;DLPFC_tx;HIPPO_exon;HIPPO_gene;HIPPO_jxn;HIPPO_tx	2.2755e-13	Brain_Cerebellar_Hemisphere_Analysis.v6p;Brain_Hypothalamus_Analysis.v6p;Brain_Cerebellar_Hemisphere_Analysis.v6p;Brain_Frontal_Cortex_BA9_Analysis.v6p;Whole_Blood_Analysis.v6p;Brain_Cerebellum_Analysis.v6p;Brain_Cerebellar_Hemisphere_Analysis.v6p;Brain_Cerebellum_Analysis.v6p;Whole_Blood_Analysis.v6p;Brain_Anterior_cingulate_cortex_BA24_Analysis.v6p;Brain_Nucleus_accumbens_basal_ganglia_Analysis…	2	NA	NA	NA	NA	-0.1041	0.03776	1	NA	NA	NA	NA	NA	NA
chr20:47375193:C:T	chr20:47375193	PREX1	chr20	47375193	C	T	rs6066846	intronic	.	NA	NA	NA	NA	NA	NA	NA	NA	0	DLPFC_jxn	0.000280253	Brain_Cerebellum_Analysis.v6p	2	NA	NA	NA	NA	NA	NA	0	NA	NA	NA	NA	NA	NA
chr11:51582719:T:C	chr11:51582719	NONE;OR4C46	chr11	51582719	T	C	rs80078521	intergenic	dist=66508;dist=NONE	NA	NA	NA	NA	NA	NA	NA	NA	0	NA	NA	NA	0	NA	NA	NA	NA	NA	NA	0	NA	NA	NA	NA	NA	NA
chr10:42530271:T:G	chr10:42530271	LOC441666;NONE	chr10	42530271	T	G	rs61848206	intergenic	dist=NONE;dist=297043	NA	NA	NA	NA	NA	NA	NA	NA	0	NA	NA	NA	0	NA	NA	NA	NA	NA	NA	0	RUNX2;RUNX3	0.018102029621503;0.01856	0.858475041140976;0.90752	4.23190983091787;3.36094989825158	8.08393928036495;7.2462304295694	strong;strong
chr1:116536647:G:T	chr1:116536647	SLC22A15	chr1	116536647	G	T	rs2486081	intronic	.	NA	NA	NA	NA	NA	NA	NA	NA	0	NA	0.000662591	Brain_Cerebellum_Analysis.v6p;Brain_Cerebellum_Analysis.v6p	1	-0.0701511	0.00067288	NA	NA	NA	NA	1	NA	NA	NA	NA	NA	NA
chr1:243655452:A:G	chr1:243655452	AKT3;SDCCAG8	chr1	243655452	A	G	rs3006926	intronic	.	9.09e-06	gwas.ckqny.scz	1.27e-08	gwas.clozuk_pgc2.scz	5.292e-07	gwas.pgc3.scz	NA	NA	3	DLPFC_gene;DLPFC_jxn;DLPFC_tx;HIPPO_exon;HIPPO_jxn	NA	NA	1	-0.0365204	0.00263932	NA	NA	NA	NA	1	MAX::MYC;MYC::MAX;SOX14;SOX15;YY2	0.0476190476190476;0.0476190476190476;0.999028654686741;1;0.950235373234701	0.952380952380952;0.952380952380952;0.000485672656629432;0;0.0497646267652993	5.31567914592806;5.31567914592806;2.0817847496132;-0.757909751829854;7.52223069989296	8.1006903881664;8.1006903881664;-5.33639901138627;-8.11355085480411;4.57556035255278	strong;strong;strong;strong;strong
chr19:16336243:A:T	chr19:16336243	AP1M1	chr19	16336243	A	T	rs1870353	intronic	.	NA	NA	NA	NA	NA	NA	0.01738	gwas.PGC.BPD	1	DLPFC_jxn;DLPFC_tx;HIPPO_exon;HIPPO_gene;HIPPO_jxn;HIPPO_tx	1.12515e-05	Brain_Hippocampus_Analysis.v6p;Brain_Frontal_Cortex_BA9_Analysis.v6p;Brain_Cerebellum_Analysis.v6p;Brain_Cerebellar_Hemisphere_Analysis.v6p;Brain_Nucleus_accumbens_basal_ganglia_Analysis.v6p;Brain_Cerebellar_Hemisphere_Analysis.v6p;Brain_Cortex_Analysis.v6p;Whole_Blood_Analysis.v6p	2	NA	NA	0.0565806	0.0113924	NA	NA	1	ESRRA;MEIS3	0.00497017892644135;0.0186231697919342	0.857852882703777;0.920241459029026	-0.19056331056517;3.98160938168308	4.90749855252378;7.88081503036244	strong;strong
chr19:1033190:G:A	chr19:1033190	CNN2	chr19	1033190	G	A	rs78749443	intronic	.	NA	NA	NA	NA	NA	NA	NA	NA	0	NA	4.6564e-05	Brain_Caudate_basal_ganglia_Analysis.v6p;Brain_Caudate_basal_ganglia_Analysis.v6p;Brain_Putamen_basal_ganglia_Analysis.v6p;Brain_Caudate_basal_ganglia_Analysis.v6p;Brain_Frontal_Cortex_BA9_Analysis.v6p	1	0.10289	0.0612686	NA	NA	NA	NA	1	FOXG1	0	0.992	-6.25485	0.776788	strong
chr12:6979006:A:G	chr12:6979006	TPI1	chr12	6979006	A	G	rs2071068	intronic	.	NA	NA	NA	NA	NA	NA	NA	NA	0	NA	NA	NA	0	NA	NA	NA	NA	NA	NA	0	FOXO4;MAX;USF1	0.0455927051671733;0.0588235294117647;0.0333333333333333	0.945288753799392;0.941176470588235;0.966666666666667	4.24993064217893;5.05666562676933;5.45672602308753	7.27099797576413;7.62161498423086;8.60946204545119	strong;strong;strong
chr6:166850798:C:T	chr6:166850798	RPS6KA2	chr6	166850798	C	T	rs9348131	intronic	.	NA	NA	NA	NA	NA	NA	NA	NA	0	NA	NA	NA	0	NA	NA	0.0525256	0.0356436	NA	NA	1	NA	NA	NA	NA	NA	NA
chr16:74538589:T:C	chr16:74538589	GLG1	chr16	74538589	T	C	rs9923616	intronic	.	0.003261	gwas.ckqny.scz	0.000234	gwas.clozuk_pgc2.scz	0.0005878	gwas.pgc3.scz	NA	NA	3	DLPFC_jxn;DLPFC_tx;HIPPO_exon;HIPPO_gene;HIPPO_jxn;HIPPO_tx	1.23864e-06	Whole_Blood_Analysis.v6p;Brain_Cerebellar_Hemisphere_Analysis.v6p;Brain_Cerebellum_Analysis.v6p;Brain_Cortex_Analysis.v6p	2	NA	NA	NA	NA	NA	NA	0	CLOCK;FOXO1;FOXO4;FOXO6;MAX;MAX::MYC;MYC::MAX;USF1;ZNF282	0.0852878464818763;0.977987421383648;0.956820412168793;0.994236311239193;0.0452980861902795;0.0476190476190476;0.0476190476190476;0.0666666666666667;0.0318181818181818	0.914712153518124;0.00628930817610063;0.00392541707556428;0.00144092219020173;0.946716232961586;0.952380952380952;0.952380952380952;0.933333333333333;0.675	5.66587537630639;2.54924657899447;1.41284467322963;3.85844565918217;5.53817401412565;5.11133057694788;5.11133057694788;6.07929880407507;1.85089537969655	8.03462075563588;-2.4016988093928;-4.033774276486;-2.54739228176634;8.57715662527021;7.89634181918622;7.89634181918622;8.60946204545119;4.88095061650659	strong;strong;strong;strong;strong;strong;strong;strong;weak
chr2:224779004:A:G	chr2:224779004	WDFY1	chr2	224779004	A	G	rs481937	intronic	.	NA	NA	NA	NA	NA	NA	NA	NA	0	DLPFC_tx	NA	NA	1	NA	NA	NA	NA	NA	NA	0	TP53;Trp53;ZNF143	0.882013750277223;0.882013750277223;0.958536585365854	0.0482738227249205;0.0482738227249205;0.0408536585365854	6.11924224864013;6.1210828495797;1.88071883950011	3.21413029655313;3.2160225564329;-1.27235859071315	strong;strong;strong
chr19:13024726:T:C	chr19:13024726	SYCE2	chr19	13024726	T	C	rs17720514	intronic	.	NA	NA	NA	NA	NA	NA	NA	NA	0	NA	NA	NA	0	NA	NA	NA	NA	NA	NA	0	TEAD1;TEAD3;TEAD4	0.922575387123064;1;0.944859813084112	0;0;0.0196261682242991	9.25428139124915;8.88167967976072;8.92430549033042	0.671138236373549;-3.21458368010382;5.05842906163148	strong;strong;strong
chr16:11208322:G:C	chr16:11208322	CLEC16A	chr16	11208322	G	C	rs12924985	intronic	.	NA	NA	NA	NA	NA	NA	NA	NA	0	NA	NA	NA	0	NA	NA	NA	NA	NA	NA	0	NA	NA	NA	NA	NA	NA
chr19:19465529:G:A	chr19:19465529	MAU2	chr19	19465529	G	A	rs9304960	intronic	.	0.008882	gwas.ckqny.scz	0.0019	gwas.clozuk_pgc2.scz	0.005821	gwas.pgc3.scz	0.008771	gwas.PGC.BPD	4	DLPFC_gene;DLPFC_jxn;HIPPO_tx	3.11963e-06	Brain_Cerebellum_Analysis.v6p;Whole_Blood_Analysis.v6p;Brain_Caudate_basal_ganglia_Analysis.v6p;Whole_Blood_Analysis.v6p;Whole_Blood_Analysis.v6p	2	NA	NA	NA	NA	NA	NA	0	FOXB1	0.0161692	0.977612	3.28888	7.37129	strong
chr10:76545947:A:G	chr10:76545947	ADK;KAT6B	chr10	76545947	A	G	rs1538313	intergenic	dist=76886;dist=40224	NA	NA	NA	NA	NA	NA	NA	NA	0	NA	NA	NA	0	NA	NA	NA	NA	NA	NA	0	CLOCK;CREB3;CREB3L1;MAX;MAX::MYC;MLX;MNT;MYC::MAX;NEUROD2;TFE3;TFEB;USF1	0.0591966173361522;0.00663716814159292;0.000169701083662634;0.0321991001124859;0.0476190476190476;0.00178571428571429;0.0227272727272727;0.0476190476190476;0.9073756432247;0.0932771024559663;0.116045413443183;0.0333333333333333	0.906976744186046;0.988938053097345;0.998884821450217;0.96681664791901;0.952380952380952;0.996428571428571;0.967329545454545;0.952380952380952;0.021726700971984;0.89679980153808;0.875615392344017;0.966666666666667	5.1374716683236;2.52397997123643;1.84643361445959;6.11452106077569;8.34431247082415;0.86464832899898;5.20300158232718;8.34431247082415;7.80189604385915;5.67766488552725;5.98037220534659;5.45672602308753	7.8610379594667;7.46084634937307;10.4943319678761;9.51555859030233;11.1293237130625;6.96702207189179;8.93902760189155;11.1293237130625;4.07563249003763;7.94079279955203;8.00121880863465;8.60946204545119	strong;strong;strong;strong;strong;strong;strong;strong;strong;strong;strong;strong
chr19:732764:T:A	chr19:732764	PALM	chr19	732764	T	A	rs78241645	intronic	.	NA	NA	NA	NA	NA	NA	NA	NA	0	NA	NA	NA	0	NA	NA	NA	NA	NA	NA	0	TBX20	0.766852	0.0896722	3.87443	1.72922	weak
chr4:6697673:T:C	chr4:6697673	S100P	chr4	6697673	T	C	rs3822263	intronic	.	NA	NA	NA	NA	NA	NA	NA	NA	0	NA	3.55947e-05	Whole_Blood_Analysis.v6p;Whole_Blood_Analysis.v6p	1	NA	NA	NA	NA	NA	NA	0	ATF4;CEBPB;CEBPD;ESR1;ZBED1	0.000901713255184851;0.129002711218583;0.10130678282514;0.940119760479042;0.0201060135258636	0.995491433724076;0.832857038176889;0.879029247044182;0.0598802395209581;0.97916285870956	0.473485456732638;5.22629025918555;5.26538817000411;1.9435542069937;4.17944211011208	7.22672907607925;7.09125906563587;7.42579978403423;-0.804944091886569;8.06296382720632	strong;strong;strong;strong;strong
chr9:131791145:T:A	chr9:131791145	SH3GLB2	chr9	131791145	T	A	rs7041665	upstream	dist=513	NA	NA	NA	NA	NA	NA	NA	NA	0	NA	NA	NA	0	NA	NA	NA	NA	-0.083	0.05488	1	NA	NA	NA	NA	NA	NA
chr10:42399941:A:G	chr10:42399941	LOC441666;NONE	chr10	42399941	A	G	rs61847654	intergenic	dist=NONE;dist=427373	NA	NA	NA	NA	NA	NA	NA	NA	0	NA	NA	NA	0	NA	NA	NA	NA	NA	NA	0	NA	NA	NA	NA	NA	NA
chr19:27735507:A:G	chr19:27735507	LINC00662;NONE	chr19	27735507	A	G	rs62136145	intergenic	dist=NONE;dist=545894	NA	NA	NA	NA	NA	NA	NA	NA	0	NA	NA	NA	0	NA	NA	0.053858	0.022173	NA	NA	1	NA	NA	NA	NA	NA	NA
chr9:132198560:A:G	chr9:132198560	LINC00963;LINC01503	chr9	132198560	A	G	rs1147333	intergenic	dist=88804;dist=52379	NA	NA	NA	NA	NA	NA	NA	NA	0	NA	0.000378164	Whole_Blood_Analysis.v6p	1	NA	NA	0.0667126	0.0859916	NA	NA	1	CTCF	0.992356	0.00343619	4.7234	-0.936223	strong
chr2:175481107:C:A	chr2:175481107	WIPF1	chr2	175481107	C	A	rs78408290	intronic	.	NA	NA	NA	NA	NA	NA	NA	NA	0	NA	NA	NA	0	NA	NA	NA	NA	NA	NA	0	NA	NA	NA	NA	NA	NA
chr15:86122779:T:C	chr15:86122779	AKAP13	chr15	86122779	T	C	rs2061822	exonic	.	NA	NA	NA	NA	NA	NA	NA	NA	0	DLPFC_gene;DLPFC_jxn;DLPFC_tx;HIPPO_exon;HIPPO_gene;HIPPO_jxn;HIPPO_tx	0.000159387	Brain_Frontal_Cortex_BA9_Analysis.v6p;Brain_Cortex_Analysis.v6p;Brain_Cortex_Analysis.v6p;Brain_Anterior_cingulate_cortex_BA24_Analysis.v6p;Brain_Cerebellum_Analysis.v6p;Brain_Frontal_Cortex_BA9_Analysis.v6p;Brain_Frontal_Cortex_BA9_Analysis.v6p	2	NA	NA	NA	NA	NA	NA	0	ZSCAN4	0.997642	0.00157233	2.68864	-3.67443	strong
chr7:121624:A:C	chr7:121624	LOC102723672;NONE	chr7	121624	A	C	rs13310258	intergenic	dist=NONE;dist=22821	NA	NA	NA	NA	NA	NA	NA	NA	0	NA	NA	NA	0	NA	NA	NA	NA	NA	NA	0	NA	NA	NA	NA	NA	NA
chr12:122462486:C:T	chr12:122462486	BCL7A	chr12	122462486	C	T	rs1169091	intronic	.	NA	NA	NA	NA	NA	NA	NA	NA	0	NA	1.60549e-05	Whole_Blood_Analysis.v6p;Brain_Cerebellum_Analysis.v6p;Whole_Blood_Analysis.v6p	1	NA	NA	0.0504589	0.037164	NA	NA	1	NA	NA	NA	NA	NA	NA
chr5:179131395:G:C	chr5:179131395	CANX	chr5	179131395	G	C	rs12374485	intronic	.	NA	NA	0.017	gwas.clozuk_pgc2.scz	NA	NA	NA	NA	1	DLPFC_gene;DLPFC_jxn;DLPFC_tx;HIPPO_exon;HIPPO_gene;HIPPO_jxn;HIPPO_tx	4.92281e-06	Brain_Cortex_Analysis.v6p;Brain_Frontal_Cortex_BA9_Analysis.v6p;Brain_Putamen_basal_ganglia_Analysis.v6p;Brain_Caudate_basal_ganglia_Analysis.v6p	2	NA	NA	NA	NA	NA	NA	0	NA	NA	NA	NA	NA	NA
chr12:122938768:A:G	chr12:122938768	CLIP1;ZCCHC8	chr12	122938768	A	G	rs12812332	intergenic	dist=31652;dist=17378	4.852e-05	gwas.ckqny.scz	1.58e-05	gwas.clozuk_pgc2.scz	8.635e-05	gwas.pgc3.scz	0.02301	gwas.PGC.BPD	4	DLPFC_jxn;HIPPO_jxn	NA	NA	1	0.0251012	0.0800663	NA	NA	NA	NA	1	NA	NA	NA	NA	NA	NA
chr9:100964749:C:T	chr9:100964749	TBC1D2	chr9	100964749	C	T	rs3824453	intronic	.	NA	NA	NA	NA	NA	NA	NA	NA	0	DLPFC_gene;DLPFC_tx;HIPPO_exon;HIPPO_gene;HIPPO_jxn;HIPPO_tx	0.000676087	Brain_Hypothalamus_Analysis.v6p;Whole_Blood_Analysis.v6p	2	0.0641753	0.0408931	NA	NA	NA	NA	1	NA	NA	NA	NA	NA	NA
chr12:718086:T:C	chr12:718086	NINJ2	chr12	718086	T	C	rs76518828	intronic	.	0.01105	gwas.ckqny.scz	0.0034	gwas.clozuk_pgc2.scz	NA	NA	NA	NA	2	NA	4.7485e-06	Whole_Blood_Analysis.v6p	1	-0.17277	0.00152884	NA	NA	-0.1959	0.0654	2	FOXG1	1	0	-6.01272	-13.0524	strong
chr16:85110903:C:G	chr16:85110903	KIAA0513	chr16	85110903	C	G	rs12597000	intronic	.	0.001674	gwas.ckqny.scz	NA	NA	0.006923	gwas.pgc3.scz	NA	NA	2	DLPFC_jxn	3.62619e-05	Whole_Blood_Analysis.v6p	2	NA	NA	NA	NA	NA	NA	0	NA	NA	NA	NA	NA	NA
chr19:2992520:C:G	chr19:2992520	TLE6	chr19	2992520	C	G	rs375325	intronic	.	NA	NA	NA	NA	NA	NA	NA	NA	0	NA	NA	NA	0	NA	NA	NA	NA	NA	NA	0	NA	NA	NA	NA	NA	NA
chr12:272229:A:G	chr12:272229	IQSEC3	chr12	272229	A	G	rs3902268	intronic	.	NA	NA	NA	NA	NA	NA	NA	NA	0	NA	1.80145e-14	Brain_Cerebellum_Analysis.v6p;Brain_Cerebellum_Analysis.v6p;Brain_Cortex_Analysis.v6p;Brain_Cerebellum_Analysis.v6p;Brain_Cerebellar_Hemisphere_Analysis.v6p;Brain_Cerebellar_Hemisphere_Analysis.v6p	1	-0.0744453	0.0002555	NA	NA	NA	NA	1	TBX20	0.6814	0.190612	8.54167	7.2678	weak
chr18:5974653:C:T	chr18:5974653	L3MBTL4	chr18	5974653	C	T	rs693297	intronic	.	NA	NA	NA	NA	0.04379	gwas.pgc3.scz	NA	NA	1	NA	NA	NA	0	0.0365548	0.0804233	NA	NA	NA	NA	1	NA	NA	NA	NA	NA	NA
chr16:90025135:C:T	chr16:90025135	DEF8	chr16	90025135	C	T	rs62052240	intronic	.	NA	NA	NA	NA	NA	NA	0.01563	gwas.PGC.BPD	1	NA	3.29168e-08	Whole_Blood_Analysis.v6p	1	NA	NA	NA	NA	NA	NA	0	NA	NA	NA	NA	NA	NA
chr3:128833837:T:G	chr3:128833837	ISY1-RAB43;RAB43	chr3	128833837	T	G	rs58457030	intronic	.	NA	NA	NA	NA	0.04311	gwas.pgc3.scz	NA	NA	1	NA	NA	NA	0	NA	NA	NA	NA	NA	NA	0	NA	NA	NA	NA	NA	NA
chr18:51735539:G:A	chr18:51735539	MBD2	chr18	51735539	G	A	rs7229672	intronic	.	NA	NA	NA	NA	NA	NA	0.009417	gwas.PGC.BPD	1	NA	0.000307818	Brain_Putamen_basal_ganglia_Analysis.v6p;Whole_Blood_Analysis.v6p	1	-0.0315362	0.0529432	NA	NA	NA	NA	1	NA	NA	NA	NA	NA	NA
chr4:38190398:C:T	chr4:38190398	LINC01258;TBC1D1	chr4	38190398	C	T	rs11096931	intergenic	dist=49602;dist=231885	NA	NA	NA	NA	NA	NA	NA	NA	0	DLPFC_tx	NA	NA	1	NA	NA	NA	NA	NA	NA	0	NA	NA	NA	NA	NA	NA
chr6:135538639:A:G	chr6:135538639	MYB	chr6	135538639	A	G	rs1013891	intronic	.	NA	NA	NA	NA	NA	NA	NA	NA	0	NA	NA	NA	0	NA	NA	NA	NA	NA	NA	0	NA	NA	NA	NA	NA	NA
chr20:47373685:A:T	chr20:47373685	PREX1	chr20	47373685	A	T	rs13043795	intronic	.	NA	NA	NA	NA	NA	NA	NA	NA	0	DLPFC_jxn	0.000280253	Brain_Cerebellum_Analysis.v6p	2	NA	NA	NA	NA	NA	NA	0	NA	NA	NA	NA	NA	NA
chr17:79631324:G:A	chr17:79631324	OXLD1	chr17	79631324	G	A	rs62080203	downstream	dist=742	NA	NA	NA	NA	NA	NA	NA	NA	0	DLPFC_tx	NA	NA	1	NA	NA	NA	NA	NA	NA	0	ESRRA;ESRRG	0.0160239478781476;0.00158227848101266	0.980102130656806;0.989451476793249	3.92887806270394;-0.0603482123350036	8.03996840890133;6.30723586373507	strong;strong
chr11:9448416:C:A	chr11:9448416	IPO7	chr11	9448416	C	A	rs12799672	intronic	.	NA	NA	NA	NA	NA	NA	NA	NA	0	NA	0.000838435	Brain_Caudate_basal_ganglia_Analysis.v6p	1	NA	NA	NA	NA	NA	NA	0	NA	NA	NA	NA	NA	NA
chr2:234984861:A:C	chr2:234984861	SPP2	chr2	234984861	A	C	rs250970	intronic	.	NA	NA	NA	NA	NA	NA	NA	NA	0	NA	NA	NA	0	NA	NA	NA	NA	NA	NA	0	NA	NA	NA	NA	NA	NA
chr4:49658413:A:G	chr4:49658413	CWH43;NONE	chr4	49658413	A	G	rs56069993	intergenic	dist=594318;dist=NONE	NA	NA	NA	NA	NA	NA	NA	NA	0	NA	NA	NA	0	NA	NA	NA	NA	NA	NA	0	LHX6	0.0567627	0.933038	2.8221	5.61959	strong
chr8:144517562:C:T	chr8:144517562	MAFA;ZC3H3	chr8	144517562	C	T	rs901772	intergenic	dist=4960;dist=2263	NA	NA	NA	NA	NA	NA	NA	NA	0	HIPPO_exon	5.33816e-05	Whole_Blood_Analysis.v6p;Brain_Putamen_basal_ganglia_Analysis.v6p	2	NA	NA	NA	NA	NA	NA	0	TFAP2A	0.740541	0.102703	7.25637	5.29208	weak
chr6:44185264:T:A	chr6:44185264	MYMX	chr6	44185264	T	A	rs79241016	exonic	.	NA	NA	NA	NA	NA	NA	NA	NA	0	NA	0.000893506	Brain_Nucleus_accumbens_basal_ganglia_Analysis.v6p	1	NA	NA	NA	NA	NA	NA	0	NA	NA	NA	NA	NA	NA
chr2:240016771:C:T	chr2:240016771	HDAC4	chr2	240016771	C	T	rs2279273	intronic	.	NA	NA	NA	NA	0.002374	gwas.pgc3.scz	NA	NA	1	DLPFC_tx	NA	NA	1	NA	NA	NA	NA	NA	NA	0	NA	NA	NA	NA	NA	NA
chr7:157456035:T:C	chr7:157456035	PTPRN2	chr7	157456035	T	C	rs1263567	intronic	.	0.02346	gwas.ckqny.scz	0.0095	gwas.clozuk_pgc2.scz	NA	NA	NA	NA	2	NA	NA	NA	0	NA	NA	0.0484286	0.0640607	NA	NA	1	ESRRA	0.869422	0.0998715	3.88345	1.7196	strong
chr1:143657275:A:G	chr1:143657275	LOC102723769;MIR6077	chr1	143657275	A	G	rs75504756	intergenic	dist=455036;dist=15646	NA	NA	NA	NA	NA	NA	NA	NA	0	NA	NA	NA	0	NA	NA	NA	NA	NA	NA	0	NA	NA	NA	NA	NA	NA
chr1:15541607:T:C	chr1:15541607	TMEM51	chr1	15541607	T	C	rs3820065	exonic	.	NA	NA	NA	NA	NA	NA	NA	NA	0	NA	NA	NA	0	NA	NA	NA	NA	NA	NA	0	NA	NA	NA	NA	NA	NA
chr2:225784866:A:T	chr2:225784866	DOCK10	chr2	225784866	A	T	rs13393372	intronic	.	NA	NA	NA	NA	0.04548	gwas.pgc3.scz	0.016	gwas.PGC.BPD	2	NA	0.000477989	Whole_Blood_Analysis.v6p	1	-0.107386	8.69e-05	-0.122157	0.0118151	NA	NA	2	NA	NA	NA	NA	NA	NA
chr12:51027297:C:T	chr12:51027297	DIP2B	chr12	51027297	C	T	rs1996750	intronic	.	NA	NA	NA	NA	0.03308	gwas.pgc3.scz	NA	NA	1	DLPFC_jxn;HIPPO_exon;HIPPO_jxn;HIPPO_tx	NA	NA	1	-0.045081	0.0523735	NA	NA	NA	NA	1	NA	NA	NA	NA	NA	NA
chr4:84020718:C:A	chr4:84020718	PLAC8	chr4	84020718	C	A	rs2868728	intronic	.	NA	NA	NA	NA	NA	NA	NA	NA	0	NA	NA	NA	0	NA	NA	NA	NA	NA	NA	0	FOXO1;FOXO3;FOXO4;FOXO6;ZNF740	0.993927125506073;0.973913043478261;0.945288753799392;0.9979633401222;0.98034973859744	0.00404858299595142;0.0260869565217391;0;0;0.00612943933657833	7.53552138128263;9.24891152609607;6.9527268861605;5.12151921490079;7.16195019837274	2.11698369179412;5.69252732523172;-0.564055288093767;-3.28760828899725;2.09376098839217	strong;strong;strong;strong;strong
chr9:139654872:A:T	chr9:139654872	LCN15	chr9	139654872	A	T	rs7042397	intronic	.	NA	NA	NA	NA	NA	NA	NA	NA	0	NA	0.000798749	Brain_Cerebellum_Analysis.v6p;Whole_Blood_Analysis.v6p;Brain_Cerebellar_Hemisphere_Analysis.v6p;Brain_Cerebellum_Analysis.v6p;Whole_Blood_Analysis.v6p	1	NA	NA	NA	NA	NA	NA	0	NA	NA	NA	NA	NA	NA
chr3:72354566:C:A	chr3:72354566	LINC00870;RYBP	chr3	72354566	C	A	rs9682388	intergenic	dist=131076;dist=69178	NA	NA	NA	NA	NA	NA	NA	NA	0	NA	NA	NA	0	NA	NA	NA	NA	NA	NA	0	NA	NA	NA	NA	NA	NA
chr5:79523764:T:G	chr5:79523764	SERINC5	chr5	79523764	T	G	rs13155647	intronic	.	NA	NA	NA	NA	NA	NA	NA	NA	0	NA	NA	NA	0	NA	NA	NA	NA	NA	NA	0	NA	NA	NA	NA	NA	NA
chr7:157277513:G:A	chr7:157277513	LOC101927914	chr7	157277513	G	A	rs7341472	ncRNA_intronic	.	NA	NA	NA	NA	NA	NA	NA	NA	0	NA	NA	NA	0	NA	NA	NA	NA	NA	NA	0	NA	NA	NA	NA	NA	NA
chr4:38081983:T:C	chr4:38081983	TBC1D1	chr4	38081983	T	C	rs6856799	intronic	.	NA	NA	NA	NA	NA	NA	NA	NA	0	DLPFC_jxn	NA	NA	1	NA	NA	NA	NA	NA	NA	0	CLOCK;CREB3L1;MAX;MAX::MYC;MNT;MYC::MAX;USF1	0.0852878464818763;0.000753090266957515;0.0452980861902795;0.0476190476190476;0.021551724137931;0.0476190476190476;0.0333333333333333	0.914712153518124;0.996208580035317;0.946716232961586;0.952380952380952;0.978448275862069;0.952380952380952;0.966666666666667	5.12900547635103;-0.816446251348299;5.79201041744171;7.62111730790451;4.77493690576807;7.62111730790451;5.45672602308753	7.49615415414136;6.36367837299841;8.83099302858627;10.4061285501429;8.57466894286395;10.4061285501429;8.60946204545119	strong;strong;strong;strong;strong;strong;strong
chr8:144642854:G:A	chr8:144642854	GSDMD	chr8	144642854	G	A	rs11551202	exonic	.	NA	NA	NA	NA	NA	NA	NA	NA	0	NA	2.56494e-14	Brain_Caudate_basal_ganglia_Analysis.v6p;Brain_Putamen_basal_ganglia_Analysis.v6p;Brain_Frontal_Cortex_BA9_Analysis.v6p;Brain_Putamen_basal_ganglia_Analysis.v6p;Brain_Putamen_basal_ganglia_Analysis.v6p;Whole_Blood_Analysis.v6p;Brain_Frontal_Cortex_BA9_Analysis.v6p;Whole_Blood_Analysis.v6p;Brain_Cerebellar_Hemisphere_Analysis.v6p;Whole_Blood_Analysis.v6p;Whole_Blood_Analysis.v6p;Brain_Cerebellum_A…	1	NA	NA	NA	NA	NA	NA	0	NA	NA	NA	NA	NA	NA
chr11:59035459:C:T	chr11:59035459	MPEG1;OR5AN1	chr11	59035459	C	T	rs7131079	intergenic	dist=54965;dist=96473	NA	NA	NA	NA	NA	NA	NA	NA	0	NA	NA	NA	0	-0.282188	2.25e-06	-0.278849	0.00621155	NA	NA	2	RARA;RARG;SOX9	0.99479979199168;0.818061088977424;0.988636363636364	0.00416016640665627;0.0411686586985392;0.0113636363636364	0.531713747447954;7.57153708463109;-0.864197592521936	-4.92402231497008;4.59426232095885;-5.21375842594624	strong;strong;strong
chr5:10572021:A:G	chr5:10572021	ANKRD33B	chr5	10572021	A	G	rs2936586	intronic	.	NA	NA	NA	NA	NA	NA	NA	NA	0	NA	NA	NA	0	NA	NA	NA	NA	NA	NA	0	NA	NA	NA	NA	NA	NA
chr9:130700727:T:C	chr9:130700727	DPM2	chr9	130700727	T	C	rs3758327	UTR5	NM_003863:c.-628A>G	NA	NA	NA	NA	NA	NA	0.01215	gwas.PGC.BPD	1	DLPFC_gene;DLPFC_jxn;DLPFC_tx;HIPPO_exon;HIPPO_gene;HIPPO_jxn;HIPPO_tx	1.42177e-10	Brain_Frontal_Cortex_BA9_Analysis.v6p;Whole_Blood_Analysis.v6p;Brain_Anterior_cingulate_cortex_BA24_Analysis.v6p;Whole_Blood_Analysis.v6p;Brain_Putamen_basal_ganglia_Analysis.v6p;Brain_Caudate_basal_ganglia_Analysis.v6p;Whole_Blood_Analysis.v6p;Brain_Hippocampus_Analysis.v6p;Whole_Blood_Analysis.v6p;Brain_Nucleus_accumbens_basal_ganglia_Analysis.v6p;Brain_Cortex_Analysis.v6p	2	NA	NA	NA	NA	NA	NA	0	NA	NA	NA	NA	NA	NA
chr21:43954263:A:G	chr21:43954263	SLC37A1	chr21	43954263	A	G	rs228054	intronic	.	0.008115	gwas.ckqny.scz	NA	NA	0.01786	gwas.pgc3.scz	NA	NA	2	DLPFC_gene;DLPFC_jxn;DLPFC_tx;HIPPO_exon;HIPPO_jxn	0.000260672	Brain_Frontal_Cortex_BA9_Analysis.v6p;Brain_Cortex_Analysis.v6p;Brain_Nucleus_accumbens_basal_ganglia_Analysis.v6p;Brain_Cortex_Analysis.v6p	2	NA	NA	NA	NA	NA	NA	0	EOMES;PAX6;RUNX2;RUNX3	0.00163934426229508;0.545053003533569;0.644632206759443;0.700671140939597	0.993114754098361;0.00265017667844523;0.185884691848907;0.148322147651007	0.804039126431666;5.1429143244211;6.45477855703569;5.98878091182975	7.16456186544557;-0.115751602666727;5.21172974008159;4.43657547017112	strong;weak;weak;weak
chr19:36445218:T:A	chr19:36445218	LOC105372383	chr19	36445218	T	A	rs10426516	ncRNA_intronic	.	NA	NA	NA	NA	0.005313	gwas.pgc3.scz	NA	NA	1	NA	6.61858e-05	Brain_Nucleus_accumbens_basal_ganglia_Analysis.v6p	1	NA	NA	NA	NA	NA	NA	0	NA	NA	NA	NA	NA	NA
chr10:72083977:G:A	chr10:72083977	LRRC20	chr10	72083977	G	A	rs3829178	intronic	.	NA	NA	NA	NA	0.04415	gwas.pgc3.scz	0.02393	gwas.PGC.BPD	2	NA	0.000734575	Brain_Cerebellar_Hemisphere_Analysis.v6p	1	NA	NA	NA	NA	NA	NA	0	NA	NA	NA	NA	NA	NA
chr17:73126460:A:G	chr17:73126460	NT5C	chr17	73126460	A	G	rs3752801	UTR3	NM_014595:c.*123T>C;NM_001252377:c.*123T>C	NA	NA	NA	NA	NA	NA	NA	NA	0	NA	NA	NA	0	NA	NA	NA	NA	NA	NA	0	NA	NA	NA	NA	NA	NA
chr20:57266700:T:C	chr20:57266700	STX16-NPEPL1	chr20	57266700	T	C	rs6123822	ncRNA_intronic	.	NA	NA	0.004	gwas.clozuk_pgc2.scz	0.03469	gwas.pgc3.scz	NA	NA	2	DLPFC_jxn;HIPPO_jxn;HIPPO_tx	3.71594e-07	Whole_Blood_Analysis.v6p	2	NA	NA	NA	NA	NA	NA	0	MGA	0.958985	0.0289372	7.86305	4.36249	strong
chr17:64434524:T:C	chr17:64434524	PRKCA	chr17	64434524	T	C	rs7209311	intronic	.	NA	NA	0.0107	gwas.clozuk_pgc2.scz	0.0004107	gwas.pgc3.scz	NA	NA	2	NA	NA	NA	0	NA	NA	NA	NA	NA	NA	0	E2F2;E2F3;TBX20	0.901639344262295;0.940588099097013;0.946969696969697	0.0109289617486339;0.00245427182218106;0.053030303030303	3.47225436846413;3.17372703218504;8.29042757907798	-0.8109193354161;-2.7699946279333;5.43819993002726	strong;strong;strong
chr6:11357666:A:G	chr6:11357666	NEDD9	chr6	11357666	A	G	rs12661144	intronic	.	NA	NA	NA	NA	NA	NA	NA	NA	0	NA	0.00030059	Brain_Cerebellum_Analysis.v6p;Brain_Nucleus_accumbens_basal_ganglia_Analysis.v6p	1	NA	NA	NA	NA	NA	NA	0	NA	NA	NA	NA	NA	NA
chr16:12131121:A:G	chr16:12131121	SNX29	chr16	12131121	A	G	rs2541583	intronic	.	NA	NA	0.0301	gwas.clozuk_pgc2.scz	0.00398	gwas.pgc3.scz	NA	NA	2	DLPFC_gene;DLPFC_jxn;DLPFC_tx;HIPPO_exon;HIPPO_gene;HIPPO_jxn;HIPPO_tx	3.00893e-08	Brain_Putamen_basal_ganglia_Analysis.v6p;Brain_Cerebellum_Analysis.v6p;Brain_Frontal_Cortex_BA9_Analysis.v6p;Brain_Caudate_basal_ganglia_Analysis.v6p;Whole_Blood_Analysis.v6p;Brain_Nucleus_accumbens_basal_ganglia_Analysis.v6p;Brain_Hypothalamus_Analysis.v6p;Brain_Cerebellar_Hemisphere_Analysis.v6p;Brain_Cortex_Analysis.v6p;Brain_Anterior_cingulate_cortex_BA24_Analysis.v6p;Brain_Hippocampus_Analys…	2	NA	NA	NA	NA	NA	NA	0	NA	NA	NA	NA	NA	NA
chr1:149222581:C:G	chr1:149222581	FAM231D;NBPF25P	chr1	149222581	C	G	rs828490	intergenic	dist=112856;dist=65654	NA	NA	NA	NA	NA	NA	NA	NA	0	NA	NA	NA	0	NA	NA	NA	NA	NA	NA	0	NA	NA	NA	NA	NA	NA
chr6:35969270:T:C	chr6:35969270	SLC26A8	chr6	35969270	T	C	rs612556	intronic	.	NA	NA	NA	NA	NA	NA	NA	NA	0	DLPFC_jxn;HIPPO_gene;HIPPO_jxn	0.000244372	Brain_Cerebellum_Analysis.v6p;Whole_Blood_Analysis.v6p;Brain_Cerebellum_Analysis.v6p;Brain_Cerebellar_Hemisphere_Analysis.v6p;Whole_Blood_Analysis.v6p;Brain_Cerebellar_Hemisphere_Analysis.v6p	2	NA	NA	NA	NA	NA	NA	0	FOXO4;MSX1;PAX7;SCRT1	0.0228963938179737;0.937842465753425;0.987898789878988;0	0.977103606182026;0.0179794520547945;0.0033003300330033;0.998773758430411	-0.869895816830319;6.26567015563368;7.03048455203967;-3.98103632343685	2.87521827772245;2.31326323174263;1.35284961827551;4.66050491344054	strong;strong;strong;strong
chr10:13347742:T:C	chr10:13347742	PHYH;SEPHS1	chr10	13347742	T	C	rs10906345	intergenic	dist=5612;dist=11696	NA	NA	NA	NA	NA	NA	NA	NA	0	NA	NA	NA	0	-0.0367343	0.0591227	NA	NA	-0.08147	0.02441	2	KLF13;MGA;TBX21	0.0574387947269303;0.635085574572127;0.00247807853602745	0.870056497175141;0.0687652811735941;0.978459778879146	0.939044401757138;5.48741277243902;-5.47494130363235	3.65626502734769;3.26530634332235;0.480624078943467	strong;weak;strong
chr12:124832606:A:G	chr12:124832606	NCOR2	chr12	124832606	A	G	rs1244063	intronic	.	NA	NA	NA	NA	NA	NA	NA	NA	0	NA	NA	NA	0	-0.0501747	0.00144077	NA	NA	NA	NA	1	CTCF;ELK1	0.992356241234222;0.000506713959969597	0.00343618513323983;0.99949328604003	5.93969891414496;-5.62299332556783	0.280077767933604;1.84439925606807	strong;strong
chr19:8615609:G:A	chr19:8615609	MYO1F	chr19	8615609	G	A	rs73501537	intronic	.	NA	NA	NA	NA	NA	NA	NA	NA	0	NA	1.66019e-05	Whole_Blood_Analysis.v6p;Whole_Blood_Analysis.v6p	1	NA	NA	NA	NA	NA	NA	0	NA	NA	NA	NA	NA	NA
chr6:14383100:T:C	chr6:14383100	JARID2;LINC01108	chr6	14383100	T	C	rs12208959	intergenic	dist=97415;dist=863106	NA	NA	NA	NA	NA	NA	NA	NA	0	NA	0.000772962	Brain_Hypothalamus_Analysis.v6p	1	0.0337206	0.0389466	NA	NA	NA	NA	1	TCF7L1	0.783251	0.147783	7.82114	6.16016	weak
chr19:5137192:C:T	chr19:5137192	KDM4B	chr19	5137192	C	T	rs2613790	intronic	.	NA	NA	NA	NA	NA	NA	NA	NA	0	NA	NA	NA	0	0.0249945	0.0800618	0.0452839	0.0504426	NA	NA	2	RARA;RARA(var.2)	0.219495091164095;0.219495091164095	0.76367461430575;0.76367461430575	2.67580308168172;2.66357789405964	3.92206911039989;3.9099881835717	weak;weak
chr7:4762143:A:G	chr7:4762143	FOXK1	chr7	4762143	A	G	rs7781456	intronic	.	NA	NA	0.0294	gwas.clozuk_pgc2.scz	NA	NA	NA	NA	1	NA	NA	NA	0	NA	NA	NA	NA	NA	NA	0	NA	NA	NA	NA	NA	NA
chr1:167623320:G:A	chr1:167623320	RCSD1	chr1	167623320	G	A	rs16859384	intronic	.	NA	NA	NA	NA	NA	NA	NA	NA	0	NA	NA	NA	0	-0.196414	1.35e-11	-0.191359	6.45e-05	-0.1904	0.001037	3	ESRRB;RARG;TCF7L1	0.00171428571428571;0.196428571428571;0	0.997714285714286;0.770089285714286;0.969512195121951	-0.836204195489681;5.08222328699706;3.27038210092737	5.46895012709042;6.44645074646284;9.76302835741249	strong;weak;strong
chr16:69928846:T:C	chr16:69928846	WWP2	chr16	69928846	T	C	rs10852461	intronic	.	NA	NA	NA	NA	NA	NA	NA	NA	0	DLPFC_gene;DLPFC_jxn;DLPFC_tx;HIPPO_exon;HIPPO_gene;HIPPO_tx	4.48928e-05	Brain_Hippocampus_Analysis.v6p;Brain_Cerebellum_Analysis.v6p;Whole_Blood_Analysis.v6p;Whole_Blood_Analysis.v6p;Brain_Frontal_Cortex_BA9_Analysis.v6p;Brain_Hypothalamus_Analysis.v6p;Brain_Nucleus_accumbens_basal_ganglia_Analysis.v6p;Whole_Blood_Analysis.v6p;Brain_Cerebellar_Hemisphere_Analysis.v6p;Brain_Putamen_basal_ganglia_Analysis.v6p	2	NA	NA	NA	NA	NA	NA	0	ZNF784	0	1	-1.56825	6.03913	strong
chr8:2211794:G:A	chr8:2211794	LOC101927815;MYOM2	chr8	2211794	G	A	rs7005937	intergenic	dist=118414;dist=175425	NA	NA	NA	NA	NA	NA	NA	NA	0	NA	NA	NA	0	NA	NA	NA	NA	NA	NA	0	NA	NA	NA	NA	NA	NA
chr3:56950877:C:A	chr3:56950877	ARHGEF3	chr3	56950877	C	A	rs6445839	intronic	.	NA	NA	NA	NA	NA	NA	NA	NA	0	NA	NA	NA	0	0.0575745	0.000369603	0.0549925	0.0640291	0.1063	0.02874	3	NA	NA	NA	NA	NA	NA
chr7:43936051:C:A	chr7:43936051	URGCP;URGCP-MRPS24	chr7	43936051	C	A	rs2730620	intronic	.	NA	NA	NA	NA	NA	NA	NA	NA	0	DLPFC_gene;DLPFC_jxn;DLPFC_tx;HIPPO_gene;HIPPO_jxn;HIPPO_tx	5.31984e-05	Whole_Blood_Analysis.v6p;Brain_Cerebellum_Analysis.v6p;Brain_Cerebellar_Hemisphere_Analysis.v6p;Brain_Nucleus_accumbens_basal_ganglia_Analysis.v6p;Whole_Blood_Analysis.v6p;Whole_Blood_Analysis.v6p;Whole_Blood_Analysis.v6p;Brain_Cerebellar_Hemisphere_Analysis.v6p	2	0.0444335	0.000244743	0.0585437	0.00501113	NA	NA	2	HOXA13	0.895522	0.0537313	7.53952	4.73934	strong
chr21:36367434:C:T	chr21:36367434	RUNX1	chr21	36367434	C	T	rs9636888	intronic	.	0.01722	gwas.ckqny.scz	NA	NA	0.003548	gwas.pgc3.scz	NA	NA	2	NA	NA	NA	0	NA	NA	NA	NA	NA	NA	0	NA	NA	NA	NA	NA	NA
chr14:20955017:T:C	chr14:20955017	PNP;RNASE10	chr14	20955017	T	C	rs1760929	intergenic	dist=8852;dist=23614	NA	NA	NA	NA	NA	NA	NA	NA	0	NA	0.000143924	Brain_Cerebellum_Analysis.v6p;Brain_Frontal_Cortex_BA9_Analysis.v6p;Brain_Cerebellum_Analysis.v6p	1	0.140834	0.00179514	NA	NA	NA	NA	1	CLOCK;CREB3L1;HEY1;HEY2;MAX;MAX::MYC;MNT;MYC::MAX;Trp53;USF1	0.0591966173361522;0.00207715133531157;0;0;0;0.0476190476190476;0.021551724137931;0.0476190476190476;0.99390243902439;0.0666666666666667	0.906976744186046;0.997329376854599;1;0.996126175982291;1;0.952380952380952;0.978448275862069;0.952380952380952;0.00345528455284553;0.933333333333333	5.50436242897237;0.697481893412664;-1.62715817936799;-1.19595909039635;4.49981961265988;5.17338553513716;4.28135143819653;5.17338553513716;4.8165000459512;6.07929880407507	8.22792872011548;6.84305715909205;8.00773071519263;7.74457986155813;8.73392611725713;7.9583967773755;8.08108347529241;7.9583967773755;-0.835669445010219;8.60946204545119	strong;strong;strong;strong;strong;strong;strong;strong;strong;strong
chr21:10730551:A:G	chr21:10730551	TEKT4P2;TPTE	chr21	10730551	A	G	rs28780385	intergenic	dist=761957;dist=175636	NA	NA	NA	NA	NA	NA	NA	NA	0	NA	NA	NA	0	NA	NA	NA	NA	NA	NA	0	FOXJ2	0.883665	0.00425729	7.67159	2.34111	strong
chr18:77674634:C:T	chr18:77674634	PQLC1	chr18	77674634	C	T	rs12454454	intronic	.	2.887e-05	gwas.ckqny.scz	3.42e-06	gwas.clozuk_pgc2.scz	6.211e-14	gwas.pgc3.scz	0.0001793	gwas.PGC.BPD	4	DLPFC_gene;DLPFC_jxn;DLPFC_tx;HIPPO_exon;HIPPO_jxn;HIPPO_tx	1.48877e-06	Brain_Cerebellum_Analysis.v6p;Whole_Blood_Analysis.v6p;Brain_Frontal_Cortex_BA9_Analysis.v6p;Brain_Cortex_Analysis.v6p;Whole_Blood_Analysis.v6p;Brain_Nucleus_accumbens_basal_ganglia_Analysis.v6p;Brain_Frontal_Cortex_BA9_Analysis.v6p;Brain_Cerebellar_Hemisphere_Analysis.v6p	2	NA	NA	NA	NA	-0.1034	0.05085	1	SOX9	0.00359712	0.996403	-11.969	-6.46115	strong
chr19:3198777:A:G	chr19:3198777	NCLN	chr19	3198777	A	G	rs311621	intronic	.	NA	NA	NA	NA	NA	NA	NA	NA	0	DLPFC_gene;HIPPO_exon;HIPPO_gene	8.07657e-05	Brain_Cerebellar_Hemisphere_Analysis.v6p;Brain_Caudate_basal_ganglia_Analysis.v6p;Brain_Putamen_basal_ganglia_Analysis.v6p;Brain_Cerebellum_Analysis.v6p;Brain_Hippocampus_Analysis.v6p;Brain_Frontal_Cortex_BA9_Analysis.v6p;Whole_Blood_Analysis.v6p	2	NA	NA	NA	NA	-0.09493	0.08192	1	NA	NA	NA	NA	NA	NA
chr19:41781493:C:G	chr19:41781493	HNRNPUL1	chr19	41781493	C	G	rs8103839	intronic	.	NA	NA	NA	NA	0.02313	gwas.pgc3.scz	NA	NA	1	NA	8.15708e-05	Brain_Cortex_Analysis.v6p	1	0.0289491	0.0351777	NA	NA	NA	NA	1	RUNX2;RUNX3;ZNF306	0.00332667997338656;0.00755857898715042;0.938793879387939	0.727877578176979;0.704837490551776;0.0018001800180018	2.40308955923884;2.85401649845915;2.99773716823971	7.73790637417759;7.37708091548186;-3.1531921220628	strong;weak;strong
chr11:3857821:T:C	chr11:3857821	RHOG	chr11	3857821	T	C	rs10835178	intronic	.	NA	NA	NA	NA	NA	NA	NA	NA	0	NA	8.79172e-05	Whole_Blood_Analysis.v6p;Whole_Blood_Analysis.v6p	1	NA	NA	NA	NA	NA	NA	0	GBX2;NKX3-2;SOX4	0.886260798025504;0.815650435527631;0.084375	0.0631427396133279;0.024703698414965;0.621875	7.49516095491316;7.69051346811212;-8.73928425797009	4.85414488902348;4.19434227752391;-6.74640844168773	strong;strong;weak
chr17:25776662:T:C	chr17:25776662	KSR1;TBC1D3P5	chr17	25776662	T	C	rs4795677	intergenic	dist=18013;dist=22374	NA	NA	NA	NA	NA	NA	NA	NA	0	NA	0.000525921	Whole_Blood_Analysis.v6p;Whole_Blood_Analysis.v6p;Brain_Cerebellar_Hemisphere_Analysis.v6p;Brain_Cerebellum_Analysis.v6p;Brain_Cerebellar_Hemisphere_Analysis.v6p	1	NA	NA	NA	NA	NA	NA	0	NA	NA	NA	NA	NA	NA
chr14:35460666:G:A	chr14:35460666	SRP54	chr14	35460666	G	A	rs799480	intronic	.	0.04637	gwas.ckqny.scz	0.0135	gwas.clozuk_pgc2.scz	NA	NA	NA	NA	2	DLPFC_jxn;HIPPO_exon;HIPPO_gene;HIPPO_jxn;HIPPO_tx	0.000331244	Brain_Caudate_basal_ganglia_Analysis.v6p;Whole_Blood_Analysis.v6p	2	NA	NA	NA	NA	NA	NA	0	RXRG;TBX1;TBX2	0.876653366426843;0.990915075707702;0.98179012345679	0.000377014672154325;0.0010533245556287;0.00277777777777778	1.25488096302795;3.62163338875012;7.56399028099743	-6.47907920506241;-3.19790215714537;1.71888718574818	strong;strong;strong
chr2:240201446:G:A	chr2:240201446	HDAC4	chr2	240201446	G	A	rs4852042	intronic	.	NA	NA	NA	NA	NA	NA	NA	NA	0	NA	NA	NA	0	NA	NA	NA	NA	NA	NA	0	TEAD1	0.0283262	0.744206	4.25394	7.51662	strong
chr4:153636490:T:C	chr4:153636490	TIGD4;TMEM154	chr4	153636490	T	C	rs7656493	intergenic	dist=35173;dist=54016	NA	NA	NA	NA	NA	NA	NA	NA	0	HIPPO_exon;HIPPO_gene	8.65534e-05	Whole_Blood_Analysis.v6p;Brain_Caudate_basal_ganglia_Analysis.v6p	2	NA	NA	NA	NA	NA	NA	0	NA	NA	NA	NA	NA	NA
chr10:126394993:C:G	chr10:126394993	FAM53B-AS1	chr10	126394993	C	G	rs3781447	ncRNA_intronic	.	NA	NA	NA	NA	NA	NA	NA	NA	0	NA	NA	NA	0	NA	NA	NA	NA	NA	NA	0	ATF7;BATF3;CREB3;JDP2;JDP2(var.2);NR2F1;RARA;RORA;RORA_1;THRB;XBP1	0.000463415890015962;0;0;8.04980143823119e-05;0.000200024002880346;0.997518405161717;1;1;1;0.00460061341512202;0.0021551724137931	0.995262859790948;0.989389920424403;0.991304347826087;0.981619620049372;0.976237148457815;0.00248159483828274;0;0;0;0.992332310974797;0.99676724137931	-0.203918605507234;-2.73095135771142;1.54728428069878;-1.74875969748048;-0.902073507430576;8.1782603272829;-2.65355099203371;8.02492994982654;8.02492994982654;-3.19540491774911;2.58073327365126	7.44231785003217;5.36399451368233;7.6891720724765;7.58014513844324;7.54593958116141;2.18394315099711;-10.5233348945639;3.40980943298528;3.40980943298528;2.17499942867926;8.57154843058414	strong;strong;strong;strong;strong;strong;strong;strong;strong;strong;strong
chr7:1576217:A:G	chr7:1576217	MAFK	chr7	1576217	A	G	rs3808336	intronic	.	NA	NA	NA	NA	NA	NA	NA	NA	0	DLPFC_gene;DLPFC_jxn;DLPFC_tx;HIPPO_exon;HIPPO_gene;HIPPO_tx	4.37955e-05	Brain_Cerebellar_Hemisphere_Analysis.v6p;Brain_Cortex_Analysis.v6p;Brain_Cerebellum_Analysis.v6p;Whole_Blood_Analysis.v6p;Brain_Hippocampus_Analysis.v6p;Whole_Blood_Analysis.v6p	2	-0.0580621	0.0365162	NA	NA	NA	NA	1	NA	NA	NA	NA	NA	NA
chr17:63119881:A:G	chr17:63119881	LOC100507002;RGS9	chr17	63119881	A	G	rs9899628	intergenic	dist=12669;dist=13575	NA	NA	0.0368	gwas.clozuk_pgc2.scz	NA	NA	NA	NA	1	NA	NA	NA	0	NA	NA	NA	NA	NA	NA	0	FOXB1;TEAD1	0.91768826619965;0.98828125	0.031523642732049;0.0078125	7.90911092474988;6.25994838416687	4.5479096356776;1.51422605426112	strong;strong
chr11:9311843:G:A	chr11:9311843	TMEM41B	chr11	9311843	G	A	rs10840200	intronic	.	NA	NA	NA	NA	NA	NA	NA	NA	0	DLPFC_gene;DLPFC_jxn;DLPFC_tx;HIPPO_exon;HIPPO_jxn;HIPPO_tx	NA	NA	1	NA	NA	NA	NA	NA	NA	0	ZNF524	0.928763	0.0537634	8.19117	5.3436	strong
chr16:84859672:A:G	chr16:84859672	CRISPLD2	chr16	84859672	A	G	rs36028059	intronic	.	NA	NA	NA	NA	NA	NA	NA	NA	0	NA	NA	NA	0	0.21269	1.13e-05	NA	NA	NA	NA	1	RUNX3	0.00926232	0.960966	2.38809	7.02112	strong
chr7:150110191:T:G	chr7:150110191	LOC728743	chr7	150110191	T	G	rs11768407	downstream	dist=633	0.0221	gwas.ckqny.scz	0.0011	gwas.clozuk_pgc2.scz	0.0002016	gwas.pgc3.scz	NA	NA	3	NA	0.000327912	Whole_Blood_Analysis.v6p	1	NA	NA	NA	NA	NA	NA	0	TEAD1;TEAD3;TEAD4	0.922575387123064;1;0.944859813084112	0.0513447432762836;0;0.011214953271028	7.76947991591806;8.99172074095204;8.15784349293911	4.88404540757038;-2.50869682537498;3.73865930485417	strong;strong;strong
chr16:392373:C:T	chr16:392373	AXIN1	chr16	392373	C	T	rs66955909	intronic	.	NA	NA	NA	NA	NA	NA	NA	NA	0	DLPFC_gene;DLPFC_jxn;HIPPO_exon;HIPPO_jxn	0.000678114	Brain_Putamen_basal_ganglia_Analysis.v6p;Whole_Blood_Analysis.v6p;Brain_Cerebellar_Hemisphere_Analysis.v6p	2	NA	NA	NA	NA	NA	NA	0	NA	NA	NA	NA	NA	NA
chr7:151566756:C:T	chr7:151566756	PRKAG2	chr7	151566756	C	T	rs12703165	intronic	.	NA	NA	NA	NA	NA	NA	NA	NA	0	NA	NA	NA	0	NA	NA	NA	NA	NA	NA	0	NA	NA	NA	NA	NA	NA
chr12:121667651:T:C	chr12:121667651	P2RX4	chr12	121667651	T	C	rs1151880	intronic	.	NA	NA	NA	NA	NA	NA	NA	NA	0	NA	0.000204923	Brain_Cerebellum_Analysis.v6p;Whole_Blood_Analysis.v6p;Whole_Blood_Analysis.v6p	1	NA	NA	NA	NA	NA	NA	0	NA	NA	NA	NA	NA	NA
chr7:36923247:A:C	chr7:36923247	ELMO1	chr7	36923247	A	C	rs6962842	intronic	.	NA	NA	NA	NA	NA	NA	NA	NA	0	NA	NA	NA	0	NA	NA	NA	NA	NA	NA	0	ESRRA;ESRRG;RARA;RARG;SP1	0.844618795838308;0.89009364218827;0.971796937953263;0.980303652031186;0.75	0.0996077093638069;0.0330211927057664;0.0189363416599517;0.00916427301326768;0	6.78549109409296;4.66162529585185;2.06535491240745;2.61889748864343;8.63009296507087	4.6482037000526;1.37082800678375;-1.86807383127558;-2.05026692887975;5.41121714020267	strong;strong;strong;strong;strong
chr13:114181316:A:T	chr13:114181316	TMCO3	chr13	114181316	A	T	rs2261007	intronic	.	NA	NA	NA	NA	NA	NA	NA	NA	0	DLPFC_gene;DLPFC_jxn;DLPFC_tx;HIPPO_exon;HIPPO_gene;HIPPO_jxn;HIPPO_tx	0.000504816	Brain_Putamen_basal_ganglia_Analysis.v6p;Brain_Nucleus_accumbens_basal_ganglia_Analysis.v6p;Brain_Caudate_basal_ganglia_Analysis.v6p;Brain_Anterior_cingulate_cortex_BA24_Analysis.v6p	2	NA	NA	NA	NA	NA	NA	0	NA	NA	NA	NA	NA	NA
chr17:22250923:C:T	chr17:22250923	MTRNR2L1;NONE	chr17	22250923	C	T	rs78001306	intergenic	dist=226932;dist=NONE	NA	NA	NA	NA	NA	NA	NA	NA	0	NA	NA	NA	0	NA	NA	NA	NA	NA	NA	0	NA	NA	NA	NA	NA	NA
chr19:3694620:G:A	chr19:3694620	PIP5K1C	chr19	3694620	G	A	rs79735514	intronic	.	NA	NA	NA	NA	NA	NA	NA	NA	0	NA	1.66034e-05	Brain_Cerebellar_Hemisphere_Analysis.v6p;Brain_Nucleus_accumbens_basal_ganglia_Analysis.v6p;Brain_Hypothalamus_Analysis.v6p;Brain_Cerebellar_Hemisphere_Analysis.v6p	1	-0.0544488	0.00356011	NA	NA	NA	NA	1	CTCF;ZIC1;ZIC3;ZIC4	0.117447239086441;0.935252850043847;0.882113821138211;0.795586527293844	0.763660017346054;0.0630225080385852;0.0894308943089431;0.181682429069189	1.84277809193148;8.03099705169182;7.3091592828776;9.43344615844335	3.71475959970402;5.33378556364275;5.02858027201031;7.95685804805336	weak;strong;strong;weak
chr9:107881577:A:T	chr9:107881577	ABCA1;SLC44A1	chr9	107881577	A	T	rs75281620	intergenic	dist=191050;dist=125309	NA	NA	NA	NA	NA	NA	NA	NA	0	NA	NA	NA	0	NA	NA	NA	NA	NA	NA	0	NR2F1;NR2F6;PPARG::RXRA;RXRA	0.00332974243462932;0.0138067061143984;0;0.000786481028802211	0.934449776384944;0.88560157790927;0.926829268292683;0.943841003294718	-1.66496116054808;1.83824155857168;1.19659489058604;-5.38965185904335	3.96957238000777;5.96086713758476;6.22703281197848;1.6934089371576	strong;strong;strong;strong
chr10:14564407:C:T	chr10:14564407	FAM107B	chr10	14564407	C	T	rs7910918	intronic	.	NA	NA	NA	NA	0.0006255	gwas.pgc3.scz	NA	NA	1	DLPFC_gene;DLPFC_jxn;DLPFC_tx;HIPPO_exon;HIPPO_gene;HIPPO_jxn;HIPPO_tx	0.000105397	Brain_Nucleus_accumbens_basal_ganglia_Analysis.v6p	2	-0.114404	0.00965575	NA	NA	NA	NA	1	SPDEF	0.027668	0.933794	-0.655836	2.8556	strong
chr1:211944484:C:A	chr1:211944484	LPGAT1	chr1	211944484	C	A	rs4951548	intronic	.	NA	NA	NA	NA	NA	NA	NA	NA	0	DLPFC_gene	0.000344425	Whole_Blood_Analysis.v6p;Whole_Blood_Analysis.v6p	2	NA	NA	NA	NA	0.06698	0.0707	1	IRF2	0	0.5	3.35852	6.57739	weak
chr8:2086190:G:T	chr8:2086190	MYOM2	chr8	2086190	G	T	rs3779822	intronic	.	NA	NA	NA	NA	NA	NA	0.006625	gwas.PGC.BPD	1	NA	2.20049e-16	Whole_Blood_Analysis.v6p	1	NA	NA	NA	NA	NA	NA	0	NA	NA	NA	NA	NA	NA
chr19:6724940:T:C	chr19:6724940	C3;GPR108	chr19	6724940	T	C	rs57086167	intergenic	dist=4247;dist=4985	NA	NA	NA	NA	NA	NA	NA	NA	0	NA	1.64177e-07	Whole_Blood_Analysis.v6p;Brain_Nucleus_accumbens_basal_ganglia_Analysis.v6p	1	-0.17402	0.0289748	NA	NA	NA	NA	1	NA	NA	NA	NA	NA	NA
chr5:150432446:T:C	chr5:150432446	TNIP1	chr5	150432446	T	C	rs17111695	intronic	.	NA	NA	NA	NA	NA	NA	NA	NA	0	NA	5.03323e-07	Whole_Blood_Analysis.v6p	1	0.0413136	0.00404335	NA	NA	NA	NA	1	BRCA1;SOX10;SOX8;SOX9	0.0697674418604651;0.992917847025496;0.998;1	0.511627906976744;0;0.001;0	4.32391424755778;2.70669121911652;2.80264738679154;-2.4780459638937	6.24760125982839;-5.22963173030638;-3.88277952712826;-10.196286915853	weak;strong;strong;strong
chr17:16349723:G:A	chr17:16349723	LRRC75A-AS1	chr17	16349723	G	A	rs12602853	ncRNA_intronic	.	NA	NA	NA	NA	0.007258	gwas.pgc3.scz	NA	NA	1	DLPFC_jxn;DLPFC_tx;HIPPO_exon;HIPPO_jxn;HIPPO_tx	NA	NA	1	NA	NA	NA	NA	NA	NA	0	MGA;TBX2;TBX20;TBX21;TBX4;TBX5	0.000931532370749884;0.148166023166023;0.00255598831548199;0.0250993516000837;0.0780274656679151;0.0483782297965915	0.996273870517;0.550675675675676;0.991845180136319;0.961200585651537;0.595609654598419;0.608026388125344	2.60021383419101;5.91633610312674;1.61172624290668;6.97824983904521;5.63935010707867;3.86800563415843	9.43838035781501;7.22863992950538;7.5629840134812;10.6228312083301;7.67161649203822;6.3967727118623	strong;weak;strong;strong;weak;weak
chr4:152682632:T:C	chr4:152682632	GATB	chr4	152682632	T	C	rs3762909	upstream	dist=457	NA	NA	NA	NA	NA	NA	NA	NA	0	NA	NA	NA	0	NA	NA	NA	NA	NA	NA	0	NA	NA	NA	NA	NA	NA
chr7:81530620:A:G	chr7:81530620	CACNA2D1;HGF	chr7	81530620	A	G	rs1229444	intergenic	dist=131106;dist=45140	NA	NA	NA	NA	NA	NA	NA	NA	0	NA	NA	NA	0	NA	NA	NA	NA	NA	NA	0	CREB3L1;TFAP2A;TFAP2A(var.2)	0;0.121502102363346;0.121502102363346	1;0.580832245904016;0.580832245904016	-1.06148651482143;5.98003975690787;5.98024566428556	4.54798528036353;7.54420230673452;7.54454019960821	strong;weak;weak
chr4:3062165:A:G	chr4:3062165	GRK4;HTT-AS	chr4	3062165	A	G	rs2798296	intergenic	dist=19691;dist=2808	NA	NA	NA	NA	NA	NA	NA	NA	0	DLPFC_gene;DLPFC_jxn;DLPFC_tx;HIPPO_exon;HIPPO_gene;HIPPO_jxn;HIPPO_tx	2.87867e-06	Brain_Cerebellar_Hemisphere_Analysis.v6p;Whole_Blood_Analysis.v6p;Brain_Frontal_Cortex_BA9_Analysis.v6p;Brain_Cerebellum_Analysis.v6p;Whole_Blood_Analysis.v6p	2	NA	NA	NA	NA	NA	NA	0	RUNX2;RUNX3	0.706847360912982;0.65815395840934	0.144079885877318;0.170010944910617	6.41231358768487;5.97253604537984	4.82287803960456;4.61936969860621	weak;weak
chr11:46126811:G:C	chr11:46126811	PHF21A	chr11	46126811	G	C	rs11038767	intronic	.	NA	NA	NA	NA	NA	NA	NA	NA	0	NA	0.000536126	Brain_Putamen_basal_ganglia_Analysis.v6p	1	NA	NA	NA	NA	NA	NA	0	BSX;DLX2;DLX3;DLX4;DLX6;ISX;MSX1;MSX2;PRRX1	0.0107035228099345;0.0247053373822636;0.0203499193448319;0.0112203048827672;0.00755395683453237;0.0139305931577652;0.00671819692263238;0.0124013528748591;0.0291409671940645	0.580380338771693;0.545061505996191;0.512842784464574;0.529366246227656;0.507194244604317;0.542800886044794;0.656432854150112;0.730552423900789;0.456869580763386	3.49428413351589;4.01476478772407;4.09906621966762;3.68444446715255;3.55630920449997;4.35481923029685;3.31203607884521;4.34401571258459;4.6092801646469	7.4848815567295;7.10816167796212;7.32451040787576;7.53674528362852;7.75156966701632;8.01659172461467;7.89134781924495;8.41437692393122;7.36081283887671	weak;weak;weak;weak;weak;weak;weak;strong;weak
chr15:21953800:C:T	chr15:21953800	CXADRP2;LOC646214	chr15	21953800	C	T	rs4038108	intergenic	dist=13061;dist=60620	NA	NA	NA	NA	NA	NA	NA	NA	0	NA	NA	NA	0	NA	NA	NA	NA	NA	NA	0	NA	NA	NA	NA	NA	NA
chr5:77849927:T:C	chr5:77849927	LHFPL2	chr5	77849927	T	C	rs965829	intronic	.	NA	NA	0.0262	gwas.clozuk_pgc2.scz	NA	NA	NA	NA	1	DLPFC_jxn	2.67037e-06	Whole_Blood_Analysis.v6p	2	NA	NA	NA	NA	NA	NA	0	BHLHB2;BHLHB3;BHLHE40;CLOCK;HEY1;MAX;MAX::MYC;MLXIPL;MNT;MYC::MAX	0.00583141897861813;0.00622307324078506;0.00583141897861813;0.0852878464818763;0;0.0452980861902795;0.0476190476190476;0;0.021551724137931;0.0476190476190476	0.991517936031101;0.992053614169459;0.991517936031101;0.914712153518124;0.994636471990465;0.946716232961586;0.952380952380952;0.969957081545064;0.978448275862069;0.952380952380952	3.80506772575532;3.76166249738706;3.8046912585601;5.49807085903065;-1.63222705595569;5.57657419961682;4.94009577919022;-0.290197230194951;5.42111031109552;4.94009577919022	8.93737146559349;8.83128227375638;8.93741842573067;7.86681623836013;7.99728422794087;8.61555681076137;7.72510702142856;7.7678706305527;9.2208423481914;7.72510702142856	strong;strong;strong;strong;strong;strong;strong;strong;strong;strong
chr8:11306615:T:C	chr8:11306615	FAM167A	chr8	11306615	T	C	rs2409773	intronic	.	0.02686	gwas.ckqny.scz	NA	NA	NA	NA	NA	NA	1	NA	8.65323e-05	Brain_Putamen_basal_ganglia_Analysis.v6p;Brain_Cerebellar_Hemisphere_Analysis.v6p;Brain_Cerebellar_Hemisphere_Analysis.v6p;Brain_Cerebellum_Analysis.v6p;Brain_Cortex_Analysis.v6p;Brain_Cortex_Analysis.v6p;Brain_Caudate_basal_ganglia_Analysis.v6p;Brain_Caudate_basal_ganglia_Analysis.v6p;Brain_Cerebellar_Hemisphere_Analysis.v6p;Brain_Nucleus_accumbens_basal_ganglia_Analysis.v6p;Brain_Cerebellum_Ana…	1	0.0693071	0.0935748	NA	NA	NA	NA	1	NA	NA	NA	NA	NA	NA
chr4:8818845:C:T	chr4:8818845	CPZ;HMX1	chr4	8818845	C	T	rs138084320	intergenic	dist=197357;dist=28957	NA	NA	NA	NA	NA	NA	NA	NA	0	NA	NA	NA	0	-0.164187	0.0829414	NA	NA	NA	NA	1	NFIA;NFIB;NFIC::TLX1;TLX1::NFIC	0.976779969226465;0.972254152861361;1;1	0.000419639110365086;0.000518403317781234;0;0	5.0334332305314;6.0374630567744;8.94828125609481;8.94828125609481	-2.69855018810544;-1.49413354345427;4.77389398619917;4.77389398619917	strong;strong;strong;strong
chr20:35710453:T:C	chr20:35710453	RBL1	chr20	35710453	T	C	rs1892205	intronic	.	NA	NA	NA	NA	NA	NA	NA	NA	0	DLPFC_jxn;HIPPO_exon;HIPPO_gene;HIPPO_jxn	0.00027439	Whole_Blood_Analysis.v6p;Whole_Blood_Analysis.v6p	2	NA	NA	NA	NA	NA	NA	0	BHLHB2;BHLHB3;BHLHE40;BHLHE41;CLOCK;HES5;HES7;HEY1;HEY2;MAX;MAX::MYC;MLX;MLXIPL;MNT;MYC::MAX;USF1	0.00583141897861813;0.00622307324078506;0.00583141897861813;0.000358615743231128;0.0591966173361522;0.000454722619202287;0;0;0.014218009478673;0.0588235294117647;0.0476190476190476;0;0.0264200792602378;0.021551724137931;0.0476190476190476;0.135170262542241	0.991517936031101;0.992053614169459;0.991517936031101;0.999462076385153;0.906976744186046;0.99905807457451;1;0.994636471990465;0.947867298578199;0.941176470588235;0.952380952380952;1;0.970937912813738;0.978448275862069;0.952380952380952;0.859110995580972	2.77421732471257;2.33244065746236;2.77382898364667;-2.05979825849967;6.54262839742097;-3.18289434847032;-6.29764039487624;-0.48923413238279;5.57671973904443;5.68940367953371;5.66329094210986;-0.358927104330877;4.7863071121785;5.00518137215391;5.66329094210986;6.23750314193121	7.90652106455074;7.40206043383168;7.90655615081724;5.77265106327821;9.26619468856407;4.49498866623685;2.71680674027589;9.14027715151377;9.76823941717135;8.25435303699525;8.4483021843482;6.90580307359899;8.37920396075508;8.80491340924979;8.4483021843482;8.08649650834807	strong;strong;strong;strong;strong;strong;strong;strong;strong;strong;strong;strong;strong;strong;strong;strong
chr10:77036594:G:A	chr10:77036594	COMTD1;ZNF503-AS1	chr10	77036594	G	A	rs11599350	intergenic	dist=40824;dist=19547	NA	NA	NA	NA	NA	NA	NA	NA	0	NA	0.000628272	Brain_Caudate_basal_ganglia_Analysis.v6p	1	0.0622668	0.0376133	NA	NA	NA	NA	1	IRF2;IRF3;IRF5;IRF9	0.5;0.739413023293367;0.951496388028896;0.803662494204914	0;0.0947882604658673;0.0175438596491228;0.192628650904033	7.14698344722514;3.8636543765524;8.50618558507619;-2.84283915479769	3.92810762235694;1.80949781402708;4.51972283618062;-4.27102561436407	weak;weak;strong;weak
chr13:99955533:T:C	chr13:99955533	GPR183;UBAC2	chr13	99955533	T	C	rs1927728	intronic	.	NA	NA	NA	NA	NA	NA	NA	NA	0	NA	NA	NA	0	-0.3289	1.56e-05	-0.263656	0.0614391	NA	NA	2	NA	NA	NA	NA	NA	NA
chr2:86301305:C:T	chr2:86301305	POLR1A	chr2	86301305	C	T	rs12994838	intronic	.	NA	NA	NA	NA	NA	NA	NA	NA	0	DLPFC_gene;DLPFC_jxn;DLPFC_tx;HIPPO_exon;HIPPO_gene;HIPPO_jxn;HIPPO_tx	1.94467e-11	Brain_Nucleus_accumbens_basal_ganglia_Analysis.v6p;Brain_Cortex_Analysis.v6p;Brain_Anterior_cingulate_cortex_BA24_Analysis.v6p;Brain_Hippocampus_Analysis.v6p;Brain_Frontal_Cortex_BA9_Analysis.v6p;Brain_Cerebellar_Hemisphere_Analysis.v6p;Brain_Hippocampus_Analysis.v6p;Whole_Blood_Analysis.v6p;Brain_Cerebellum_Analysis.v6p;Brain_Cerebellum_Analysis.v6p;Brain_Cerebellar_Hemisphere_Analysis.v6p;Whole…	2	NA	NA	NA	NA	NA	NA	0	IRF3	0.993366	0.00546371	1.53636	-3.66553	strong
chr10:104543388:T:A	chr10:104543388	WBP1L	chr10	104543388	T	A	rs631381	intronic	.	NA	NA	NA	NA	NA	NA	NA	NA	0	DLPFC_gene;DLPFC_jxn;DLPFC_tx;HIPPO_gene;HIPPO_tx	NA	NA	1	NA	NA	NA	NA	NA	NA	0	NA	NA	NA	NA	NA	NA
chr6:167196064:G:A	chr6:167196064	RPS6KA2	chr6	167196064	G	A	rs845642	intronic	.	NA	NA	NA	NA	NA	NA	NA	NA	0	NA	NA	NA	0	NA	NA	0.0525256	0.0356436	NA	NA	1	ZNF524	0.957798	0.0348624	7.45699	4.14935	strong
chr5:67294639:C:T	chr5:67294639	LINC02219;LOC101928858	chr5	67294639	C	T	rs157412	intergenic	dist=197753;dist=191065	NA	NA	NA	NA	NA	NA	NA	NA	0	NA	NA	NA	0	NA	NA	NA	NA	NA	NA	0	FOXC1;FOXG1;SPI1;SPIB	0.0646298472385429;0;0.993998499624906;0.959183673469388	0.847826086956522;1;0.00543885971492873;0.0408163265306122	4.64581225927351;-10.6593563411265;2.71869111124824;7.76896884669023	7.21874130457045;-3.61969599126445;-2.48256144994655;4.72444640896681	strong;strong;strong;strong
chr3:13053744:C:G	chr3:13053744	IQSEC1	chr3	13053744	C	G	rs73028770	intronic	.	NA	NA	NA	NA	NA	NA	NA	NA	0	NA	NA	NA	0	-0.046474	0.00227009	NA	NA	NA	NA	1	TBX1	0	0.999928	-13.3096	-2.61994	strong
chr11:107676260:C:T	chr11:107676260	SLC35F2	chr11	107676260	C	T	rs71488279	intronic	.	NA	NA	NA	NA	NA	NA	0.0161	gwas.PGC.BPD	1	NA	NA	NA	0	0.115065	5.46e-06	0.0898015	0.0596589	0.1179	0.01873	3	BCL6B;RUNX2	0;0.980392156862745	1;0.0106951871657754	-14.7847774620155;5.8359265539048	-7.44718971847687;1.33456051903516	strong;strong
chr10:134439478:T:C	chr10:134439478	INPP5A	chr10	134439478	T	C	rs7091957	intronic	.	NA	NA	NA	NA	0.02602	gwas.pgc3.scz	NA	NA	1	NA	NA	NA	0	NA	NA	NA	NA	NA	NA	0	NA	NA	NA	NA	NA	NA
chr15:20559743:T:C	chr15:20559743	CHEK2P2;HERC2P3	chr15	20559743	T	C	rs999389	intergenic	dist=62932;dist=53907	NA	NA	NA	NA	NA	NA	NA	NA	0	NA	NA	NA	0	NA	NA	NA	NA	NA	NA	0	RUNX1;RUNX2;RUNX3	0.923076923076923;0.854763749031758;0.910131108462455	0.0384615384615385;0.0591272915052931;0.0240762812872467	10.1406601651926;9.51781198684693;9.60769511468205	7.17538709912328;6.84711793118163;5.97651744140392	strong;strong;strong
chr20:61445443:G:T	chr20:61445443	OGFR	chr20	61445443	G	T	rs741759	downstream	dist=91	NA	NA	NA	NA	NA	NA	NA	NA	0	NA	0.00086411	Brain_Hippocampus_Analysis.v6p;Brain_Cerebellar_Hemisphere_Analysis.v6p;Brain_Cerebellum_Analysis.v6p;Brain_Caudate_basal_ganglia_Analysis.v6p;Brain_Nucleus_accumbens_basal_ganglia_Analysis.v6p;Whole_Blood_Analysis.v6p;Brain_Cortex_Analysis.v6p;Brain_Hypothalamus_Analysis.v6p;Brain_Frontal_Cortex_BA9_Analysis.v6p;Whole_Blood_Analysis.v6p	1	NA	NA	NA	NA	NA	NA	0	NA	NA	NA	NA	NA	NA
chr4:3416880:G:A	chr4:3416880	RGS12	chr4	3416880	G	A	rs77399690	intronic	.	NA	NA	NA	NA	NA	NA	NA	NA	0	NA	NA	NA	0	NA	NA	NA	NA	NA	NA	0	CLOCK;HEY1;HEY2;MAX;USF1	0.0113122171945701;0.124018838304553;0.206896551724138;0;0.0333333333333333	0.970588235294118;0.873364730507588;0.778325123152709;0.941176470588235;0.933333333333333	3.2064761373572;6.72193833197157;6.53147097009024;4.40273915936266;5.49151213917295	7.6147314447032;8.67340571972051;7.85154242663652;8.5771264292583;8.60946204545119	strong;strong;weak;strong;strong
chr1:121363004:G:C	chr1:121363004	EMBP1;NONE	chr1	121363004	G	C	rs61080564	intergenic	dist=49318;dist=NONE	NA	NA	NA	NA	NA	NA	NA	NA	0	NA	NA	NA	0	-0.257896	3.01e-08	NA	NA	NA	NA	1	SCRT1;SCRT2;HSF1;HSF2;HSF4;NKX2-3;NKX2-8	0;0;0.00136332651670075;0.0264565992865636;0.00754503442421956;0.126598907557215;0.056475170399221	1;1;0.991820040899795;0.947384066587396;0.949448269357729;0.641498997441748;0.694741966893866	-0.836249659435132;-4.47293140882056;2.39428519259628;2.93672449764523;3.53242628646575;7.43819525878331;6.34090707452431	7.80651835488917;4.09742333070991;8.90619369456613;6.51290413122076;8.36476029098552;9.06087958210623;8.85031656834676	strong;strong;strong;strong;strong;weak;weak
chr16:78502389:T:C	chr16:78502389	WWOX	chr16	78502389	T	C	rs2667545	intronic	.	NA	NA	NA	NA	NA	NA	NA	NA	0	DLPFC_jxn;HIPPO_jxn	NA	NA	1	NA	NA	NA	NA	NA	NA	0	SOX14	0.701117	0.141061	1.79679	0.195226	weak
chr15:67395918:A:G	chr15:67395918	SMAD3	chr15	67395918	A	G	rs12594610	intronic	.	NA	NA	NA	NA	NA	NA	NA	NA	0	NA	NA	NA	0	NA	NA	NA	NA	NA	NA	0	NA	NA	NA	NA	NA	NA
chr12:9517550:C:T	chr12:9517550	LINC02367;LOC642846	chr12	9517550	C	T	rs880369	intergenic	dist=50866;dist=2510	NA	NA	NA	NA	NA	NA	0.02781	gwas.PGC.BPD	1	DLPFC_gene;DLPFC_jxn;DLPFC_tx;HIPPO_exon;HIPPO_gene;HIPPO_jxn;HIPPO_tx	0.000252131	Whole_Blood_Analysis.v6p;Whole_Blood_Analysis.v6p;Brain_Cortex_Analysis.v6p;Whole_Blood_Analysis.v6p;Brain_Hypothalamus_Analysis.v6p;Brain_Putamen_basal_ganglia_Analysis.v6p	2	NA	NA	NA	NA	NA	NA	0	NA	NA	NA	NA	NA	NA
chr7:150110180:C:T	chr7:150110180	LOC728743	chr7	150110180	C	T	rs11764862	downstream	dist=622	0.01983	gwas.ckqny.scz	0.0011	gwas.clozuk_pgc2.scz	0.0002009	gwas.pgc3.scz	NA	NA	3	NA	0.000519119	Whole_Blood_Analysis.v6p	1	NA	NA	NA	NA	NA	NA	0	E2F8;MEIS2;MEIS3	0.989795918367347;0.00293685756240822;0.0601078859491395	0;0.991923641703377;0.920241459029026	5.4377559384173;3.55034256637161;5.81009881726773	-0.807757390455543;9.33697918467001;8.53811897546847	strong;strong;strong
chr2:69876322:T:C	chr2:69876322	ANXA4	chr2	69876322	T	C	rs115495208	intronic	.	NA	NA	NA	NA	NA	NA	NA	NA	0	DLPFC_tx	NA	NA	1	NA	NA	NA	NA	NA	NA	0	PRDM1	0.982597	0.00803213	6.05803	1.26351	strong
chr1:150527292:G:A	chr1:150527292	ADAMTSL4	chr1	150527292	G	A	rs9659061	intronic	.	0.001743	gwas.ckqny.scz	0.0074	gwas.clozuk_pgc2.scz	0.0002931	gwas.pgc3.scz	NA	NA	3	DLPFC_gene;DLPFC_jxn;HIPPO_gene;HIPPO_jxn	1.87299e-06	Brain_Cerebellum_Analysis.v6p;Brain_Cerebellum_Analysis.v6p;Brain_Cerebellum_Analysis.v6p;Brain_Cerebellar_Hemisphere_Analysis.v6p;Whole_Blood_Analysis.v6p;Brain_Frontal_Cortex_BA9_Analysis.v6p	2	0.206992	0.000232456	NA	NA	NA	NA	1	NA	NA	NA	NA	NA	NA
chr18:46461786:T:C	chr18:46461786	SMAD7	chr18	46461786	T	C	rs7238442	intronic	.	NA	NA	NA	NA	NA	NA	NA	NA	0	NA	0.000648024	Brain_Cerebellar_Hemisphere_Analysis.v6p	1	NA	NA	NA	NA	NA	NA	0	TFAP2A;TFAP2B;TFAP2B(var.2);TFAP2C;TFAP2C(var.2);THRB	0.00621585986061405;0.00351802990325418;0.00351802990325418;0.0399221032132425;0.0190820010314595;0.000628966779118303	0.559804106234696;0.597185576077397;0.597185576077397;0.721518987341772;0.611139762764311;0.863171136142718	4.1837273675789;3.74814900068814;3.74757412377257;5.6088436984805;5.18383375779781;-2.85229853055358	8.67698439835662;8.86723322303691;8.86726165912835;8.49793462758872;8.6489884011132;4.34844740757227	weak;weak;weak;weak;weak;strong
chr3:33474816:T:C	chr3:33474816	UBP1	chr3	33474816	T	C	rs111671786	intronic	.	NA	NA	0.0421	gwas.clozuk_pgc2.scz	NA	NA	NA	NA	1	DLPFC_jxn;HIPPO_jxn	0.000738679	Whole_Blood_Analysis.v6p	2	NA	NA	NA	NA	NA	NA	0	TEAD1;TEAD3	1;0.990335521517141	0;0.00252683130144837	6.81069469058593;6.03622140837063	-0.344701611310804;0.067852178551898	strong;strong
chr9:78816016:T:C	chr9:78816016	PCSK5	chr9	78816016	T	C	rs7026021	intronic	.	NA	NA	NA	NA	NA	NA	0.04028	gwas.PGC.BPD	1	NA	NA	NA	0	0.0528007	0.0385208	NA	NA	NA	NA	1	NA	NA	NA	NA	NA	NA
chr12:132076828:G:A	chr12:132076828	LINC02370;LINC02414	chr12	132076828	G	A	rs11246896	intergenic	dist=224728;dist=53635	NA	NA	NA	NA	NA	NA	NA	NA	0	NA	NA	NA	0	NA	NA	NA	NA	NA	NA	0	ID4;SCRT1;SCRT2;SNAI2;TCF3;TCF4	0.00332225913621262;0.00262927256792287;0.00168067226890756;0.00471748975630796;0;0	0.996677740863787;0.995617879053462;0.995798319327731;0.994770325641579;0.996932123226384;1	2.96864983114988;4.2402946235974;3.337445272571;2.58185362598254;-2.25337598956942;-3.41583121576457	8.62521714969922;10.1303800603392;9.61505297637598;7.9327454758784;8.1193213477049;8.05561578925912	strong;strong;strong;strong;strong;strong
chr1:66737849:A:G	chr1:66737849	PDE4B	chr1	66737849	A	G	rs12140250	intronic	.	0.008469	gwas.ckqny.scz	0.0167	gwas.clozuk_pgc2.scz	0.001431	gwas.pgc3.scz	NA	NA	3	NA	0.000307863	Brain_Anterior_cingulate_cortex_BA24_Analysis.v6p	1	NA	NA	NA	NA	NA	NA	0	NA	NA	NA	NA	NA	NA
chr16:90024900:A:G	chr16:90024900	DEF8	chr16	90024900	A	G	rs7187431	intronic	.	NA	NA	NA	NA	NA	NA	0.01649	gwas.PGC.BPD	1	DLPFC_gene;DLPFC_jxn;DLPFC_tx;HIPPO_exon;HIPPO_gene;HIPPO_jxn;HIPPO_tx	1.14218e-05	Whole_Blood_Analysis.v6p	2	NA	NA	NA	NA	NA	NA	0	TP53	1	0	5.34278	1.10867	strong
chr16:90024899:T:A	chr16:90024899	DEF8	chr16	90024899	T	A	rs7192275	intronic	.	NA	NA	NA	NA	NA	NA	0.01777	gwas.PGC.BPD	1	DLPFC_gene;DLPFC_jxn;DLPFC_tx;HIPPO_exon;HIPPO_gene;HIPPO_jxn;HIPPO_tx	1.14218e-05	Whole_Blood_Analysis.v6p	2	NA	NA	NA	NA	NA	NA	0	MAFF;MAFG;MAFK	0.0328542094455852;0.072575962841107;0.110929853181077	0.759753593429158;0.6901490226437;0.607259380097879	6.91200107622379;5.11055424658938;6.48473797942909	10.0409991993314;7.36236462895566;8.18439105329115	strong;weak;weak
chr1:31231254:T:G	chr1:31231254	LAPTM5	chr1	31231254	T	G	rs4614309	upstream	dist=571	NA	NA	NA	NA	0.02805	gwas.pgc3.scz	NA	NA	1	NA	NA	NA	0	-0.125854	0.0707719	NA	NA	NA	NA	1	TBX20	0.00110771	0.995833	-2.56729	4.22357	strong
chr3:193653537:T:C	chr3:193653537	LINC02026;LINC02038	chr3	193653537	T	C	rs2636914	intergenic	dist=91739;dist=21624	NA	NA	NA	NA	NA	NA	NA	NA	0	NA	NA	NA	0	NA	NA	NA	NA	NA	NA	0	RUNX2;RUNX3	0.0591572123176661;0.0299029126213592	0.889789303079417;0.929708737864078	4.40784560505677;4.93613259213513	7.11574639219163;8.37001220679778	strong;strong
chr8:142200467:G:A	chr8:142200467	DENND3	chr8	142200467	G	A	rs1045303	exonic	.	0.01499	gwas.ckqny.scz	NA	NA	0.02533	gwas.pgc3.scz	NA	NA	2	DLPFC_gene;DLPFC_jxn;DLPFC_tx;HIPPO_exon;HIPPO_jxn;HIPPO_tx	2.32828e-05	Whole_Blood_Analysis.v6p	2	NA	NA	NA	NA	NA	NA	0	ETV6	0.657435	0.0732665	3.68602	1.49262	weak
chr17:72498003:A:C	chr17:72498003	CD300A;CD300LB	chr17	72498003	A	C	rs9635673	intergenic	dist=17066;dist=19310	NA	NA	NA	NA	NA	NA	NA	NA	0	NA	NA	NA	0	NA	NA	NA	NA	NA	NA	0	NA	NA	NA	NA	NA	NA
chr6:58773860:A:C	chr6:58773860	LINC00680-GUSBP4;NONE	chr6	58773860	A	C	rs62412773	intergenic	dist=486136;dist=NONE	NA	NA	NA	NA	NA	NA	NA	NA	0	NA	NA	NA	0	NA	NA	NA	NA	NA	NA	0	HOXA13;HOXB13;HOXC13;HOXD13;ZNF238	0.0026246719160105;0.0322043309272626;0.0450538687561214;0.0170454545454545;0.706103286384977	0.648293963254593;0.772071071626874;0.621939275220372;0.572443181818182;0.187793427230047	3.92405236186437;6.44110254933841;6.96213515111853;5.36531176333764;5.98658269500037	9.2133783597839;9.61581366707225;9.58039926405603;8.86187157004328;4.66338853332428	weak;strong;weak;weak;weak
chr6:304139:G:A	chr6:304139	DUSP22	chr6	304139	G	A	rs57900105	intronic	.	NA	NA	NA	NA	NA	NA	NA	NA	0	NA	NA	NA	0	NA	NA	NA	NA	NA	NA	0	ESRRA	0.585075	0.0435052	3.81005	1.21141	weak
chr9:17365351:T:C	chr9:17365351	CNTLN	chr9	17365351	T	C	rs10123745	intronic	.	NA	NA	NA	NA	0.02835	gwas.pgc3.scz	NA	NA	1	DLPFC_gene;DLPFC_tx	0.000602808	Whole_Blood_Analysis.v6p	2	NA	NA	NA	NA	NA	NA	0	NA	NA	NA	NA	NA	NA
chr17:404617:G:A	chr17:404617	RFLNB;VPS53	chr17	404617	G	A	rs4968169	intergenic	dist=108886;dist=7291	NA	NA	NA	NA	NA	NA	0.0353	gwas.PGC.BPD	1	DLPFC_gene;DLPFC_jxn;HIPPO_exon;HIPPO_gene;HIPPO_jxn;HIPPO_tx	9.60663e-20	Whole_Blood_Analysis.v6p;Brain_Caudate_basal_ganglia_Analysis.v6p;Brain_Nucleus_accumbens_basal_ganglia_Analysis.v6p;Brain_Frontal_Cortex_BA9_Analysis.v6p;Whole_Blood_Analysis.v6p;Brain_Cortex_Analysis.v6p;Brain_Cerebellum_Analysis.v6p	2	NA	NA	NA	NA	NA	NA	0	SNAI2	0.993859	0.00324087	7.57963	1.85438	strong
chr10:3801384:T:C	chr10:3801384	KLF6;LOC105376360	chr10	3801384	T	C	rs3829199	intergenic	dist=8429;dist=16804	NA	NA	0.0417	gwas.clozuk_pgc2.scz	8.719e-05	gwas.pgc3.scz	NA	NA	2	NA	NA	NA	0	NA	NA	NA	NA	NA	NA	0	NA	NA	NA	NA	NA	NA
chr2:43254399:G:T	chr2:43254399	LINC01819	chr2	43254399	G	T	rs7593137	downstream	dist=593	0.03839	gwas.ckqny.scz	NA	NA	NA	NA	NA	NA	1	NA	NA	NA	0	NA	NA	NA	NA	NA	NA	0	RREB1;SOX9;TBX1	0.818181818181818;0.0789473684210526;0.999340891115212	0.181818181818182;0.710526315789474;0	8.38737394270183;5.34467943783265;2.62329118795306	6.97368060739383;7.5057009665049;-7.82386515334492	weak;weak;strong
chr19:4352373:A:C	chr19:4352373	MPND	chr19	4352373	A	C	rs56828298	intronic	.	NA	NA	NA	NA	NA	NA	NA	NA	0	NA	6.008e-05	Brain_Cerebellar_Hemisphere_Analysis.v6p;Brain_Nucleus_accumbens_basal_ganglia_Analysis.v6p;Whole_Blood_Analysis.v6p;Whole_Blood_Analysis.v6p;Brain_Cortex_Analysis.v6p;Brain_Frontal_Cortex_BA9_Analysis.v6p;Brain_Cortex_Analysis.v6p;Brain_Putamen_basal_ganglia_Analysis.v6p;Brain_Nucleus_accumbens_basal_ganglia_Analysis.v6p;Brain_Cerebellum_Analysis.v6p	1	NA	NA	NA	NA	NA	NA	0	NA	NA	NA	NA	NA	NA
chr1:143664107:G:A	chr1:143664107	LOC102723769;MIR6077	chr1	143664107	G	A	rs145804921	intergenic	dist=461868;dist=8814	NA	NA	NA	NA	NA	NA	NA	NA	0	NA	NA	NA	0	NA	NA	NA	NA	NA	NA	0	NA	NA	NA	NA	NA	NA
chr17:19425040:C:G	chr17:19425040	RNF112;SLC47A1	chr17	19425040	C	G	rs4493120	intergenic	dist=104451;dist=12127	0.0003329	gwas.ckqny.scz	5.69e-05	gwas.clozuk_pgc2.scz	3.064e-05	gwas.pgc3.scz	0.02247	gwas.PGC.BPD	4	NA	8.72864e-05	Brain_Putamen_basal_ganglia_Analysis.v6p;Brain_Caudate_basal_ganglia_Analysis.v6p;Brain_Anterior_cingulate_cortex_BA24_Analysis.v6p;Whole_Blood_Analysis.v6p;Whole_Blood_Analysis.v6p	1	-0.0823923	1.6e-06	NA	NA	NA	NA	1	REL	0	0.882353	3.74993	7.86081	strong
chr7:156930550:G:C	chr7:156930550	MNX1-AS1;UBE3C	chr7	156930550	G	C	rs6459733	intergenic	dist=121432;dist=1105	NA	NA	NA	NA	NA	NA	0.01579	gwas.PGC.BPD	1	DLPFC_jxn;DLPFC_tx;HIPPO_exon;HIPPO_jxn	NA	NA	1	NA	NA	NA	NA	NA	NA	0	NA	NA	NA	NA	NA	NA

## Sheet: Table S6
Table S6 Functional enrichment of GO biological process (BP) annotations among 807 AShM sites annotated genes.
geneSet	description	link	size	overlap	expect	enrichmentRatio	pValue	FDR	overlapId	database	userId
GO:0001775	cell activation	http://amigo.geneontology.org/amigo/term/GO:0001775	1335	63	26.9878	2.33439	1.92636e-10	1.9776e-06	272;391;408;427;613;861;864;867;896;976;1265;1609;2175;2534;2588;3570;3635;3707;3708;4088;4092;4242;4602;5025;5211;5270;5578;5579;5799;5908;6284;6286;6813;7077;8379;8440;8514;8907;9759;10461;11322;22904;23406;23533;26578;27086;28984;51316;51816;55619;56940;57178;57580;79792;79840;80331;81704;83716;84433;127829;161882;326624;100141515	geneontology_Biological_Process	MAD1L1;IL6R;TMC6;OSTF1;FYN;DOCK10;ITPKB;PRKCA;RUNX1;GALNS;KCNAB2;DOCK8;PTPRN2;FANCA;AP1M1;ZMIZ1;CBL;COTL1;HDAC4;ASAH1;P2RX4;RAP1B;RGCC;S100A13;ARL8A;RUNX3;ZFPM1;AMPD3;RHOG;ARRB1;PIK3R5;CNN2;ADGRE5;SMAD3;PRKCB;NCK2;MERTK;CRISPLD2;RAB37;C17orf99;TIMP2;SMAD7;SBNO2;PREX1;PFKL;STXBP2;MFNG;NHEJ1;SERPINE2;INPP5D;FOXP1;DNAJC5;ADA2;BCR;ITPR1;CCND3;S100P;PLAC8;DGKQ;MYB;DUSP22;CARD11;GSDMD
GO:0046903	secretion	http://amigo.geneontology.org/amigo/term/GO:0046903	1605	62	32.446	1.91087	4.85723e-07	0.000853101	81;272;307;391;408;427;613;821;867;976;1265;2260;2588;3099;3382;3708;4041;4602;4923;5025;5046;5125;5211;5270;5552;5578;5579;5799;5908;6284;6286;6694;6813;7077;8514;8609;8647;8864;8907;9146;10184;10461;11322;23396;23406;26286;26578;27086;28984;51316;51816;55114;64788;65220;79792;80331;83716;84433;90007;127829;128989;326624	geneontology_Biological_Process	ARFGAP3;TMC6;TANGO2;OSTF1;PRKCA;KLF7;GALNS;KCNAB2;PTPRN2;ABCB11;AP1M1;PCSK5;CBL;COTL1;ASAH1;P2RX4;RAP1B;CANX;LHFPL2;RGCC;NTSR1;S100A13;NADK;ARL8A;SRGN;AMPD3;LMF1;RHOG;LRP5;ARRB1;HGS;CNN2;MIDN;ADGRE5;PCSK6;ACTN4;PRKCB;ARHGAP17;MERTK;CRISPLD2;PER2;RAB37;TIMP2;PFKL;PIP5K1C;STXBP2;SERPINE2;SPP2;ANXA4;HK2;FOXP1;DNAJC5;ADA2;BCR;ITPR1;S100P;PLAC8;MYB;CARD11;FGFR1;ICA1;GSDMD
GO:0044093	positive regulation of molecular function	http://amigo.geneontology.org/amigo/term/GO:0044093	1717	65	34.7101	1.87265	4.98598e-07	0.000853101	81;118;391;408;613;896;943;1609;1785;1793;2180;2260;2534;3570;4088;4242;4739;4923;5579;5606;6002;6453;7077;7332;7867;8301;8312;8932;9208;9518;9732;9759;9922;9938;10507;10811;11214;23108;23151;23216;23383;23533;26286;28984;51422;55114;55208;55357;55619;57521;57580;64788;79840;79890;81704;83478;83696;84433;116983;121665;197259;256987;257106;285489;376497	geneontology_Biological_Process	IL6R;ARFGAP3;MAU2;SPPL3;RPTOR;FYN;DOCK10;ARHGAP25;AXIN1;DOCK8;DNM2;DOCK1;MBD2;HDAC4;ACAP3;PICALM;RGCC;NTSR1;TNFRSF8;RIN3;ARHGAP30;MLKL;LMF1;RHOG;ARRB1;PIK3R5;DCUN1D2;GDF15;ACTN4;SMAD3;AKAP13;PRKCB;ARHGAP17;MAP2K3;RAP1GAP2;TIMP2;PREX1;SLC27A1;MFNG;NHEJ1;LRRFIP1;GRAMD4;ACSL1;DOK7;ITSN1;UBE2L3;BCR;IQSEC1;MAPKAPK3;CCND3;ADD1;RGS12;TBC1D1;DOCK4;ARHGAP24;DGKQ;SERINC5;NEDD9;PRKAG2;CARD11;FGFR1;TRAPPC9;T…
GO:0016192	vesicle-mediated transport	http://amigo.geneontology.org/amigo/term/GO:0016192	1942	73	39.2586	1.85946	1.09657e-07	0.000375247	81;272;311;391;408;427;613;821;867;976;1089;1265;1609;1785;1793;2534;2588;4041;5211;5552;5579;5799;5908;6284;6286;6453;6694;6813;7077;7109;7456;7867;8218;8301;8514;8907;9051;9146;9260;9267;9844;9938;10184;10267;10458;10461;11322;22898;23274;23396;23406;26119;26286;26578;27102;51316;51816;55114;57488;58513;64788;79792;79890;80148;80331;80700;83696;83716;84879;89853;91782;127829;326624	geneontology_Biological_Process	PQLC1;ARFGAP3;TMC6;OSTF1;FYN;LDLRAP1;GALNS;DENND3;KCNAB2;ARHGAP25;PTPRN2;DNM2;DOCK1;AP1M1;CBL;COTL1;PDLIM7;PICALM;ASAH1;EPS15L1;RAP1B;CANX;LHFPL2;RIN3;S100A13;ARL8A;PSTPIP1;MFSD2A;SRGN;ANXA11;AMPD3;LMF1;RHOG;LRP5;ARRB1;CYTH1;BAIAP2;HGS;CNN2;ADGRE5;ACTN4;UBXN6;CLEC16A;PRKCB;ARHGAP17;MERTK;CRISPLD2;RAMP1;RAB37;TIMP2;PFKL;PIP5K1C;CEACAM4;CLTCL1;STXBP2;WIPF1;SPP2;DNAJC5;ITSN1;TRAPPC10;ADA2;BCR;MAPKAP…
GO:1902531	regulation of intracellular signal transduction	http://amigo.geneontology.org/amigo/term/GO:1902531	1824	64	36.8732	1.73568	7.9211e-06	0.0054212	81;391;408;613;867;1609;1785;1827;2260;2534;3570;3707;3708;4792;5025;5270;5305;5578;5579;5606;5908;6284;6453;7077;7867;8312;8440;8844;9100;9146;9267;9516;9518;9698;9922;9938;10105;10221;10318;10461;10507;11214;23101;23108;23274;23396;23533;27006;50650;50861;51643;55114;55620;56940;57521;57580;80216;83478;84059;84433;121665;197259;257106;440073	geneontology_Biological_Process	IL6R;SPPL3;RPTOR;FYN;ITPKB;PRKCA;ARHGAP25;AXIN1;DNM2;PUM1;CBL;TRIB1;FGF22;P2RX4;RAP1B;STMN3;S100A13;ARHGAP30;MLKL;PIP4K2A;USP10;PPIF;RHOG;ARRB1;CYTH1;IQSEC3;HGS;TMBIM4;PIK3R5;NFKBIA;GDF15;ACTN4;STAP2;AKAP13;CLEC16A;LITAF;PRKCB;ARHGAP17;NCK2;MERTK;MAP2K3;KSR1;RAP1GAP2;TIMP2;PREX1;PIP5K1C;SERPINE2;MCF2L2;ALPK1;ITSN1;RCAN1;BCR;IQSEC1;ITPR1;MAPKAPK3;ARHGEF3;ARHGAP24;DGKQ;TNIP1;ADGRV1;DUSP22;CARD11;FG…
GO:0006955	immune response	http://amigo.geneontology.org/amigo/term/GO:0006955	1919	66	38.7937	1.70131	1.06904e-05	0.0058516	272;391;427;613;861;867;976;1265;1793;2534;2588;3570;3635;4088;4092;4242;4588;4602;4792;5142;5211;5579;5799;5908;6284;6286;6480;6668;6813;7077;7456;7867;8514;8907;9051;9698;9844;10318;10458;10507;10527;11322;22904;23406;26578;27086;28984;51316;51466;51816;55619;56829;56940;57590;58509;79792;80216;80331;83716;84433;121665;127829;161882;256987;326624;100141515	geneontology_Biological_Process	IL6R;TMC6;SPPL3;PDE4B;OSTF1;FYN;DOCK10;RUNX1;GALNS;KCNAB2;PTPRN2;DOCK1;AP1M1;PUM1;CBL;COTL1;ASAH1;RAP1B;RGCC;EVL;S100A13;ARL8A;PSTPIP1;ZFPM1;MUC6;AMPD3;RHOG;IPO7;BAIAP2;CNN2;NFKBIA;ADGRE5;SMAD3;PRKCB;CRISPLD2;SP2;RAB37;C17orf99;TIMP2;SMAD7;SBNO2;PFKL;CACTIN;STXBP2;MFNG;WIPF1;WDFY1;INPP5D;FOXP1;ALPK1;DNAJC5;ADA2;BCR;ST6GAL1;MAPKAPK3;S100P;PLAC8;ZC3HAV1;TNIP1;SERINC5;MYB;DUSP22;CARD11;ELMO1;GSDMD;S…
GO:0009967	positive regulation of signal transduction	http://amigo.geneontology.org/amigo/term/GO:0009967	1571	53	31.7586	1.66884	0.000148187	0.0390074	81;391;408;867;2260;2534;3570;3707;3927;4088;4242;4923;5025;5578;5579;5606;5908;6284;6452;6453;7077;7531;7867;8312;8440;8844;8932;9516;9518;9679;9698;10105;10458;10461;10507;11214;23274;23533;26119;27006;51741;55620;56940;57178;57521;57590;80216;81618;84059;84433;121665;197259;284948	geneontology_Biological_Process	IL6R;SPPL3;RPTOR;FYN;ITPKB;PRKCA;LDLRAP1;AXIN1;LASP1;FAM53B;MBD2;ZMIZ1;PUM1;CBL;FGF22;P2RX4;RAP1B;NTSR1;S100A13;MLKL;PPIF;YWHAE;RHOG;ARRB1;BAIAP2;PIK3R5;GDF15;ACTN4;STAP2;SMAD3;AKAP13;CLEC16A;LITAF;PRKCB;NCK2;MERTK;WWOX;MAP2K3;KSR1;TIMP2;MFNG;WDFY1;ITM2C;SH2D6;ALPK1;ITSN1;MAPKAPK3;SH3BP2;ADGRV1;DUSP22;CARD11;FGFR1;SEMA4D
GO:0033211	adiponectin-activated signaling pathway	http://amigo.geneontology.org/amigo/term/GO:0033211	5	3	0.101078	29.6801	7.95001e-05	0.0247317	2180;79602;376497	geneontology_Biological_Process	ADIPOR2;SLC27A1;ACSL1
GO:1900024	regulation of substrate adhesion-dependent cell spreading	http://amigo.geneontology.org/amigo/term/GO:1900024	50	7	1.01078	6.92536	6.15512e-05	0.0197464	81;1785;1793;4241;4739;6239;57580	geneontology_Biological_Process	DNM2;DOCK1;ACTN4;PREX1;MELTF;RREB1;NEDD9
GO:0046578	regulation of Ras protein signal transduction	http://amigo.geneontology.org/amigo/term/GO:0046578	234	15	4.73044	3.17095	8.79083e-05	0.025792	408;613;867;1785;3707;6453;7077;9267;9922;11214;23101;50650;50861;57580;440073	geneontology_Biological_Process	ITPKB;DNM2;CBL;STMN3;ARRB1;CYTH1;IQSEC3;AKAP13;TIMP2;PREX1;MCF2L2;ITSN1;BCR;IQSEC1;ARHGEF3
GO:0051056	regulation of small GTPase mediated signal transduction	http://amigo.geneontology.org/amigo/term/GO:0051056	331	21	6.69135	3.13838	4.15761e-06	0.00355683	391;408;613;867;1785;3707;6453;7077;9267;9922;9938;11214;23101;23108;50650;50861;55114;57580;83478;257106;440073	geneontology_Biological_Process	ITPKB;ARHGAP25;DNM2;CBL;STMN3;ARHGAP30;RHOG;ARRB1;CYTH1;IQSEC3;AKAP13;ARHGAP17;RAP1GAP2;TIMP2;PREX1;MCF2L2;ITSN1;BCR;IQSEC1;ARHGEF3;ARHGAP24
GO:0043547	positive regulation of GTPase activity	http://amigo.geneontology.org/amigo/term/GO:0043547	400	23	8.08622	2.84434	7.45231e-06	0.0054212	391;408;613;1793;4739;6002;8301;9732;9922;9938;10507;23108;23216;26286;55114;55357;55619;57580;79890;81704;83478;116983;257106	geneontology_Biological_Process	ARFGAP3;DOCK10;ARHGAP25;DOCK8;DOCK1;ACAP3;PICALM;RIN3;ARHGAP30;RHOG;ARRB1;ARHGAP17;RAP1GAP2;PREX1;BCR;IQSEC1;RGS12;TBC1D1;DOCK4;ARHGAP24;NEDD9;TBC1D2;SEMA4D
GO:0043087	regulation of GTPase activity	http://amigo.geneontology.org/amigo/term/GO:0043087	472	26	9.54174	2.72487	4.11146e-06	0.00355683	391;408;613;1793;4739;5799;6002;8301;9732;9922;9938;10507;23108;23216;23654;26286;50861;55114;55357;55619;57580;79890;81704;83478;116983;257106	geneontology_Biological_Process	ARFGAP3;DOCK10;ARHGAP25;DOCK8;PTPRN2;DOCK1;ACAP3;PICALM;STMN3;RIN3;ARHGAP30;RHOG;ARRB1;ARHGAP17;RAP1GAP2;PREX1;PLXNB2;BCR;IQSEC1;RGS12;TBC1D1;DOCK4;ARHGAP24;NEDD9;TBC1D2;SEMA4D
GO:0007264	small GTPase mediated signal transduction	http://amigo.geneontology.org/amigo/term/GO:0007264	552	30	11.159	2.68842	9.69131e-07	0.00110546	391;408;613;867;1785;1793;3707;5908;6239;6453;7077;8844;9267;9732;9844;9922;9938;11214;23101;23108;50650;50861;55114;55619;57580;81704;83478;257106;326624;440073	geneontology_Biological_Process	DOCK10;ITPKB;ARHGAP25;DOCK8;DNM2;DOCK1;CBL;RAP1B;STMN3;ARHGAP30;RHOG;ARRB1;CYTH1;IQSEC3;AKAP13;ARHGAP17;KSR1;RAP1GAP2;RAB37;TIMP2;PREX1;MCF2L2;ITSN1;BCR;IQSEC1;ARHGEF3;RREB1;DOCK4;ARHGAP24;ELMO1
GO:0030098	lymphocyte differentiation	http://amigo.geneontology.org/amigo/term/GO:0030098	339	18	6.85307	2.62656	0.000198971	0.0475031	861;864;2175;3635;3707;4092;4242;4602;9759;10461;27086;55619;57178;57580;79840;84433;161882;100141515	geneontology_Biological_Process	DOCK10;ITPKB;RUNX1;FANCA;ZMIZ1;HDAC4;RUNX3;ZFPM1;MERTK;C17orf99;SMAD7;PREX1;MFNG;NHEJ1;INPP5D;FOXP1;MYB;CARD11
GO:0042119	neutrophil activation	http://amigo.geneontology.org/amigo/term/GO:0042119	494	26	9.98649	2.60352	9.25379e-06	0.00571074	272;391;427;613;976;1265;2588;5211;5799;5908;6286;6813;7077;8514;8907;11322;23406;26578;51316;51816;57580;79792;80331;83716;127829;326624	geneontology_Biological_Process	TMC6;OSTF1;GALNS;KCNAB2;PTPRN2;AP1M1;COTL1;ASAH1;RAP1B;ARL8A;AMPD3;RHOG;CNN2;ADGRE5;CRISPLD2;RAB37;TIMP2;PREX1;PFKL;STXBP2;DNAJC5;ADA2;BCR;S100P;PLAC8;GSDMD
GO:0036230	granulocyte activation	http://amigo.geneontology.org/amigo/term/GO:0036230	500	26	10.1078	2.57228	1.14345e-05	0.00586934	272;391;427;613;976;1265;2588;5211;5799;5908;6286;6813;7077;8514;8907;11322;23406;26578;51316;51816;57580;79792;80331;83716;127829;326624	geneontology_Biological_Process	TMC6;OSTF1;GALNS;KCNAB2;PTPRN2;AP1M1;COTL1;ASAH1;RAP1B;ARL8A;AMPD3;RHOG;CNN2;ADGRE5;CRISPLD2;RAB37;TIMP2;PREX1;PFKL;STXBP2;DNAJC5;ADA2;BCR;S100P;PLAC8;GSDMD
GO:0002275	myeloid cell activation involved in immune response	http://amigo.geneontology.org/amigo/term/GO:0002275	539	28	10.8962	2.56971	5.33092e-06	0.00420979	272;391;427;613;867;976;1265;2588;5211;5799;5908;6284;6286;6813;7077;8514;8907;11322;22904;23406;26578;51316;51816;79792;80331;83716;127829;326624	geneontology_Biological_Process	TMC6;OSTF1;GALNS;KCNAB2;PTPRN2;AP1M1;CBL;COTL1;ASAH1;RAP1B;S100A13;ARL8A;AMPD3;RHOG;CNN2;ADGRE5;CRISPLD2;RAB37;TIMP2;SBNO2;PFKL;STXBP2;DNAJC5;ADA2;BCR;S100P;PLAC8;GSDMD
GO:0043312	neutrophil degranulation	http://amigo.geneontology.org/amigo/term/GO:0043312	482	25	9.7439	2.56571	1.76311e-05	0.00822733	272;391;427;613;976;1265;2588;5211;5799;5908;6286;6813;7077;8514;8907;11322;23406;26578;51316;51816;79792;80331;83716;127829;326624	geneontology_Biological_Process	TMC6;OSTF1;GALNS;KCNAB2;PTPRN2;AP1M1;COTL1;ASAH1;RAP1B;ARL8A;AMPD3;RHOG;CNN2;ADGRE5;CRISPLD2;RAB37;TIMP2;PFKL;STXBP2;DNAJC5;ADA2;BCR;S100P;PLAC8;GSDMD
[truncated: 49 more rows]

## Sheet: Table S7
Table S7 Information of allele-specific transcript factor (TF) binding affinity of 807 psyAShM sites.
TF	cor.p.value	cor.estimate
MAX	0.00574372	-0.557205
NRF1	0.00932868	-0.960611
XBP1	0.013149	0.950431
PAX1	0.0256473	0.974353
GLIS3	0.0258161	-0.922053
POU3F4	0.0373148	-0.962685
SOX9	0.0390596	0.555772
SP3	0.0398951	-0.776857
[truncated: 159 more rows]

## Sheet: Table S8
Table S8 Detailed information of four AShM sites
[truncated: 6 more rows]

[truncated: 2 more sheets: Table S9, Table S10]
